# Supplementary material for: A Functional Pipeline of Genome-Wide Association Data Leads to Midostaurin as a Repurposed Drug for Alzheimer’s Disease
Source: Int J Mol Sci. 2023 Jul 28;24(15):12079. doi: 10.3390/ijms241512079 (PMC10418421; doi:10.3390/ijms241512079)
Supplement: Supplementary file 1 [file ijms-24-12079-s001.zip]

Archive with 8 entries (8 files):
- Figure S1.jpg
- Figure S2_revised.jpg
- Supplementary Table S1.pdf
- Supplementary Table S2.pdf
- SupplementaryLegends.pdf
- Table S3.xlsx
- Table S4.xlsx
- Table S5.xlsx
