# Supplementary material for: A Functional Pipeline of Genome-Wide Association Data Leads to Midostaurin as a Repurposed Drug for Alzheimer’s Disease
Source: Int J Mol Sci. 2023 Jul 28;24(15):12079. doi: 10.3390/ijms241512079 (PMC10418421; doi:10.3390/ijms241512079)
Supplement: Supplementary file 1 [file ijms-24-12079-s001.zip › Table S3.xlsx]

## Sheet: Results
gene_name	Tissue	gene_id	ref	alt	rs_id	maf	slope	slope_se	qval	beta	SE	P	drug_name	Interaction
ACE	Kidney_Cortex	ENSG00000159640.15	C	T	rs6504163	0.390411	0.564595	0.0867375	0.00150643	0.0587	0.0099	2.617e-06	SPIRAPRIL	inhibitor
ACE	Kidney_Cortex	ENSG00000159640.15	C	T	rs6504163	0.390411	0.564595	0.0867375	0.00150643	0.0587	0.0099	2.617e-06	CAPTOPRIL	inhibitor
ACE	Kidney_Cortex	ENSG00000159640.15	C	T	rs6504163	0.390411	0.564595	0.0867375	0.00150643	0.0587	0.0099	2.617e-06	FASIDOTRIL	inhibitor
ACE	Kidney_Cortex	ENSG00000159640.15	C	T	rs6504163	0.390411	0.564595	0.0867375	0.00150643	0.0587	0.0099	2.617e-06	FOSINOPRIL SODIUM	inhibitor
ACE	Kidney_Cortex	ENSG00000159640.15	C	T	rs6504163	0.390411	0.564595	0.0867375	0.00150643	0.0587	0.0099	2.617e-06	BENAZEPRILAT	inhibitor
ACE	Kidney_Cortex	ENSG00000159640.15	C	T	rs6504163	0.390411	0.564595	0.0867375	0.00150643	0.0587	0.0099	2.617e-06	ENALAPRIL MALEATE	inhibitor
ACE	Kidney_Cortex	ENSG00000159640.15	C	T	rs6504163	0.390411	0.564595	0.0867375	0.00150643	0.0587	0.0099	2.617e-06	CAPTOPRIL	inhibitor
ACE	Kidney_Cortex	ENSG00000159640.15	C	T	rs6504163	0.390411	0.564595	0.0867375	0.00150643	0.0587	0.0099	2.617e-06	ZOFENOPRIL	inhibitor
ACE	Kidney_Cortex	ENSG00000159640.15	C	T	rs6504163	0.390411	0.564595	0.0867375	0.00150643	0.0587	0.0099	2.617e-06	TRANDOLAPRIL	inhibitor
ACE	Kidney_Cortex	ENSG00000159640.15	C	T	rs6504163	0.390411	0.564595	0.0867375	0.00150643	0.0587	0.0099	2.617e-06	ENALAPRILAT	inhibitor
ACE	Kidney_Cortex	ENSG00000159640.15	C	T	rs6504163	0.390411	0.564595	0.0867375	0.00150643	0.0587	0.0099	2.617e-06	SPIRAPRIL	inhibitor
ACE	Kidney_Cortex	ENSG00000159640.15	C	T	rs6504163	0.390411	0.564595	0.0867375	0.00150643	0.0587	0.0099	2.617e-06	BENAZEPRIL	inhibitor
ACE	Kidney_Cortex	ENSG00000159640.15	C	T	rs6504163	0.390411	0.564595	0.0867375	0.00150643	0.0587	0.0099	2.617e-06	ENALAPRILAT	inhibitor
ACE	Kidney_Cortex	ENSG00000159640.15	C	T	rs6504163	0.390411	0.564595	0.0867375	0.00150643	0.0587	0.0099	2.617e-06	CILAZAPRIL	inhibitor
ACE	Kidney_Cortex	ENSG00000159640.15	C	T	rs6504163	0.390411	0.564595	0.0867375	0.00150643	0.0587	0.0099	2.617e-06	LISINOPRIL	inhibitor
ACE	Kidney_Cortex	ENSG00000159640.15	C	T	rs6504163	0.390411	0.564595	0.0867375	0.00150643	0.0587	0.0099	2.617e-06	IMIDAPRIL	inhibitor
ACE	Kidney_Cortex	ENSG00000159640.15	C	T	rs6504163	0.390411	0.564595	0.0867375	0.00150643	0.0587	0.0099	2.617e-06	IMIDAPRILAT	inhibitor
ACE	Kidney_Cortex	ENSG00000159640.15	C	T	rs6504163	0.390411	0.564595	0.0867375	0.00150643	0.0587	0.0099	2.617e-06	BENAZEPRIL HYDROCHLORIDE	inhibitor
ACE	Kidney_Cortex	ENSG00000159640.15	C	T	rs6504163	0.390411	0.564595	0.0867375	0.00150643	0.0587	0.0099	2.617e-06	CAPTOPRIL	inhibitor
ACE	Kidney_Cortex	ENSG00000159640.15	C	T	rs6504163	0.390411	0.564595	0.0867375	0.00150643	0.0587	0.0099	2.617e-06	RAMIPRIL	inhibitor
ACE	Kidney_Cortex	ENSG00000159640.15	C	T	rs6504163	0.390411	0.564595	0.0867375	0.00150643	0.0587	0.0099	2.617e-06	BENAZEPRIL	inhibitor
ACE	Kidney_Cortex	ENSG00000159640.15	C	T	rs6504163	0.390411	0.564595	0.0867375	0.00150643	0.0587	0.0099	2.617e-06	LISINOPRIL	inhibitor
ACE	Kidney_Cortex	ENSG00000159640.15	C	T	rs6504163	0.390411	0.564595	0.0867375	0.00150643	0.0587	0.0099	2.617e-06	MOEXIPRIL	inhibitor
ACE	Kidney_Cortex	ENSG00000159640.15	C	T	rs6504163	0.390411	0.564595	0.0867375	0.00150643	0.0587	0.0099	2.617e-06	PERINDOPRIL	inhibitor
ACE	Kidney_Cortex	ENSG00000159640.15	C	T	rs6504163	0.390411	0.564595	0.0867375	0.00150643	0.0587	0.0099	2.617e-06	TRANDOLAPRIL	inhibitor
ACE	Kidney_Cortex	ENSG00000159640.15	C	T	rs6504163	0.390411	0.564595	0.0867375	0.00150643	0.0587	0.0099	2.617e-06	LISINOPRIL HYDRATE	inhibitor
ACE	Kidney_Cortex	ENSG00000159640.15	C	T	rs6504163	0.390411	0.564595	0.0867375	0.00150643	0.0587	0.0099	2.617e-06	QUINAPRILAT	inhibitor
ACE	Kidney_Cortex	ENSG00000159640.15	C	T	rs6504163	0.390411	0.564595	0.0867375	0.00150643	0.0587	0.0099	2.617e-06	CANDOXATRIL	inhibitor
ACE	Kidney_Cortex	ENSG00000159640.15	C	T	rs6504163	0.390411	0.564595	0.0867375	0.00150643	0.0587	0.0099	2.617e-06	SPIRAPRILAT	inhibitor
ACE	Kidney_Cortex	ENSG00000159640.15	C	T	rs6504163	0.390411	0.564595	0.0867375	0.00150643	0.0587	0.0099	2.617e-06	RAMIPRIL	inhibitor
ACE	Kidney_Cortex	ENSG00000159640.15	C	T	rs6504163	0.390411	0.564595	0.0867375	0.00150643	0.0587	0.0099	2.617e-06	CILAZAPRIL	inhibitor
ACE	Kidney_Cortex	ENSG00000159640.15	C	T	rs6504163	0.390411	0.564595	0.0867375	0.00150643	0.0587	0.0099	2.617e-06	MOEXIPRIL HYDROCHLORIDE	inhibitor
ACE	Kidney_Cortex	ENSG00000159640.15	C	T	rs6504163	0.390411	0.564595	0.0867375	0.00150643	0.0587	0.0099	2.617e-06	ENALAPRIL	inhibitor
ACE	Kidney_Cortex	ENSG00000159640.15	C	T	rs6504163	0.390411	0.564595	0.0867375	0.00150643	0.0587	0.0099	2.617e-06	RESCINNAMINE	inhibitor
ACE	Kidney_Cortex	ENSG00000159640.15	C	T	rs6504163	0.390411	0.564595	0.0867375	0.00150643	0.0587	0.0099	2.617e-06	FOSINOPRIL	inhibitor
ACE	Kidney_Cortex	ENSG00000159640.15	C	T	rs6504163	0.390411	0.564595	0.0867375	0.00150643	0.0587	0.0099	2.617e-06	PERINDOPRIL ERBUMINE	inhibitor
ACE	Kidney_Cortex	ENSG00000159640.15	C	T	rs6504163	0.390411	0.564595	0.0867375	0.00150643	0.0587	0.0099	2.617e-06	Missing	inhibitor
ACE	Kidney_Cortex	ENSG00000159640.15	C	T	rs6504163	0.390411	0.564595	0.0867375	0.00150643	0.0587	0.0099	2.617e-06	TRANDOLAPRILAT	inhibitor
ACE	Kidney_Cortex	ENSG00000159640.15	C	T	rs6504163	0.390411	0.564595	0.0867375	0.00150643	0.0587	0.0099	2.617e-06	FOSINOPRIL	inhibitor
ACE	Kidney_Cortex	ENSG00000159640.15	C	T	rs6504163	0.390411	0.564595	0.0867375	0.00150643	0.0587	0.0099	2.617e-06	TRANDOLAPRIL	inhibitor
ACE	Kidney_Cortex	ENSG00000159640.15	C	T	rs6504163	0.390411	0.564595	0.0867375	0.00150643	0.0587	0.0099	2.617e-06	SPIRAPRIL HYDROCHLORIDE	inhibitor
ACE	Kidney_Cortex	ENSG00000159640.15	C	T	rs6504163	0.390411	0.564595	0.0867375	0.00150643	0.0587	0.0099	2.617e-06	QUINAPRIL HYDROCHLORIDE	inhibitor
ACE	Kidney_Cortex	ENSG00000159640.15	C	T	rs6504163	0.390411	0.564595	0.0867375	0.00150643	0.0587	0.0099	2.617e-06	TEMOCAPRIL	inhibitor
ACE	Kidney_Cortex	ENSG00000159640.15	C	T	rs6504163	0.390411	0.564595	0.0867375	0.00150643	0.0587	0.0099	2.617e-06	QUINAPRIL	inhibitor
ACE	Kidney_Cortex	ENSG00000159640.15	C	T	rs6504163	0.390411	0.564595	0.0867375	0.00150643	0.0587	0.0099	2.617e-06	PERINDOPRIL ARGININE	inhibitor
ACE	Kidney_Cortex	ENSG00000159640.15	C	T	rs6504163	0.390411	0.564595	0.0867375	0.00150643	0.0587	0.0099	2.617e-06	FASIDOTRILAT	inhibitor
ACE	Kidney_Cortex	ENSG00000159640.15	C	T	rs6504163	0.390411	0.564595	0.0867375	0.00150643	0.0587	0.0099	2.617e-06	PERINDOPRIL	inhibitor
ACE	Kidney_Cortex	ENSG00000159640.15	C	T	rs6504163	0.390411	0.564595	0.0867375	0.00150643	0.0587	0.0099	2.617e-06	MOEXIPRIL	inhibitor
ACE	Kidney_Cortex	ENSG00000159640.15	C	T	rs6504163	0.390411	0.564595	0.0867375	0.00150643	0.0587	0.0099	2.617e-06	RAMIPRIL	inhibitor
ACE	Kidney_Cortex	ENSG00000159640.15	C	T	rs6504163	0.390411	0.564595	0.0867375	0.00150643	0.0587	0.0099	2.617e-06	ZOFENOPRIL	inhibitor
ACE	Kidney_Cortex	ENSG00000159640.15	C	T	rs6504163	0.390411	0.564595	0.0867375	0.00150643	0.0587	0.0099	2.617e-06	PERINDOPRILAT	inhibitor
ACE	Kidney_Cortex	ENSG00000159640.15	C	T	rs6504163	0.390411	0.564595	0.0867375	0.00150643	0.0587	0.0099	2.617e-06	Missing	inhibitor
ACE	Kidney_Cortex	ENSG00000159640.15	C	T	rs6504163	0.390411	0.564595	0.0867375	0.00150643	0.0587	0.0099	2.617e-06	Missing	inhibitor
ACE	Kidney_Cortex	ENSG00000159640.15	C	T	rs6504163	0.390411	0.564595	0.0867375	0.00150643	0.0587	0.0099	2.617e-06	RAMIPRILAT	inhibitor
ACE	Kidney_Cortex	ENSG00000159640.15	C	T	rs6504163	0.390411	0.564595	0.0867375	0.00150643	0.0587	0.0099	2.617e-06	ENALAPRIL	inhibitor
ACE	Stomach	ENSG00000159640.15	G	A	rs12449782	0.425926	0.206805	0.0395623	0.00128273	0.042	0.0096	0.01248	SPIRAPRIL	inhibitor
ACE	Stomach	ENSG00000159640.15	G	A	rs12449782	0.425926	0.206805	0.0395623	0.00128273	0.042	0.0096	0.01248	CAPTOPRIL	inhibitor
ACE	Stomach	ENSG00000159640.15	G	A	rs12449782	0.425926	0.206805	0.0395623	0.00128273	0.042	0.0096	0.01248	FASIDOTRIL	inhibitor
ACE	Stomach	ENSG00000159640.15	G	A	rs12449782	0.425926	0.206805	0.0395623	0.00128273	0.042	0.0096	0.01248	FOSINOPRIL SODIUM	inhibitor
ACE	Stomach	ENSG00000159640.15	G	A	rs12449782	0.425926	0.206805	0.0395623	0.00128273	0.042	0.0096	0.01248	BENAZEPRILAT	inhibitor
ACE	Stomach	ENSG00000159640.15	G	A	rs12449782	0.425926	0.206805	0.0395623	0.00128273	0.042	0.0096	0.01248	ENALAPRIL MALEATE	inhibitor
ACE	Stomach	ENSG00000159640.15	G	A	rs12449782	0.425926	0.206805	0.0395623	0.00128273	0.042	0.0096	0.01248	CAPTOPRIL	inhibitor
ACE	Stomach	ENSG00000159640.15	G	A	rs12449782	0.425926	0.206805	0.0395623	0.00128273	0.042	0.0096	0.01248	ZOFENOPRIL	inhibitor
ACE	Stomach	ENSG00000159640.15	G	A	rs12449782	0.425926	0.206805	0.0395623	0.00128273	0.042	0.0096	0.01248	TRANDOLAPRIL	inhibitor
ACE	Stomach	ENSG00000159640.15	G	A	rs12449782	0.425926	0.206805	0.0395623	0.00128273	0.042	0.0096	0.01248	ENALAPRILAT	inhibitor
ACE	Stomach	ENSG00000159640.15	G	A	rs12449782	0.425926	0.206805	0.0395623	0.00128273	0.042	0.0096	0.01248	SPIRAPRIL	inhibitor
ACE	Stomach	ENSG00000159640.15	G	A	rs12449782	0.425926	0.206805	0.0395623	0.00128273	0.042	0.0096	0.01248	BENAZEPRIL	inhibitor
ACE	Stomach	ENSG00000159640.15	G	A	rs12449782	0.425926	0.206805	0.0395623	0.00128273	0.042	0.0096	0.01248	ENALAPRILAT	inhibitor
ACE	Stomach	ENSG00000159640.15	G	A	rs12449782	0.425926	0.206805	0.0395623	0.00128273	0.042	0.0096	0.01248	CILAZAPRIL	inhibitor
ACE	Stomach	ENSG00000159640.15	G	A	rs12449782	0.425926	0.206805	0.0395623	0.00128273	0.042	0.0096	0.01248	LISINOPRIL	inhibitor
ACE	Stomach	ENSG00000159640.15	G	A	rs12449782	0.425926	0.206805	0.0395623	0.00128273	0.042	0.0096	0.01248	IMIDAPRIL	inhibitor
ACE	Stomach	ENSG00000159640.15	G	A	rs12449782	0.425926	0.206805	0.0395623	0.00128273	0.042	0.0096	0.01248	IMIDAPRILAT	inhibitor
ACE	Stomach	ENSG00000159640.15	G	A	rs12449782	0.425926	0.206805	0.0395623	0.00128273	0.042	0.0096	0.01248	BENAZEPRIL HYDROCHLORIDE	inhibitor
ACE	Stomach	ENSG00000159640.15	G	A	rs12449782	0.425926	0.206805	0.0395623	0.00128273	0.042	0.0096	0.01248	CAPTOPRIL	inhibitor
ACE	Stomach	ENSG00000159640.15	G	A	rs12449782	0.425926	0.206805	0.0395623	0.00128273	0.042	0.0096	0.01248	RAMIPRIL	inhibitor
ACE	Stomach	ENSG00000159640.15	G	A	rs12449782	0.425926	0.206805	0.0395623	0.00128273	0.042	0.0096	0.01248	BENAZEPRIL	inhibitor
ACE	Stomach	ENSG00000159640.15	G	A	rs12449782	0.425926	0.206805	0.0395623	0.00128273	0.042	0.0096	0.01248	LISINOPRIL	inhibitor
ACE	Stomach	ENSG00000159640.15	G	A	rs12449782	0.425926	0.206805	0.0395623	0.00128273	0.042	0.0096	0.01248	MOEXIPRIL	inhibitor
ACE	Stomach	ENSG00000159640.15	G	A	rs12449782	0.425926	0.206805	0.0395623	0.00128273	0.042	0.0096	0.01248	PERINDOPRIL	inhibitor
ACE	Stomach	ENSG00000159640.15	G	A	rs12449782	0.425926	0.206805	0.0395623	0.00128273	0.042	0.0096	0.01248	TRANDOLAPRIL	inhibitor
ACE	Stomach	ENSG00000159640.15	G	A	rs12449782	0.425926	0.206805	0.0395623	0.00128273	0.042	0.0096	0.01248	LISINOPRIL HYDRATE	inhibitor
ACE	Stomach	ENSG00000159640.15	G	A	rs12449782	0.425926	0.206805	0.0395623	0.00128273	0.042	0.0096	0.01248	QUINAPRILAT	inhibitor
ACE	Stomach	ENSG00000159640.15	G	A	rs12449782	0.425926	0.206805	0.0395623	0.00128273	0.042	0.0096	0.01248	CANDOXATRIL	inhibitor
ACE	Stomach	ENSG00000159640.15	G	A	rs12449782	0.425926	0.206805	0.0395623	0.00128273	0.042	0.0096	0.01248	SPIRAPRILAT	inhibitor
ACE	Stomach	ENSG00000159640.15	G	A	rs12449782	0.425926	0.206805	0.0395623	0.00128273	0.042	0.0096	0.01248	RAMIPRIL	inhibitor
ACE	Stomach	ENSG00000159640.15	G	A	rs12449782	0.425926	0.206805	0.0395623	0.00128273	0.042	0.0096	0.01248	CILAZAPRIL	inhibitor
ACE	Stomach	ENSG00000159640.15	G	A	rs12449782	0.425926	0.206805	0.0395623	0.00128273	0.042	0.0096	0.01248	MOEXIPRIL HYDROCHLORIDE	inhibitor
ACE	Stomach	ENSG00000159640.15	G	A	rs12449782	0.425926	0.206805	0.0395623	0.00128273	0.042	0.0096	0.01248	ENALAPRIL	inhibitor
ACE	Stomach	ENSG00000159640.15	G	A	rs12449782	0.425926	0.206805	0.0395623	0.00128273	0.042	0.0096	0.01248	RESCINNAMINE	inhibitor
ACE	Stomach	ENSG00000159640.15	G	A	rs12449782	0.425926	0.206805	0.0395623	0.00128273	0.042	0.0096	0.01248	FOSINOPRIL	inhibitor
ACE	Stomach	ENSG00000159640.15	G	A	rs12449782	0.425926	0.206805	0.0395623	0.00128273	0.042	0.0096	0.01248	PERINDOPRIL ERBUMINE	inhibitor
ACE	Stomach	ENSG00000159640.15	G	A	rs12449782	0.425926	0.206805	0.0395623	0.00128273	0.042	0.0096	0.01248	Missing	inhibitor
ACE	Stomach	ENSG00000159640.15	G	A	rs12449782	0.425926	0.206805	0.0395623	0.00128273	0.042	0.0096	0.01248	TRANDOLAPRILAT	inhibitor
ACE	Stomach	ENSG00000159640.15	G	A	rs12449782	0.425926	0.206805	0.0395623	0.00128273	0.042	0.0096	0.01248	FOSINOPRIL	inhibitor
ACE	Stomach	ENSG00000159640.15	G	A	rs12449782	0.425926	0.206805	0.0395623	0.00128273	0.042	0.0096	0.01248	TRANDOLAPRIL	inhibitor
ACE	Stomach	ENSG00000159640.15	G	A	rs12449782	0.425926	0.206805	0.0395623	0.00128273	0.042	0.0096	0.01248	SPIRAPRIL HYDROCHLORIDE	inhibitor
ACE	Stomach	ENSG00000159640.15	G	A	rs12449782	0.425926	0.206805	0.0395623	0.00128273	0.042	0.0096	0.01248	QUINAPRIL HYDROCHLORIDE	inhibitor
ACE	Stomach	ENSG00000159640.15	G	A	rs12449782	0.425926	0.206805	0.0395623	0.00128273	0.042	0.0096	0.01248	TEMOCAPRIL	inhibitor
ACE	Stomach	ENSG00000159640.15	G	A	rs12449782	0.425926	0.206805	0.0395623	0.00128273	0.042	0.0096	0.01248	QUINAPRIL	inhibitor
ACE	Stomach	ENSG00000159640.15	G	A	rs12449782	0.425926	0.206805	0.0395623	0.00128273	0.042	0.0096	0.01248	PERINDOPRIL ARGININE	inhibitor
ACE	Stomach	ENSG00000159640.15	G	A	rs12449782	0.425926	0.206805	0.0395623	0.00128273	0.042	0.0096	0.01248	FASIDOTRILAT	inhibitor
ACE	Stomach	ENSG00000159640.15	G	A	rs12449782	0.425926	0.206805	0.0395623	0.00128273	0.042	0.0096	0.01248	PERINDOPRIL	inhibitor
ACE	Stomach	ENSG00000159640.15	G	A	rs12449782	0.425926	0.206805	0.0395623	0.00128273	0.042	0.0096	0.01248	MOEXIPRIL	inhibitor
ACE	Stomach	ENSG00000159640.15	G	A	rs12449782	0.425926	0.206805	0.0395623	0.00128273	0.042	0.0096	0.01248	RAMIPRIL	inhibitor
ACE	Stomach	ENSG00000159640.15	G	A	rs12449782	0.425926	0.206805	0.0395623	0.00128273	0.042	0.0096	0.01248	ZOFENOPRIL	inhibitor
ACE	Stomach	ENSG00000159640.15	G	A	rs12449782	0.425926	0.206805	0.0395623	0.00128273	0.042	0.0096	0.01248	PERINDOPRILAT	inhibitor
ACE	Stomach	ENSG00000159640.15	G	A	rs12449782	0.425926	0.206805	0.0395623	0.00128273	0.042	0.0096	0.01248	Missing	inhibitor
ACE	Stomach	ENSG00000159640.15	G	A	rs12449782	0.425926	0.206805	0.0395623	0.00128273	0.042	0.0096	0.01248	Missing	inhibitor
ACE	Stomach	ENSG00000159640.15	G	A	rs12449782	0.425926	0.206805	0.0395623	0.00128273	0.042	0.0096	0.01248	RAMIPRILAT	inhibitor
ACE	Stomach	ENSG00000159640.15	G	A	rs12449782	0.425926	0.206805	0.0395623	0.00128273	0.042	0.0096	0.01248	ENALAPRIL	inhibitor
ADCY5	Heart_Atrial_Appendage	ENSG00000173175.14	A	G	rs9855969	0.159946	0.18843	0.0354738	0.000782869	0.0431	0.0129	0.0008624	Missing	inhibitor
ADCY5	Muscle_Skeletal	ENSG00000173175.14	G	T	rs9856983	0.462465	0.161383	0.029428	0.000116855	-0.0367	0.0096	0.0001369	Missing	activator
APH1B	Small_Intestine_Terminal_Ileum	ENSG00000138613.13	C	T	rs117618017	0.126437	0.327613	0.0571996	0.000758221	0.0935	0.0144	7.975e-08	BEGACESTAT	inhibitor
APH1B	Small_Intestine_Terminal_Ileum	ENSG00000138613.13	C	T	rs117618017	0.126437	0.327613	0.0571996	0.000758221	0.0935	0.0144	7.975e-08	Missing	inhibitor
APH1B	Whole_Blood	ENSG00000138613.13	C	T	rs117618017	0.131343	0.125216	0.0246262	0.00125224	0.0935	0.0144	7.975e-08	BEGACESTAT	inhibitor
APH1B	Whole_Blood	ENSG00000138613.13	C	T	rs117618017	0.131343	0.125216	0.0246262	0.00125224	0.0935	0.0144	7.975e-08	Missing	inhibitor
CA12	Pancreas	ENSG00000074410.13	C	T	rs16946801	0.391803	0.282624	0.0491839	0.000166937	0.0376	0.0097	0.0001017	ELLAGIC ACID	inhibitor
CA12	Pancreas	ENSG00000074410.13	C	T	rs16946801	0.391803	0.282624	0.0491839	0.000166937	0.0376	0.0097	0.0001017	ACETAZOLAMIDE SODIUM	inhibitor
CA12	Pancreas	ENSG00000074410.13	C	T	rs16946801	0.391803	0.282624	0.0491839	0.000166937	0.0376	0.0097	0.0001017	HYDROFLUMETHIAZIDE	inhibitor
CA12	Pancreas	ENSG00000074410.13	C	T	rs16946801	0.391803	0.282624	0.0491839	0.000166937	0.0376	0.0097	0.0001017	ZONISAMIDE	inhibitor
CA12	Pancreas	ENSG00000074410.13	C	T	rs16946801	0.391803	0.282624	0.0491839	0.000166937	0.0376	0.0097	0.0001017	ACETAZOLAMIDE	inhibitor
CA12	Pancreas	ENSG00000074410.13	C	T	rs16946801	0.391803	0.282624	0.0491839	0.000166937	0.0376	0.0097	0.0001017	ETHOXZOLAMIDE	inhibitor
CA12	Pancreas	ENSG00000074410.13	C	T	rs16946801	0.391803	0.282624	0.0491839	0.000166937	0.0376	0.0097	0.0001017	BENZTHIAZIDE	inhibitor
CA12	Pancreas	ENSG00000074410.13	C	T	rs16946801	0.391803	0.282624	0.0491839	0.000166937	0.0376	0.0097	0.0001017	DICHLORPHENAMIDE	inhibitor
CA12	Pancreas	ENSG00000074410.13	C	T	rs16946801	0.391803	0.282624	0.0491839	0.000166937	0.0376	0.0097	0.0001017	ACETAZOLAMIDE	inhibitor
CYP21A2	Brain_Putamen_basal_ganglia	ENSG00000231852.6	T	G	rs1044506	0.138235	0.658357	0.105343	0.000186521	0.0503	0.0141	0.0003493	KETOCONAZOLE	inhibitor
CYP21A2	Prostate	ENSG00000231852.6	T	C	rs3094006	0.271493	0.454815	0.0746159	0.000215464	0.0493	0.0106	0.003056	KETOCONAZOLE	inhibitor
CYP3A5	Whole_Blood	ENSG00000106258.13	G	T	rs4134888	0.422388	-0.242142	0.0452325	0.00021696	-0.0342	0.0094	0.0002931	NABIXIMOLS	inhibitor
CYP3A5	Whole_Blood	ENSG00000106258.13	G	T	rs4134888	0.422388	-0.242142	0.0452325	0.00021696	-0.0342	0.0094	0.0002931	RITONAVIR	inhibitor
CYP3A5	Whole_Blood	ENSG00000106258.13	G	T	rs4134888	0.422388	-0.242142	0.0452325	0.00021696	-0.0342	0.0094	0.0002931	COBICISTAT	inhibitor
DMPK	Brain_Cerebellum	ENSG00000104936.17	G	A	rs2014576	0.413876	0.22217	0.039689	0.000425958	0.0424	0.0094	0.007315	Missing	inhibitor
EGFR	Brain_Caudate_basal_ganglia	ENSG00000146648.17	C	T	rs149352678	0.0850515	-0.371446	0.0701473	0.00185091	-0.0677	0.0161	0.02587	POZIOTINIB	inhibitor
EGFR	Brain_Caudate_basal_ganglia	ENSG00000146648.17	C	T	rs149352678	0.0850515	-0.371446	0.0701473	0.00185091	-0.0677	0.0161	0.02587	PANITUMUMAB	inhibitor
EGFR	Brain_Caudate_basal_ganglia	ENSG00000146648.17	C	T	rs149352678	0.0850515	-0.371446	0.0701473	0.00185091	-0.0677	0.0161	0.02587	Missing	inhibitor
EGFR	Brain_Caudate_basal_ganglia	ENSG00000146648.17	C	T	rs149352678	0.0850515	-0.371446	0.0701473	0.00185091	-0.0677	0.0161	0.02587	ALLITINIB	inhibitor
EGFR	Brain_Caudate_basal_ganglia	ENSG00000146648.17	C	T	rs149352678	0.0850515	-0.371446	0.0701473	0.00185091	-0.0677	0.0161	0.02587	AZD-4769	inhibitor
EGFR	Brain_Caudate_basal_ganglia	ENSG00000146648.17	C	T	rs149352678	0.0850515	-0.371446	0.0701473	0.00185091	-0.0677	0.0161	0.02587	Missing	inhibitor
EGFR	Brain_Caudate_basal_ganglia	ENSG00000146648.17	C	T	rs149352678	0.0850515	-0.371446	0.0701473	0.00185091	-0.0677	0.0161	0.02587	PELITINIB	inhibitor
EGFR	Brain_Caudate_basal_ganglia	ENSG00000146648.17	C	T	rs149352678	0.0850515	-0.371446	0.0701473	0.00185091	-0.0677	0.0161	0.02587	TESEVATINIB	inhibitor
EGFR	Brain_Caudate_basal_ganglia	ENSG00000146648.17	C	T	rs149352678	0.0850515	-0.371446	0.0701473	0.00185091	-0.0677	0.0161	0.02587	POZIOTINIB	inhibitor
EGFR	Brain_Caudate_basal_ganglia	ENSG00000146648.17	C	T	rs149352678	0.0850515	-0.371446	0.0701473	0.00185091	-0.0677	0.0161	0.02587	DACOMITINIB	inhibitor
EGFR	Brain_Caudate_basal_ganglia	ENSG00000146648.17	C	T	rs149352678	0.0850515	-0.371446	0.0701473	0.00185091	-0.0677	0.0161	0.02587	SAPITINIB	inhibitor
EGFR	Brain_Caudate_basal_ganglia	ENSG00000146648.17	C	T	rs149352678	0.0850515	-0.371446	0.0701473	0.00185091	-0.0677	0.0161	0.02587	VANDETANIB	inhibitor
EGFR	Brain_Caudate_basal_ganglia	ENSG00000146648.17	C	T	rs149352678	0.0850515	-0.371446	0.0701473	0.00185091	-0.0677	0.0161	0.02587	Missing	inhibitor
EGFR	Brain_Caudate_basal_ganglia	ENSG00000146648.17	C	T	rs149352678	0.0850515	-0.371446	0.0701473	0.00185091	-0.0677	0.0161	0.02587	Missing	inhibitor
EGFR	Brain_Caudate_basal_ganglia	ENSG00000146648.17	C	T	rs149352678	0.0850515	-0.371446	0.0701473	0.00185091	-0.0677	0.0161	0.02587	Missing	inhibitor
EGFR	Brain_Caudate_basal_ganglia	ENSG00000146648.17	C	T	rs149352678	0.0850515	-0.371446	0.0701473	0.00185091	-0.0677	0.0161	0.02587	CHEMBL3397300	inhibitor
EGFR	Brain_Caudate_basal_ganglia	ENSG00000146648.17	C	T	rs149352678	0.0850515	-0.371446	0.0701473	0.00185091	-0.0677	0.0161	0.02587	OSIMERTINIB	inhibitor
EGFR	Brain_Caudate_basal_ganglia	ENSG00000146648.17	C	T	rs149352678	0.0850515	-0.371446	0.0701473	0.00185091	-0.0677	0.0161	0.02587	AC-480	inhibitor
EGFR	Brain_Caudate_basal_ganglia	ENSG00000146648.17	C	T	rs149352678	0.0850515	-0.371446	0.0701473	0.00185091	-0.0677	0.0161	0.02587	Missing	inhibitor
EGFR	Brain_Caudate_basal_ganglia	ENSG00000146648.17	C	T	rs149352678	0.0850515	-0.371446	0.0701473	0.00185091	-0.0677	0.0161	0.02587	MP-412	inhibitor
EGFR	Brain_Caudate_basal_ganglia	ENSG00000146648.17	C	T	rs149352678	0.0850515	-0.371446	0.0701473	0.00185091	-0.0677	0.0161	0.02587	Missing	inhibitor
EGFR	Brain_Caudate_basal_ganglia	ENSG00000146648.17	C	T	rs149352678	0.0850515	-0.371446	0.0701473	0.00185091	-0.0677	0.0161	0.02587	Missing	inhibitor
EGFR	Brain_Caudate_basal_ganglia	ENSG00000146648.17	C	T	rs149352678	0.0850515	-0.371446	0.0701473	0.00185091	-0.0677	0.0161	0.02587	ERLOTINIB	inhibitor
EGFR	Brain_Caudate_basal_ganglia	ENSG00000146648.17	C	T	rs149352678	0.0850515	-0.371446	0.0701473	0.00185091	-0.0677	0.0161	0.02587	OSIMERTINIB	inhibitor
EGFR	Brain_Caudate_basal_ganglia	ENSG00000146648.17	C	T	rs149352678	0.0850515	-0.371446	0.0701473	0.00185091	-0.0677	0.0161	0.02587	VANDETANIB	inhibitor
EGFR	Brain_Caudate_basal_ganglia	ENSG00000146648.17	C	T	rs149352678	0.0850515	-0.371446	0.0701473	0.00185091	-0.0677	0.0161	0.02587	MAB-425	inhibitor
EGFR	Brain_Caudate_basal_ganglia	ENSG00000146648.17	C	T	rs149352678	0.0850515	-0.371446	0.0701473	0.00185091	-0.0677	0.0161	0.02587	ROCILETINIB	inhibitor
EGFR	Brain_Caudate_basal_ganglia	ENSG00000146648.17	C	T	rs149352678	0.0850515	-0.371446	0.0701473	0.00185091	-0.0677	0.0161	0.02587	AFATINIB	inhibitor
EGFR	Brain_Caudate_basal_ganglia	ENSG00000146648.17	C	T	rs149352678	0.0850515	-0.371446	0.0701473	0.00185091	-0.0677	0.0161	0.02587	MAVELERTINIB	inhibitor
EGFR	Brain_Caudate_basal_ganglia	ENSG00000146648.17	C	T	rs149352678	0.0850515	-0.371446	0.0701473	0.00185091	-0.0677	0.0161	0.02587	Missing	inhibitor
EGFR	Brain_Caudate_basal_ganglia	ENSG00000146648.17	C	T	rs149352678	0.0850515	-0.371446	0.0701473	0.00185091	-0.0677	0.0161	0.02587	GEFITINIB	inhibitor
EGFR	Brain_Caudate_basal_ganglia	ENSG00000146648.17	C	T	rs149352678	0.0850515	-0.371446	0.0701473	0.00185091	-0.0677	0.0161	0.02587	PELITINIB	inhibitor
EGFR	Brain_Caudate_basal_ganglia	ENSG00000146648.17	C	T	rs149352678	0.0850515	-0.371446	0.0701473	0.00185091	-0.0677	0.0161	0.02587	Missing	inhibitor
EGFR	Brain_Caudate_basal_ganglia	ENSG00000146648.17	C	T	rs149352678	0.0850515	-0.371446	0.0701473	0.00185091	-0.0677	0.0161	0.02587	POZIOTINIB	inhibitor
EGFR	Brain_Caudate_basal_ganglia	ENSG00000146648.17	C	T	rs149352678	0.0850515	-0.371446	0.0701473	0.00185091	-0.0677	0.0161	0.02587	Missing	inhibitor
EGFR	Brain_Caudate_basal_ganglia	ENSG00000146648.17	C	T	rs149352678	0.0850515	-0.371446	0.0701473	0.00185091	-0.0677	0.0161	0.02587	LAPATINIB	inhibitor
EGFR	Brain_Caudate_basal_ganglia	ENSG00000146648.17	C	T	rs149352678	0.0850515	-0.371446	0.0701473	0.00185091	-0.0677	0.0161	0.02587	FALNIDAMOL	inhibitor
EGFR	Brain_Caudate_basal_ganglia	ENSG00000146648.17	C	T	rs149352678	0.0850515	-0.371446	0.0701473	0.00185091	-0.0677	0.0161	0.02587	TUCATINIB	inhibitor
EGFR	Brain_Caudate_basal_ganglia	ENSG00000146648.17	C	T	rs149352678	0.0850515	-0.371446	0.0701473	0.00185091	-0.0677	0.0161	0.02587	AC-480	inhibitor
EGFR	Brain_Caudate_basal_ganglia	ENSG00000146648.17	C	T	rs149352678	0.0850515	-0.371446	0.0701473	0.00185091	-0.0677	0.0161	0.02587	ROCILETINIB	inhibitor
EGFR	Brain_Caudate_basal_ganglia	ENSG00000146648.17	C	T	rs149352678	0.0850515	-0.371446	0.0701473	0.00185091	-0.0677	0.0161	0.02587	Missing	inhibitor
EGFR	Brain_Caudate_basal_ganglia	ENSG00000146648.17	C	T	rs149352678	0.0850515	-0.371446	0.0701473	0.00185091	-0.0677	0.0161	0.02587	Missing	inhibitor
EGFR	Brain_Caudate_basal_ganglia	ENSG00000146648.17	C	T	rs149352678	0.0850515	-0.371446	0.0701473	0.00185091	-0.0677	0.0161	0.02587	VANDETANIB	inhibitor
EGFR	Brain_Caudate_basal_ganglia	ENSG00000146648.17	C	T	rs149352678	0.0850515	-0.371446	0.0701473	0.00185091	-0.0677	0.0161	0.02587	PYROTINIB	inhibitor
EGFR	Brain_Caudate_basal_ganglia	ENSG00000146648.17	C	T	rs149352678	0.0850515	-0.371446	0.0701473	0.00185091	-0.0677	0.0161	0.02587	TESEVATINIB	inhibitor
EGFR	Brain_Caudate_basal_ganglia	ENSG00000146648.17	C	T	rs149352678	0.0850515	-0.371446	0.0701473	0.00185091	-0.0677	0.0161	0.02587	BMS-690514	inhibitor
EGFR	Brain_Caudate_basal_ganglia	ENSG00000146648.17	C	T	rs149352678	0.0850515	-0.371446	0.0701473	0.00185091	-0.0677	0.0161	0.02587	Missing	inhibitor
EGFR	Brain_Caudate_basal_ganglia	ENSG00000146648.17	C	T	rs149352678	0.0850515	-0.371446	0.0701473	0.00185091	-0.0677	0.0161	0.02587	ABIVERTINIB	inhibitor
EGFR	Brain_Caudate_basal_ganglia	ENSG00000146648.17	C	T	rs149352678	0.0850515	-0.371446	0.0701473	0.00185091	-0.0677	0.0161	0.02587	Missing	inhibitor
EGFR	Brain_Caudate_basal_ganglia	ENSG00000146648.17	C	T	rs149352678	0.0850515	-0.371446	0.0701473	0.00185091	-0.0677	0.0161	0.02587	AEE-788	inhibitor
EGFR	Brain_Caudate_basal_ganglia	ENSG00000146648.17	C	T	rs149352678	0.0850515	-0.371446	0.0701473	0.00185091	-0.0677	0.0161	0.02587	PKI-166	inhibitor
EGFR	Brain_Caudate_basal_ganglia	ENSG00000146648.17	C	T	rs149352678	0.0850515	-0.371446	0.0701473	0.00185091	-0.0677	0.0161	0.02587	ORANTINIB	inhibitor
EGFR	Brain_Caudate_basal_ganglia	ENSG00000146648.17	C	T	rs149352678	0.0850515	-0.371446	0.0701473	0.00185091	-0.0677	0.0161	0.02587	TARLOXOTINIB	inhibitor
EGFR	Brain_Caudate_basal_ganglia	ENSG00000146648.17	C	T	rs149352678	0.0850515	-0.371446	0.0701473	0.00185091	-0.0677	0.0161	0.02587	CANERTINIB DIHYDROCHLORIDE	inhibitor
EGFR	Brain_Caudate_basal_ganglia	ENSG00000146648.17	C	T	rs149352678	0.0850515	-0.371446	0.0701473	0.00185091	-0.0677	0.0161	0.02587	NERATINIB	inhibitor
EGFR	Brain_Caudate_basal_ganglia	ENSG00000146648.17	C	T	rs149352678	0.0850515	-0.371446	0.0701473	0.00185091	-0.0677	0.0161	0.02587	TESEVATINIB	inhibitor
EGFR	Brain_Caudate_basal_ganglia	ENSG00000146648.17	C	T	rs149352678	0.0850515	-0.371446	0.0701473	0.00185091	-0.0677	0.0161	0.02587	LAPATINIB DITOSYLATE	inhibitor
EGFR	Brain_Caudate_basal_ganglia	ENSG00000146648.17	C	T	rs149352678	0.0850515	-0.371446	0.0701473	0.00185091	-0.0677	0.0161	0.02587	Missing	inhibitor
EGFR	Brain_Caudate_basal_ganglia	ENSG00000146648.17	C	T	rs149352678	0.0850515	-0.371446	0.0701473	0.00185091	-0.0677	0.0161	0.02587	S-222611	inhibitor
EGFR	Brain_Caudate_basal_ganglia	ENSG00000146648.17	C	T	rs149352678	0.0850515	-0.371446	0.0701473	0.00185091	-0.0677	0.0161	0.02587	ALLITINIB	inhibitor
EGFR	Brain_Caudate_basal_ganglia	ENSG00000146648.17	C	T	rs149352678	0.0850515	-0.371446	0.0701473	0.00185091	-0.0677	0.0161	0.02587	Missing	inhibitor
EGFR	Brain_Caudate_basal_ganglia	ENSG00000146648.17	C	T	rs149352678	0.0850515	-0.371446	0.0701473	0.00185091	-0.0677	0.0161	0.02587	BMS-690514	inhibitor
EGFR	Brain_Caudate_basal_ganglia	ENSG00000146648.17	C	T	rs149352678	0.0850515	-0.371446	0.0701473	0.00185091	-0.0677	0.0161	0.02587	PUQUITINIB	inhibitor
EGFR	Brain_Caudate_basal_ganglia	ENSG00000146648.17	C	T	rs149352678	0.0850515	-0.371446	0.0701473	0.00185091	-0.0677	0.0161	0.02587	PYROTINIB	inhibitor
EGFR	Brain_Caudate_basal_ganglia	ENSG00000146648.17	C	T	rs149352678	0.0850515	-0.371446	0.0701473	0.00185091	-0.0677	0.0161	0.02587	DACOMITINIB	inhibitor
EGFR	Brain_Caudate_basal_ganglia	ENSG00000146648.17	C	T	rs149352678	0.0850515	-0.371446	0.0701473	0.00185091	-0.0677	0.0161	0.02587	GEFITINIB	inhibitor
EGFR	Brain_Caudate_basal_ganglia	ENSG00000146648.17	C	T	rs149352678	0.0850515	-0.371446	0.0701473	0.00185091	-0.0677	0.0161	0.02587	ICOTINIB	inhibitor
EGFR	Brain_Caudate_basal_ganglia	ENSG00000146648.17	C	T	rs149352678	0.0850515	-0.371446	0.0701473	0.00185091	-0.0677	0.0161	0.02587	FALNIDAMOL	inhibitor
EGFR	Brain_Caudate_basal_ganglia	ENSG00000146648.17	C	T	rs149352678	0.0850515	-0.371446	0.0701473	0.00185091	-0.0677	0.0161	0.02587	CETUXIMAB	inhibitor
EGFR	Brain_Caudate_basal_ganglia	ENSG00000146648.17	C	T	rs149352678	0.0850515	-0.371446	0.0701473	0.00185091	-0.0677	0.0161	0.02587	CUDC-101	inhibitor
EGFR	Brain_Caudate_basal_ganglia	ENSG00000146648.17	C	T	rs149352678	0.0850515	-0.371446	0.0701473	0.00185091	-0.0677	0.0161	0.02587	Missing	inhibitor
EGFR	Brain_Caudate_basal_ganglia	ENSG00000146648.17	C	T	rs149352678	0.0850515	-0.371446	0.0701473	0.00185091	-0.0677	0.0161	0.02587	AFATINIB	inhibitor
EGFR	Brain_Caudate_basal_ganglia	ENSG00000146648.17	C	T	rs149352678	0.0850515	-0.371446	0.0701473	0.00185091	-0.0677	0.0161	0.02587	CHEMBL3397300	inhibitor
EGFR	Brain_Caudate_basal_ganglia	ENSG00000146648.17	C	T	rs149352678	0.0850515	-0.371446	0.0701473	0.00185091	-0.0677	0.0161	0.02587	CEP-32496	inhibitor
EGFR	Brain_Caudate_basal_ganglia	ENSG00000146648.17	C	T	rs149352678	0.0850515	-0.371446	0.0701473	0.00185091	-0.0677	0.0161	0.02587	OSIMERTINIB MESYLATE	inhibitor
EGFR	Brain_Caudate_basal_ganglia	ENSG00000146648.17	C	T	rs149352678	0.0850515	-0.371446	0.0701473	0.00185091	-0.0677	0.0161	0.02587	NERATINIB	inhibitor
EGFR	Brain_Caudate_basal_ganglia	ENSG00000146648.17	C	T	rs149352678	0.0850515	-0.371446	0.0701473	0.00185091	-0.0677	0.0161	0.02587	NECITUMUMAB	inhibitor
EGFR	Brain_Caudate_basal_ganglia	ENSG00000146648.17	C	T	rs149352678	0.0850515	-0.371446	0.0701473	0.00185091	-0.0677	0.0161	0.02587	Missing	inhibitor
EGFR	Brain_Caudate_basal_ganglia	ENSG00000146648.17	C	T	rs149352678	0.0850515	-0.371446	0.0701473	0.00185091	-0.0677	0.0161	0.02587	DACOMITINIB	inhibitor
EGFR	Brain_Caudate_basal_ganglia	ENSG00000146648.17	C	T	rs149352678	0.0850515	-0.371446	0.0701473	0.00185091	-0.0677	0.0161	0.02587	NAQUOTINIB	inhibitor
EGFR	Brain_Caudate_basal_ganglia	ENSG00000146648.17	C	T	rs149352678	0.0850515	-0.371446	0.0701473	0.00185091	-0.0677	0.0161	0.02587	AFATINIB	inhibitor
EGFR	Brain_Caudate_basal_ganglia	ENSG00000146648.17	C	T	rs149352678	0.0850515	-0.371446	0.0701473	0.00185091	-0.0677	0.0161	0.02587	Missing	inhibitor
EGFR	Brain_Caudate_basal_ganglia	ENSG00000146648.17	C	T	rs149352678	0.0850515	-0.371446	0.0701473	0.00185091	-0.0677	0.0161	0.02587	DACOMITINIB	inhibitor
EGFR	Brain_Caudate_basal_ganglia	ENSG00000146648.17	C	T	rs149352678	0.0850515	-0.371446	0.0701473	0.00185091	-0.0677	0.0161	0.02587	JNJ-26483327	inhibitor
EGFR	Brain_Caudate_basal_ganglia	ENSG00000146648.17	C	T	rs149352678	0.0850515	-0.371446	0.0701473	0.00185091	-0.0677	0.0161	0.02587	TESEVATINIB	inhibitor
EGFR	Brain_Caudate_basal_ganglia	ENSG00000146648.17	C	T	rs149352678	0.0850515	-0.371446	0.0701473	0.00185091	-0.0677	0.0161	0.02587	BRIGATINIB	inhibitor
EGFR	Brain_Caudate_basal_ganglia	ENSG00000146648.17	C	T	rs149352678	0.0850515	-0.371446	0.0701473	0.00185091	-0.0677	0.0161	0.02587	MATUZUMAB	inhibitor
EGFR	Brain_Caudate_basal_ganglia	ENSG00000146648.17	C	T	rs149352678	0.0850515	-0.371446	0.0701473	0.00185091	-0.0677	0.0161	0.02587	OLMUTINIB	inhibitor
EGFR	Brain_Caudate_basal_ganglia	ENSG00000146648.17	C	T	rs149352678	0.0850515	-0.371446	0.0701473	0.00185091	-0.0677	0.0161	0.02587	Missing	inhibitor
EGFR	Brain_Caudate_basal_ganglia	ENSG00000146648.17	C	T	rs149352678	0.0850515	-0.371446	0.0701473	0.00185091	-0.0677	0.0161	0.02587	CANERTINIB	inhibitor
EGFR	Brain_Caudate_basal_ganglia	ENSG00000146648.17	C	T	rs149352678	0.0850515	-0.371446	0.0701473	0.00185091	-0.0677	0.0161	0.02587	CHEMBL2347958	inhibitor
EGFR	Brain_Caudate_basal_ganglia	ENSG00000146648.17	C	T	rs149352678	0.0850515	-0.371446	0.0701473	0.00185091	-0.0677	0.0161	0.02587	Missing	inhibitor
EGFR	Brain_Caudate_basal_ganglia	ENSG00000146648.17	C	T	rs149352678	0.0850515	-0.371446	0.0701473	0.00185091	-0.0677	0.0161	0.02587	Missing	inhibitor
EGFR	Brain_Caudate_basal_ganglia	ENSG00000146648.17	C	T	rs149352678	0.0850515	-0.371446	0.0701473	0.00185091	-0.0677	0.0161	0.02587	PELITINIB	inhibitor
EGFR	Brain_Caudate_basal_ganglia	ENSG00000146648.17	C	T	rs149352678	0.0850515	-0.371446	0.0701473	0.00185091	-0.0677	0.0161	0.02587	Missing	inhibitor
EGFR	Brain_Caudate_basal_ganglia	ENSG00000146648.17	C	T	rs149352678	0.0850515	-0.371446	0.0701473	0.00185091	-0.0677	0.0161	0.02587	NAZARTINIB	inhibitor
EGFR	Brain_Caudate_basal_ganglia	ENSG00000146648.17	C	T	rs149352678	0.0850515	-0.371446	0.0701473	0.00185091	-0.0677	0.0161	0.02587	ZANUBRUTINIB	inhibitor
EGFR	Brain_Caudate_basal_ganglia	ENSG00000146648.17	C	T	rs149352678	0.0850515	-0.371446	0.0701473	0.00185091	-0.0677	0.0161	0.02587	BRIGATINIB	inhibitor
EGFR	Brain_Caudate_basal_ganglia	ENSG00000146648.17	C	T	rs149352678	0.0850515	-0.371446	0.0701473	0.00185091	-0.0677	0.0161	0.02587	AFATINIB	inhibitor
EGFR	Brain_Caudate_basal_ganglia	ENSG00000146648.17	C	T	rs149352678	0.0850515	-0.371446	0.0701473	0.00185091	-0.0677	0.0161	0.02587	ROCILETINIB	inhibitor
EGFR	Brain_Caudate_basal_ganglia	ENSG00000146648.17	C	T	rs149352678	0.0850515	-0.371446	0.0701473	0.00185091	-0.0677	0.0161	0.02587	Missing	inhibitor
EGFR	Brain_Caudate_basal_ganglia	ENSG00000146648.17	C	T	rs149352678	0.0850515	-0.371446	0.0701473	0.00185091	-0.0677	0.0161	0.02587	DACOMITINIB	inhibitor
EGFR	Brain_Caudate_basal_ganglia	ENSG00000146648.17	C	T	rs149352678	0.0850515	-0.371446	0.0701473	0.00185091	-0.0677	0.0161	0.02587	VANDETANIB	inhibitor
EGFR	Brain_Caudate_basal_ganglia	ENSG00000146648.17	C	T	rs149352678	0.0850515	-0.371446	0.0701473	0.00185091	-0.0677	0.0161	0.02587	ICOTINIB	inhibitor
EGFR	Brain_Caudate_basal_ganglia	ENSG00000146648.17	C	T	rs149352678	0.0850515	-0.371446	0.0701473	0.00185091	-0.0677	0.0161	0.02587	OLMUTINIB	inhibitor
EGFR	Brain_Caudate_basal_ganglia	ENSG00000146648.17	C	T	rs149352678	0.0850515	-0.371446	0.0701473	0.00185091	-0.0677	0.0161	0.02587	SAPITINIB	inhibitor
EGFR	Brain_Caudate_basal_ganglia	ENSG00000146648.17	C	T	rs149352678	0.0850515	-0.371446	0.0701473	0.00185091	-0.0677	0.0161	0.02587	TAK-285	inhibitor
EGFR	Brain_Caudate_basal_ganglia	ENSG00000146648.17	C	T	rs149352678	0.0850515	-0.371446	0.0701473	0.00185091	-0.0677	0.0161	0.02587	VARLITINIB	inhibitor
EGFR	Brain_Caudate_basal_ganglia	ENSG00000146648.17	C	T	rs149352678	0.0850515	-0.371446	0.0701473	0.00185091	-0.0677	0.0161	0.02587	Missing	inhibitor
EGFR	Brain_Caudate_basal_ganglia	ENSG00000146648.17	C	T	rs149352678	0.0850515	-0.371446	0.0701473	0.00185091	-0.0677	0.0161	0.02587	DACOMITINIB	inhibitor
EGFR	Brain_Caudate_basal_ganglia	ENSG00000146648.17	C	T	rs149352678	0.0850515	-0.371446	0.0701473	0.00185091	-0.0677	0.0161	0.02587	ICOTINIB	inhibitor
EGFR	Brain_Caudate_basal_ganglia	ENSG00000146648.17	C	T	rs149352678	0.0850515	-0.371446	0.0701473	0.00185091	-0.0677	0.0161	0.02587	LIFIRAFENIB	inhibitor
EGFR	Brain_Caudate_basal_ganglia	ENSG00000146648.17	C	T	rs149352678	0.0850515	-0.371446	0.0701473	0.00185091	-0.0677	0.0161	0.02587	DACOMITINIB	inhibitor
EGFR	Brain_Caudate_basal_ganglia	ENSG00000146648.17	C	T	rs149352678	0.0850515	-0.371446	0.0701473	0.00185091	-0.0677	0.0161	0.02587	Missing	inhibitor
EGFR	Brain_Caudate_basal_ganglia	ENSG00000146648.17	C	T	rs149352678	0.0850515	-0.371446	0.0701473	0.00185091	-0.0677	0.0161	0.02587	ACALABRUTINIB	inhibitor
EGFR	Brain_Caudate_basal_ganglia	ENSG00000146648.17	C	T	rs149352678	0.0850515	-0.371446	0.0701473	0.00185091	-0.0677	0.0161	0.02587	SAPITINIB	inhibitor
EGFR	Brain_Caudate_basal_ganglia	ENSG00000146648.17	C	T	rs149352678	0.0850515	-0.371446	0.0701473	0.00185091	-0.0677	0.0161	0.02587	EPITINIB	inhibitor
EGFR	Brain_Caudate_basal_ganglia	ENSG00000146648.17	C	T	rs149352678	0.0850515	-0.371446	0.0701473	0.00185091	-0.0677	0.0161	0.02587	Missing	inhibitor
EGFR	Brain_Caudate_basal_ganglia	ENSG00000146648.17	C	T	rs149352678	0.0850515	-0.371446	0.0701473	0.00185091	-0.0677	0.0161	0.02587	AEE-788	inhibitor
EGFR	Brain_Caudate_basal_ganglia	ENSG00000146648.17	C	T	rs149352678	0.0850515	-0.371446	0.0701473	0.00185091	-0.0677	0.0161	0.02587	NERATINIB	inhibitor
EGFR	Brain_Caudate_basal_ganglia	ENSG00000146648.17	C	T	rs149352678	0.0850515	-0.371446	0.0701473	0.00185091	-0.0677	0.0161	0.02587	Missing	inhibitor
EGFR	Brain_Caudate_basal_ganglia	ENSG00000146648.17	C	T	rs149352678	0.0850515	-0.371446	0.0701473	0.00185091	-0.0677	0.0161	0.02587	ALFLUTINIB	inhibitor
EGFR	Brain_Caudate_basal_ganglia	ENSG00000146648.17	C	T	rs149352678	0.0850515	-0.371446	0.0701473	0.00185091	-0.0677	0.0161	0.02587	DOVITINIB	inhibitor
EGFR	Brain_Caudate_basal_ganglia	ENSG00000146648.17	C	T	rs149352678	0.0850515	-0.371446	0.0701473	0.00185091	-0.0677	0.0161	0.02587	PELITINIB	inhibitor
EGFR	Brain_Caudate_basal_ganglia	ENSG00000146648.17	C	T	rs149352678	0.0850515	-0.371446	0.0701473	0.00185091	-0.0677	0.0161	0.02587	ICOTINIB	inhibitor
EGFR	Brain_Caudate_basal_ganglia	ENSG00000146648.17	C	T	rs149352678	0.0850515	-0.371446	0.0701473	0.00185091	-0.0677	0.0161	0.02587	OSIMERTINIB	inhibitor
EGFR	Brain_Caudate_basal_ganglia	ENSG00000146648.17	C	T	rs149352678	0.0850515	-0.371446	0.0701473	0.00185091	-0.0677	0.0161	0.02587	ERLOTINIB	inhibitor
EGFR	Brain_Caudate_basal_ganglia	ENSG00000146648.17	C	T	rs149352678	0.0850515	-0.371446	0.0701473	0.00185091	-0.0677	0.0161	0.02587	Missing	inhibitor
EGFR	Brain_Caudate_basal_ganglia	ENSG00000146648.17	C	T	rs149352678	0.0850515	-0.371446	0.0701473	0.00185091	-0.0677	0.0161	0.02587	ERLOTINIB	inhibitor
EGFR	Brain_Caudate_basal_ganglia	ENSG00000146648.17	C	T	rs149352678	0.0850515	-0.371446	0.0701473	0.00185091	-0.0677	0.0161	0.02587	AC-480	inhibitor
EGFR	Brain_Caudate_basal_ganglia	ENSG00000146648.17	C	T	rs149352678	0.0850515	-0.371446	0.0701473	0.00185091	-0.0677	0.0161	0.02587	LAPATINIB	inhibitor
EGFR	Brain_Caudate_basal_ganglia	ENSG00000146648.17	C	T	rs149352678	0.0850515	-0.371446	0.0701473	0.00185091	-0.0677	0.0161	0.02587	AFATINIB	inhibitor
EGFR	Brain_Caudate_basal_ganglia	ENSG00000146648.17	C	T	rs149352678	0.0850515	-0.371446	0.0701473	0.00185091	-0.0677	0.0161	0.02587	THELIATINIB	inhibitor
EGFR	Brain_Caudate_basal_ganglia	ENSG00000146648.17	C	T	rs149352678	0.0850515	-0.371446	0.0701473	0.00185091	-0.0677	0.0161	0.02587	DACOMITINIB	inhibitor
EGFR	Brain_Caudate_basal_ganglia	ENSG00000146648.17	C	T	rs149352678	0.0850515	-0.371446	0.0701473	0.00185091	-0.0677	0.0161	0.02587	VANDETANIB	inhibitor
EGFR	Brain_Caudate_basal_ganglia	ENSG00000146648.17	C	T	rs149352678	0.0850515	-0.371446	0.0701473	0.00185091	-0.0677	0.0161	0.02587	Missing	inhibitor
EGFR	Brain_Caudate_basal_ganglia	ENSG00000146648.17	C	T	rs149352678	0.0850515	-0.371446	0.0701473	0.00185091	-0.0677	0.0161	0.02587	BMS-690514	inhibitor
EGFR	Brain_Caudate_basal_ganglia	ENSG00000146648.17	C	T	rs149352678	0.0850515	-0.371446	0.0701473	0.00185091	-0.0677	0.0161	0.02587	SIMOTINIB	inhibitor
EGFR	Brain_Caudate_basal_ganglia	ENSG00000146648.17	C	T	rs149352678	0.0850515	-0.371446	0.0701473	0.00185091	-0.0677	0.0161	0.02587	BRIGATINIB	inhibitor
EGFR	Brain_Caudate_basal_ganglia	ENSG00000146648.17	C	T	rs149352678	0.0850515	-0.371446	0.0701473	0.00185091	-0.0677	0.0161	0.02587	Missing	inhibitor
EGFR	Brain_Caudate_basal_ganglia	ENSG00000146648.17	C	T	rs149352678	0.0850515	-0.371446	0.0701473	0.00185091	-0.0677	0.0161	0.02587	AFATINIB DIMALEATE	inhibitor
EGFR	Brain_Caudate_basal_ganglia	ENSG00000146648.17	C	T	rs149352678	0.0850515	-0.371446	0.0701473	0.00185091	-0.0677	0.0161	0.02587	CHEMBL1951415	inhibitor
EGFR	Brain_Caudate_basal_ganglia	ENSG00000146648.17	C	T	rs149352678	0.0850515	-0.371446	0.0701473	0.00185091	-0.0677	0.0161	0.02587	PD-0166285	inhibitor
EGFR	Brain_Caudate_basal_ganglia	ENSG00000146648.17	C	T	rs149352678	0.0850515	-0.371446	0.0701473	0.00185091	-0.0677	0.0161	0.02587	SAPITINIB	inhibitor
EGFR	Brain_Caudate_basal_ganglia	ENSG00000146648.17	C	T	rs149352678	0.0850515	-0.371446	0.0701473	0.00185091	-0.0677	0.0161	0.02587	AC-480	inhibitor
EGFR	Brain_Caudate_basal_ganglia	ENSG00000146648.17	C	T	rs149352678	0.0850515	-0.371446	0.0701473	0.00185091	-0.0677	0.0161	0.02587	IBRUTINIB	inhibitor
EGFR	Brain_Caudate_basal_ganglia	ENSG00000146648.17	C	T	rs149352678	0.0850515	-0.371446	0.0701473	0.00185091	-0.0677	0.0161	0.02587	OSIMERTINIB	inhibitor
EGFR	Brain_Caudate_basal_ganglia	ENSG00000146648.17	C	T	rs149352678	0.0850515	-0.371446	0.0701473	0.00185091	-0.0677	0.0161	0.02587	NECITUMUMAB	inhibitor
EGFR	Brain_Caudate_basal_ganglia	ENSG00000146648.17	C	T	rs149352678	0.0850515	-0.371446	0.0701473	0.00185091	-0.0677	0.0161	0.02587	GEFITINIB	inhibitor
EGFR	Brain_Caudate_basal_ganglia	ENSG00000146648.17	C	T	rs149352678	0.0850515	-0.371446	0.0701473	0.00185091	-0.0677	0.0161	0.02587	ERLOTINIB HYDROCHLORIDE	inhibitor
EGFR	Brain_Caudate_basal_ganglia	ENSG00000146648.17	C	T	rs149352678	0.0850515	-0.371446	0.0701473	0.00185091	-0.0677	0.0161	0.02587	VANDETANIB	inhibitor
EGFR	Brain_Caudate_basal_ganglia	ENSG00000146648.17	C	T	rs149352678	0.0850515	-0.371446	0.0701473	0.00185091	-0.0677	0.0161	0.02587	FOSTAMATINIB	inhibitor
EGFR	Brain_Caudate_basal_ganglia	ENSG00000146648.17	C	T	rs149352678	0.0850515	-0.371446	0.0701473	0.00185091	-0.0677	0.0161	0.02587	LAPATINIB	inhibitor
EGFR	Brain_Caudate_basal_ganglia	ENSG00000146648.17	C	T	rs149352678	0.0850515	-0.371446	0.0701473	0.00185091	-0.0677	0.0161	0.02587	BMS-690514	inhibitor
EGFR	Brain_Caudate_basal_ganglia	ENSG00000146648.17	C	T	rs149352678	0.0850515	-0.371446	0.0701473	0.00185091	-0.0677	0.0161	0.02587	CUDC-101	inhibitor
EGFR	Brain_Caudate_basal_ganglia	ENSG00000146648.17	C	T	rs149352678	0.0850515	-0.371446	0.0701473	0.00185091	-0.0677	0.0161	0.02587	GEFITINIB	inhibitor
EGFR	Brain_Caudate_basal_ganglia	ENSG00000146648.17	C	T	rs149352678	0.0850515	-0.371446	0.0701473	0.00185091	-0.0677	0.0161	0.02587	CUDC-101	inhibitor
EGFR	Brain_Caudate_basal_ganglia	ENSG00000146648.17	C	T	rs149352678	0.0850515	-0.371446	0.0701473	0.00185091	-0.0677	0.0161	0.02587	AEE-788	inhibitor
EGFR	Brain_Caudate_basal_ganglia	ENSG00000146648.17	C	T	rs149352678	0.0850515	-0.371446	0.0701473	0.00185091	-0.0677	0.0161	0.02587	NERATINIB	inhibitor
EGFR	Brain_Caudate_basal_ganglia	ENSG00000146648.17	C	T	rs149352678	0.0850515	-0.371446	0.0701473	0.00185091	-0.0677	0.0161	0.02587	CANERTINIB	inhibitor
EGFR	Brain_Caudate_basal_ganglia	ENSG00000146648.17	C	T	rs149352678	0.0850515	-0.371446	0.0701473	0.00185091	-0.0677	0.0161	0.02587	OLMUTINIB	inhibitor
EGFR	Brain_Caudate_basal_ganglia	ENSG00000146648.17	C	T	rs149352678	0.0850515	-0.371446	0.0701473	0.00185091	-0.0677	0.0161	0.02587	GEFITINIB	inhibitor
EGFR	Brain_Caudate_basal_ganglia	ENSG00000146648.17	C	T	rs149352678	0.0850515	-0.371446	0.0701473	0.00185091	-0.0677	0.0161	0.02587	ERLOTINIB	inhibitor
EPHX2	Minor_Salivary_Gland	ENSG00000120915.13	G	A	rs17057310	0.0972222	0.415602	0.0738815	0.00178007	0.0508	0.015	0.0007384	Missing	inhibitor
EPHX2	Minor_Salivary_Gland	ENSG00000120915.13	G	A	rs17057310	0.0972222	0.415602	0.0738815	0.00178007	0.0508	0.015	0.0007384	OXAPROZIN	inhibitor
EPHX2	Minor_Salivary_Gland	ENSG00000120915.13	G	A	rs17057310	0.0972222	0.415602	0.0738815	0.00178007	0.0508	0.015	0.0007384	Missing	inhibitor
EPHX2	Minor_Salivary_Gland	ENSG00000120915.13	G	A	rs17057310	0.0972222	0.415602	0.0738815	0.00178007	0.0508	0.015	0.0007384	Missing	inhibitor
EPHX2	Minor_Salivary_Gland	ENSG00000120915.13	G	A	rs17057310	0.0972222	0.415602	0.0738815	0.00178007	0.0508	0.015	0.0007384	Missing	inhibitor
EPHX2	Minor_Salivary_Gland	ENSG00000120915.13	G	A	rs17057310	0.0972222	0.415602	0.0738815	0.00178007	0.0508	0.015	0.0007384	Missing	inhibitor
EPHX2	Minor_Salivary_Gland	ENSG00000120915.13	G	A	rs17057310	0.0972222	0.415602	0.0738815	0.00178007	0.0508	0.015	0.0007384	ZAFIRLUKAST	inhibitor
EPHX2	Minor_Salivary_Gland	ENSG00000120915.13	G	A	rs17057310	0.0972222	0.415602	0.0738815	0.00178007	0.0508	0.015	0.0007384	Missing	inhibitor
EPHX2	Minor_Salivary_Gland	ENSG00000120915.13	G	A	rs17057310	0.0972222	0.415602	0.0738815	0.00178007	0.0508	0.015	0.0007384	EBSELEN	inhibitor
EPHX2	Minor_Salivary_Gland	ENSG00000120915.13	G	A	rs17057310	0.0972222	0.415602	0.0738815	0.00178007	0.0508	0.015	0.0007384	Missing	inhibitor
EPHX2	Minor_Salivary_Gland	ENSG00000120915.13	G	A	rs17057310	0.0972222	0.415602	0.0738815	0.00178007	0.0508	0.015	0.0007384	Missing	inhibitor
GJC3	Esophagus_Muscularis	ENSG00000176402.5	A	T	rs2527913	0.372043	0.276043	0.0514648	0.000254791	0.0313	0.0094	0.0009328	CARBENOXOLONE	inhibitor
GJC3	Esophagus_Muscularis	ENSG00000176402.5	A	T	rs2527913	0.372043	0.276043	0.0514648	0.000254791	0.0313	0.0094	0.0009328	OCTANOL	inhibitor
GJC3	Esophagus_Muscularis	ENSG00000176402.5	A	T	rs2527913	0.372043	0.276043	0.0514648	0.000254791	0.0313	0.0094	0.0009328	Missing	inhibitor
GJC3	Esophagus_Muscularis	ENSG00000176402.5	A	T	rs2527913	0.372043	0.276043	0.0514648	0.000254791	0.0313	0.0094	0.0009328	Missing	inhibitor
INPP5D	Adipose_Subcutaneous	ENSG00000168918.13	C	T	rs6715810	0.167814	0.170787	0.0325247	0.000481732	-0.0482	0.0126	0.0001344	ROSIPTOR	activator
INPP5D	Lung	ENSG00000168918.13	C	T	rs6709380	0.381553	-0.095042	0.0181329	0.000861916	0.0394	0.0099	0.07478	ROSIPTOR	activator
INPP5D	Muscle_Skeletal	ENSG00000168918.13	C	T	rs6709380	0.390227	-0.178886	0.0347245	0.00072465	0.0394	0.0099	0.07478	ROSIPTOR	activator
KCNH6	Thyroid	ENSG00000173826.14	T	C	rs4333	0.493031	0.286251	0.0527104	0.00011853	-0.0481	0.0095	0.0003862	Missing	activator
KCNN4	Brain_Amygdala	ENSG00000104783.11	T	C	rs1386502	0.387597	-0.535076	0.0939602	0.00169831	-0.0365	0.0095	0.0001131	CLOTRIMAZOLE	inhibitor
KCNN4	Brain_Amygdala	ENSG00000104783.11	T	C	rs1386502	0.387597	-0.535076	0.0939602	0.00169831	-0.0365	0.0095	0.0001131	QUININE	inhibitor
KCNN4	Brain_Amygdala	ENSG00000104783.11	T	C	rs1386502	0.387597	-0.535076	0.0939602	0.00169831	-0.0365	0.0095	0.0001131	HALOTHANE	inhibitor
KCNN4	Brain_Substantia_nigra	ENSG00000104783.11	G	C	rs62116961	0.364035	0.634296	0.105821	0.000991803	-0.0413	0.0099	2.93e-05	Missing	activator
KCNN4	Brain_Substantia_nigra	ENSG00000104783.11	G	C	rs62116961	0.364035	0.634296	0.105821	0.000991803	-0.0413	0.0099	2.93e-05	Missing	activator
KCNN4	Brain_Substantia_nigra	ENSG00000104783.11	G	C	rs62116961	0.364035	0.634296	0.105821	0.000991803	-0.0413	0.0099	2.93e-05	Missing	activator
KCNN4	Brain_Substantia_nigra	ENSG00000104783.11	G	C	rs62116961	0.364035	0.634296	0.105821	0.000991803	-0.0413	0.0099	2.93e-05	CHLORZOXAZONE	activator
KCNN4	Brain_Substantia_nigra	ENSG00000104783.11	G	C	rs62116961	0.364035	0.634296	0.105821	0.000991803	-0.0413	0.0099	2.93e-05	Missing	activator
KCNN4	Brain_Substantia_nigra	ENSG00000104783.11	G	C	rs62116961	0.364035	0.634296	0.105821	0.000991803	-0.0413	0.0099	2.93e-05	Missing	activator
KCNN4	Brain_Substantia_nigra	ENSG00000104783.11	G	C	rs62116961	0.364035	0.634296	0.105821	0.000991803	-0.0413	0.0099	2.93e-05	Missing	activator
KCNN4	Brain_Substantia_nigra	ENSG00000104783.11	G	C	rs62116961	0.364035	0.634296	0.105821	0.000991803	-0.0413	0.0099	2.93e-05	Missing	activator
KCNN4	Spleen	ENSG00000104783.11	G	A	rs11879798	0.35022	0.261284	0.0491802	0.0013463	-0.0434	0.0099	1.17e-05	Missing	activator
KCNN4	Spleen	ENSG00000104783.11	G	A	rs11879798	0.35022	0.261284	0.0491802	0.0013463	-0.0434	0.0099	1.17e-05	Missing	activator
KCNN4	Spleen	ENSG00000104783.11	G	A	rs11879798	0.35022	0.261284	0.0491802	0.0013463	-0.0434	0.0099	1.17e-05	Missing	activator
KCNN4	Spleen	ENSG00000104783.11	G	A	rs11879798	0.35022	0.261284	0.0491802	0.0013463	-0.0434	0.0099	1.17e-05	CHLORZOXAZONE	activator
KCNN4	Spleen	ENSG00000104783.11	G	A	rs11879798	0.35022	0.261284	0.0491802	0.0013463	-0.0434	0.0099	1.17e-05	Missing	activator
KCNN4	Spleen	ENSG00000104783.11	G	A	rs11879798	0.35022	0.261284	0.0491802	0.0013463	-0.0434	0.0099	1.17e-05	Missing	activator
KCNN4	Spleen	ENSG00000104783.11	G	A	rs11879798	0.35022	0.261284	0.0491802	0.0013463	-0.0434	0.0099	1.17e-05	Missing	activator
KCNN4	Spleen	ENSG00000104783.11	G	A	rs11879798	0.35022	0.261284	0.0491802	0.0013463	-0.0434	0.0099	1.17e-05	Missing	activator
MARK3	Brain_Cortex	ENSG00000075413.17	A	G	rs2296486	0.331707	0.351742	0.0653266	0.00130074	0.0347	0.0098	0.0003957	FOSTAMATINIB	inhibitor
MS4A2	Colon_Transverse	ENSG00000149534.8	A	G	rs632185	0.434783	-0.233438	0.0428088	0.000365125	-0.0753	0.0088	0.0008772	OMALIZUMAB	inhibitor
MS4A2	Esophagus_Mucosa	ENSG00000149534.8	T	C	rs580064	0.459759	0.226735	0.0432258	0.000410827	0.0659	0.0094	2.436e-09	OMALIZUMAB	inhibitor
MS4A2	Stomach	ENSG00000149534.8	A	G	rs632185	0.449074	-0.293009	0.0518048	0.000203717	-0.0753	0.0088	0.0008772	OMALIZUMAB	inhibitor
NDUFS2	Brain_Frontal_Cortex_BA9	ENSG00000158864.12	A	G	rs1136224	0.137143	0.265463	0.0449032	0.000227501	0.0454	0.0134	0.0007191	NV-128	inhibitor
NDUFS2	Brain_Frontal_Cortex_BA9	ENSG00000158864.12	A	G	rs1136224	0.137143	0.265463	0.0449032	0.000227501	0.0454	0.0134	0.0007191	ME-344	inhibitor
NR1H3	Muscle_Skeletal	ENSG00000025434.18	A	G	rs11039284	0.259915	-0.163199	0.0324386	0.000550124	-0.0433	0.0103	0.02506	RHEIN	inhibitor
NR1H3	Muscle_Skeletal	ENSG00000025434.18	A	G	rs11039284	0.259915	-0.163199	0.0324386	0.000550124	-0.0433	0.0103	0.02506	DIACEREIN	inhibitor
PRKD3	Brain_Putamen_basal_ganglia	ENSG00000115825.9	A	G	rs2540974	0.314706	-0.218792	0.0349477	0.000102191	-0.0389	0.0101	0.0001123	SOTRASTAURIN	inhibitor
PRKD3	Brain_Putamen_basal_ganglia	ENSG00000115825.9	A	G	rs2540974	0.314706	-0.218792	0.0349477	0.000102191	-0.0389	0.0101	0.0001123	Missing	inhibitor
PRKD3	Brain_Putamen_basal_ganglia	ENSG00000115825.9	A	G	rs2540974	0.314706	-0.218792	0.0349477	0.000102191	-0.0389	0.0101	0.0001123	UCN-01	inhibitor
PRKD3	Brain_Putamen_basal_ganglia	ENSG00000115825.9	A	G	rs2540974	0.314706	-0.218792	0.0349477	0.000102191	-0.0389	0.0101	0.0001123	GSK-690693	inhibitor
PRKD3	Brain_Putamen_basal_ganglia	ENSG00000115825.9	A	G	rs2540974	0.314706	-0.218792	0.0349477	0.000102191	-0.0389	0.0101	0.0001123	QUERCETIN	inhibitor
PRKD3	Brain_Putamen_basal_ganglia	ENSG00000115825.9	A	G	rs2540974	0.314706	-0.218792	0.0349477	0.000102191	-0.0389	0.0101	0.0001123	Missing	inhibitor
PRKD3	Brain_Putamen_basal_ganglia	ENSG00000115825.9	A	G	rs2540974	0.314706	-0.218792	0.0349477	0.000102191	-0.0389	0.0101	0.0001123	MIDOSTAURIN	inhibitor
PRKD3	Brain_Putamen_basal_ganglia	ENSG00000115825.9	A	G	rs2540974	0.314706	-0.218792	0.0349477	0.000102191	-0.0389	0.0101	0.0001123	CEP-2563	inhibitor
PRSS8	Esophagus_Mucosa	ENSG00000052344.15	C	T	rs1108431	0.391348	-0.0815831	0.0168245	0.00159807	-0.0366	0.0097	0.0001756	Missing	inhibitor
PSMC3	Esophagus_Muscularis	ENSG00000165916.8	A	G	rs3740686	0.298925	-0.116139	0.0218425	0.000196286	-0.0564	0.0093	1.478e-06	BORTEZOMIB	inhibitor
PSMC3	Esophagus_Muscularis	ENSG00000165916.8	A	G	rs3740686	0.298925	-0.116139	0.0218425	0.000196286	-0.0564	0.0093	1.478e-06	CARFILZOMIB	inhibitor
PSMC3	Esophagus_Muscularis	ENSG00000165916.8	A	G	rs3740686	0.298925	-0.116139	0.0218425	0.000196286	-0.0564	0.0093	1.478e-06	OPROZOMIB	inhibitor
PSMC3	Esophagus_Muscularis	ENSG00000165916.8	A	G	rs3740686	0.298925	-0.116139	0.0218425	0.000196286	-0.0564	0.0093	1.478e-06	CARFILZOMIB	inhibitor
PSMC3	Esophagus_Muscularis	ENSG00000165916.8	A	G	rs3740686	0.298925	-0.116139	0.0218425	0.000196286	-0.0564	0.0093	1.478e-06	BORTEZOMIB	inhibitor
PSMC3	Esophagus_Muscularis	ENSG00000165916.8	A	G	rs3740686	0.298925	-0.116139	0.0218425	0.000196286	-0.0564	0.0093	1.478e-06	IXAZOMIB CITRATE	inhibitor
PSMC3	Small_Intestine_Terminal_Ileum	ENSG00000165916.8	A	G	rs12787112	0.258621	0.201779	0.0337977	0.00011394	0.0524	0.0098	9.97e-08	BORTEZOMIB	inhibitor
PSMC3	Small_Intestine_Terminal_Ileum	ENSG00000165916.8	A	G	rs12787112	0.258621	0.201779	0.0337977	0.00011394	0.0524	0.0098	9.97e-08	CARFILZOMIB	inhibitor
PSMC3	Small_Intestine_Terminal_Ileum	ENSG00000165916.8	A	G	rs12787112	0.258621	0.201779	0.0337977	0.00011394	0.0524	0.0098	9.97e-08	OPROZOMIB	inhibitor
PSMC3	Small_Intestine_Terminal_Ileum	ENSG00000165916.8	A	G	rs12787112	0.258621	0.201779	0.0337977	0.00011394	0.0524	0.0098	9.97e-08	CARFILZOMIB	inhibitor
PSMC3	Small_Intestine_Terminal_Ileum	ENSG00000165916.8	A	G	rs12787112	0.258621	0.201779	0.0337977	0.00011394	0.0524	0.0098	9.97e-08	BORTEZOMIB	inhibitor
PSMC3	Small_Intestine_Terminal_Ileum	ENSG00000165916.8	A	G	rs12787112	0.258621	0.201779	0.0337977	0.00011394	0.0524	0.0098	9.97e-08	IXAZOMIB CITRATE	inhibitor
PTK2B	Lung	ENSG00000120899.17	G	A	rs17057043	0.348544	0.123108	0.0241842	0.00156261	0.0745	0.009	1.664e-13	FOSTAMATINIB	inhibitor
PTK2B	Lung	ENSG00000120899.17	G	A	rs17057043	0.348544	0.123108	0.0241842	0.00156261	0.0745	0.009	1.664e-13	DEFACTINIB	inhibitor
PTK2B	Lung	ENSG00000120899.17	G	A	rs17057043	0.348544	0.123108	0.0241842	0.00156261	0.0745	0.009	1.664e-13	HESPERADIN	inhibitor
PTK2B	Lung	ENSG00000120899.17	G	A	rs17057043	0.348544	0.123108	0.0241842	0.00156261	0.0745	0.009	1.664e-13	Missing	inhibitor
PTK2B	Lung	ENSG00000120899.17	G	A	rs17057043	0.348544	0.123108	0.0241842	0.00156261	0.0745	0.009	1.664e-13	Missing	inhibitor
PTK2B	Lung	ENSG00000120899.17	G	A	rs17057043	0.348544	0.123108	0.0241842	0.00156261	0.0745	0.009	1.664e-13	PF-00562271	inhibitor
PTK2B	Lung	ENSG00000120899.17	G	A	rs17057043	0.348544	0.123108	0.0241842	0.00156261	0.0745	0.009	1.664e-13	ALOISINE	inhibitor
PTK2B	Lung	ENSG00000120899.17	G	A	rs17057043	0.348544	0.123108	0.0241842	0.00156261	0.0745	0.009	1.664e-13	Missing	inhibitor
VKORC1	Brain_Cortex	ENSG00000167397.14	G	T	rs881929	0.321951	0.274057	0.0499848	0.000396364	0.04	0.0096	0.02889	PHENINDIONE	inhibitor
VKORC1	Brain_Cortex	ENSG00000167397.14	G	T	rs881929	0.321951	0.274057	0.0499848	0.000396364	0.04	0.0096	0.02889	PHENINDIONE	inhibitor
VKORC1	Brain_Cortex	ENSG00000167397.14	G	T	rs881929	0.321951	0.274057	0.0499848	0.000396364	0.04	0.0096	0.02889	ALITRETINOIN	inhibitor
VKORC1	Brain_Cortex	ENSG00000167397.14	G	T	rs881929	0.321951	0.274057	0.0499848	0.000396364	0.04	0.0096	0.02889	DICUMAROL	inhibitor
VKORC1	Brain_Cortex	ENSG00000167397.14	G	T	rs881929	0.321951	0.274057	0.0499848	0.000396364	0.04	0.0096	0.02889	DICUMAROL	inhibitor
VKORC1	Brain_Cortex	ENSG00000167397.14	G	T	rs881929	0.321951	0.274057	0.0499848	0.000396364	0.04	0.0096	0.02889	WARFARIN	inhibitor
VKORC1	Brain_Cortex	ENSG00000167397.14	G	T	rs881929	0.321951	0.274057	0.0499848	0.000396364	0.04	0.0096	0.02889	ACENOCOUMAROL	inhibitor
VKORC1	Brain_Cortex	ENSG00000167397.14	G	T	rs881929	0.321951	0.274057	0.0499848	0.000396364	0.04	0.0096	0.02889	DICUMAROL	inhibitor
VKORC1	Brain_Cortex	ENSG00000167397.14	G	T	rs881929	0.321951	0.274057	0.0499848	0.000396364	0.04	0.0096	0.02889	WARFARIN SODIUM	inhibitor
VKORC1	Brain_Cortex	ENSG00000167397.14	G	T	rs881929	0.321951	0.274057	0.0499848	0.000396364	0.04	0.0096	0.02889	PHENINDIONE	inhibitor
VKORC1	Brain_Cortex	ENSG00000167397.14	G	T	rs881929	0.321951	0.274057	0.0499848	0.000396364	0.04	0.0096	0.02889	PHENPROCOUMON	inhibitor
VKORC1	Brain_Cortex	ENSG00000167397.14	G	T	rs881929	0.321951	0.274057	0.0499848	0.000396364	0.04	0.0096	0.02889	PHENPROCOUMON	inhibitor
VKORC1	Brain_Cortex	ENSG00000167397.14	G	T	rs881929	0.321951	0.274057	0.0499848	0.000396364	0.04	0.0096	0.02889	WARFARIN POTASSIUM	inhibitor
VKORC1	Brain_Cortex	ENSG00000167397.14	G	T	rs881929	0.321951	0.274057	0.0499848	0.000396364	0.04	0.0096	0.02889	PHENPROCOUMON	inhibitor
VKORC1	Brain_Cortex	ENSG00000167397.14	G	T	rs881929	0.321951	0.274057	0.0499848	0.000396364	0.04	0.0096	0.02889	WARFARIN	inhibitor
