# Supplementary material for: A Functional Pipeline of Genome-Wide Association Data Leads to Midostaurin as a Repurposed Drug for Alzheimer’s Disease
Source: Int J Mol Sci. 2023 Jul 28;24(15):12079. doi: 10.3390/ijms241512079 (PMC10418421; doi:10.3390/ijms241512079)
Supplement: Supplementary file 1 [file ijms-24-12079-s001.zip › Table S4.xlsx]

## Sheet: STable4
rs_id	chromosome	start	end	strand	ensgs	gene_names	variants.3_prime_UTR_variant	variants.5_prime_UTR_variant	variants.NMD_transcript_variant	variants.intron_variant	variants.mature_miRNA_variant	variants.missense_variant	variants.non_coding_transcript_exon_variant	variants.non_coding_transcript_variant	variants.splice_acceptor_variant	variants.splice_donor_5th_base_variant	variants.splice_donor_region_variant	variants.splice_donor_variant	variants.splice_polypyrimidine_tract_variant	variants.splice_region_variant	variants.start_lost	variants.stop_gained	variants.stop_lost	variants.stop_retained_variant	variants.synonymous_variant
rs180941627	10	98863952	98863952	+	ENSG00000172987	HPSE2	0	0	0	8	0	0	0	0	0	0	0	0	0	0	0	0	0	0	0
rs572732170	10	98983996	98983996	+	ENSG00000172987	HPSE2	0	0	0	4	0	0	0	0	0	0	0	0	0	0	0	0	0	0	0
rs61733667	10	100042505	100042505	+	ENSG00000120054	CPN1	0	0	0	0	0	0	0	0	0	0	0	0	0	0	0	0	0	0	1
rs7090607	10	100055673	100055673	+	ENSG00000120054	CPN1	0	0	0	4	0	0	0	0	0	0	0	0	0	0	0	0	0	0	0
rs75028094	10	100056440	100056440	+	ENSG00000120054	CPN1	0	0	0	2	0	0	0	0	0	0	0	0	0	0	0	0	0	0	0
rs117861052	10	100495459	100495459	+	ENSG00000075826	SEC31B	8	0	8	0	0	2	2	0	0	0	0	0	0	0	0	0	0	0	0
rs41291448	10	100550136	100550136	+	ENSG00000166135	HIF1AN	1	0	0	0	0	0	0	0	0	0	0	0	0	0	0	0	0	0	0
rs3802725	10	100913306	100913306	+	ENSG00000119906	SLF2	1	0	1	4	0	0	0	0	0	0	0	0	0	0	0	0	0	0	0
rs4917916	10	100913535	100913535	+	ENSG00000119906	SLF2	1	0	1	4	0	0	0	0	0	0	0	0	0	0	0	0	0	0	0
rs10883560	10	100913950	100913950	+	ENSG00000119906	SLF2	0	0	2	8	0	0	0	0	0	0	0	0	0	0	0	0	0	0	0
rs11597119	10	100914591	100914591	+	ENSG00000119906	SLF2	0	0	1	4	0	0	0	0	0	0	0	0	0	0	0	0	0	0	0
rs10883561	10	100914879	100914879	+	ENSG00000119906	SLF2	0	0	1	4	0	0	0	0	0	0	0	0	0	0	0	0	0	0	0
rs11190751	10	100914880	100914880	+	ENSG00000119906	SLF2	0	0	1	4	0	0	0	0	0	0	0	0	0	0	0	0	0	0	0
rs11593444	10	100915710	100915710	+	ENSG00000119906	SLF2	0	0	1	4	0	0	0	0	0	0	0	0	0	0	0	0	0	0	0
rs10883562	10	100918008	100918008	+	ENSG00000119906	SLF2	0	0	1	4	0	0	0	0	0	0	0	0	0	0	0	0	0	0	0
rs10883563	10	100924623	100924623	+	ENSG00000119906	SLF2	0	0	1	0	0	4	0	0	0	0	0	0	0	0	0	0	0	0	0
rs12219858	10	100925827	100925827	+	ENSG00000119906	SLF2	0	0	1	4	0	0	0	0	0	0	0	0	0	0	0	0	0	0	0
rs1980633	10	100926834	100926834	+	ENSG00000119906	SLF2	0	0	2	6	0	0	0	0	0	0	0	0	0	0	0	0	0	0	0
rs1980632	10	100927144	100927144	+	ENSG00000119906	SLF2	0	0	1	3	0	0	0	0	0	0	0	0	0	0	0	0	0	0	0
rs2863093	10	100928658	100928658	+	ENSG00000119906	SLF2	0	0	1	3	0	0	0	0	0	0	0	0	0	0	0	0	0	0	0
rs2273654	10	100929460	100929460	+	ENSG00000119906	SLF2	0	0	1	3	0	0	0	0	0	0	0	0	0	0	0	0	0	0	0
rs10786614	10	100929747	100929747	+	ENSG00000119906	SLF2	0	0	1	3	0	0	0	0	0	0	0	0	0	0	0	0	0	0	0
rs10509748	10	100931655	100931655	+	ENSG00000119906	SLF2	0	0	1	3	0	0	0	0	0	0	0	0	0	0	0	0	0	0	0
rs12241232	10	100932847	100932847	+	ENSG00000119906	SLF2	0	0	2	6	0	0	0	0	0	0	0	0	0	0	0	0	0	0	0
rs55942016	10	100932886	100932886	+	ENSG00000119906	SLF2	0	0	2	6	0	0	0	0	0	0	0	0	0	0	0	0	0	0	0
rs7911957	10	100933213	100933213	+	ENSG00000119906	SLF2	0	0	1	3	0	0	0	0	0	0	0	0	0	0	0	0	0	0	0
rs2863094	10	100936152	100936152	+	ENSG00000119906	SLF2	0	0	1	3	0	0	0	0	0	0	0	0	0	0	0	0	0	0	0
rs10883565	10	100943677	100943677	+	ENSG00000119906	SLF2	0	0	2	6	0	0	2	0	0	0	0	0	0	0	0	0	0	0	0
rs4919509	10	100955130	100955130	+	ENSG00000119906	SLF2	0	0	1	3	0	0	0	0	0	0	0	0	0	0	0	0	0	0	0
rs1056295	10	100955426	100955426	+	ENSG00000119906	SLF2	0	0	1	3	0	0	0	0	0	0	0	0	0	0	0	0	0	0	0
rs11190773	10	100962671	100962671	+	ENSG00000119906	SLF2	4	0	2	0	0	0	0	0	0	0	0	0	0	0	0	0	0	0	0
rs927302	10	100963159	100963159	+	ENSG00000119906	SLF2	6	0	3	0	0	0	0	0	0	0	0	0	0	0	0	0	0	0	0
rs1570171	10	100972002	100972002	+	ENSG00000055950	MRPL43	0	0	2	10	0	0	0	2	0	0	0	0	0	0	0	0	0	0	0
rs1570171	10	100972002	100972002	+	ENSG00000095539	SEMA4G	0	0	2	10	0	0	0	2	0	0	0	0	0	0	0	0	0	0	0
rs41291460	10	100973056	100973056	+	ENSG00000055950	MRPL43	0	0	4	16	0	0	0	2	0	0	0	0	0	0	0	0	0	0	0
rs41291460	10	100973056	100973056	+	ENSG00000095539	SEMA4G	0	0	4	16	0	0	0	2	0	0	0	0	0	0	0	0	0	0	0
rs41291462	10	100973650	100973650	+	ENSG00000055950	MRPL43	0	0	2	8	0	0	0	1	0	0	0	0	0	0	0	0	0	0	0
rs41291462	10	100973650	100973650	+	ENSG00000095539	SEMA4G	0	0	2	8	0	0	0	1	0	0	0	0	0	0	0	0	0	0	0
rs111981433	10	100974019	100974019	+	ENSG00000055950	MRPL43	0	0	2	8	0	0	0	1	0	0	0	0	0	0	0	0	0	0	0
rs111981433	10	100974019	100974019	+	ENSG00000095539	SEMA4G	0	0	2	8	0	0	0	1	0	0	0	0	0	0	0	0	0	0	0
rs12253241	10	100974022	100974022	+	ENSG00000055950	MRPL43	0	0	4	16	0	0	0	2	0	0	0	0	0	0	0	0	0	0	0
rs12253241	10	100974022	100974022	+	ENSG00000095539	SEMA4G	0	0	4	16	0	0	0	2	0	0	0	0	0	0	0	0	0	0	0
rs4919510	10	100975021	100975021	+	ENSG00000055950	MRPL43	0	0	4	16	2	0	0	2	0	0	0	0	0	0	0	0	0	0	0
rs4919510	10	100975021	100975021	+	ENSG00000095539	SEMA4G	0	0	4	16	2	0	0	2	0	0	0	0	0	0	0	0	0	0	0
rs4919510	10	100975021	100975021	+	ENSG00000207551	MIR608	0	0	4	16	2	0	0	2	0	0	0	0	0	0	0	0	0	0	0
rs735137	10	100976078	100976078	+	ENSG00000055950	MRPL43	0	0	6	24	0	0	0	3	0	0	0	0	0	0	0	0	0	0	0
rs735137	10	100976078	100976078	+	ENSG00000095539	SEMA4G	0	0	6	24	0	0	0	3	0	0	0	0	0	0	0	0	0	0	0
rs67813203	10	100978794	100978794	+	ENSG00000055950	MRPL43	2	0	2	7	0	0	0	1	0	0	0	0	0	0	0	0	0	0	0
rs67813203	10	100978794	100978794	+	ENSG00000095539	SEMA4G	2	0	2	7	0	0	0	1	0	0	0	0	0	0	0	0	0	0	0
rs67692077	10	100980514	100980514	+	ENSG00000055950	MRPL43	0	0	2	9	0	0	1	0	0	0	0	0	0	0	0	0	0	0	0
rs67692077	10	100980514	100980514	+	ENSG00000095539	SEMA4G	0	0	2	9	0	0	1	0	0	0	0	0	0	0	0	0	0	0	0
rs67692077	10	100980514	100980514	+	ENSG00000236662	ENSG00000236662	0	0	2	9	0	0	1	0	0	0	0	0	0	0	0	0	0	0	0
rs12571302	10	100983006	100983006	+	ENSG00000055950	MRPL43	0	0	2	14	0	0	0	2	0	0	0	0	0	0	0	0	0	0	0
rs12571302	10	100983006	100983006	+	ENSG00000095539	SEMA4G	0	0	2	14	0	0	0	2	0	0	0	0	0	0	0	0	0	0	0
rs12571302	10	100983006	100983006	+	ENSG00000236662	ENSG00000236662	0	0	2	14	0	0	0	2	0	0	0	0	0	0	0	0	0	0	0
rs2295716	10	100984457	100984457	+	ENSG00000055950	MRPL43	4	0	4	26	0	0	0	6	0	0	0	0	0	0	0	0	0	0	0
rs2295716	10	100984457	100984457	+	ENSG00000095539	SEMA4G	4	0	4	26	0	0	0	6	0	0	0	0	0	0	0	0	0	0	0
rs2295716	10	100984457	100984457	+	ENSG00000236662	ENSG00000236662	4	0	4	26	0	0	0	6	0	0	0	0	0	0	0	0	0	0	0
rs722435	10	100985305	100985305	+	ENSG00000055950	MRPL43	6	0	4	20	0	0	0	6	0	0	0	0	0	0	0	0	0	0	0
rs722435	10	100985305	100985305	+	ENSG00000095539	SEMA4G	6	0	4	20	0	0	0	6	0	0	0	0	0	0	0	0	0	0	0
rs722435	10	100985305	100985305	+	ENSG00000236662	ENSG00000236662	6	0	4	20	0	0	0	6	0	0	0	0	0	0	0	0	0	0	0
rs2863095	10	100986746	100986746	+	ENSG00000055950	MRPL43	2	0	0	18	0	0	4	2	0	0	16	0	0	0	0	0	0	0	4
rs3740485	10	100990864	100990864	+	ENSG00000107815	TWNK	0	0	6	16	0	0	0	2	0	0	0	0	16	16	0	0	0	0	0
rs3740486	10	100990866	100990866	+	ENSG00000107815	TWNK	0	0	6	16	0	0	0	2	0	0	0	0	16	16	0	0	0	0	0
rs3740487	10	100991026	100991026	+	ENSG00000107815	TWNK	8	0	6	6	0	0	2	0	0	0	0	0	0	0	0	0	0	0	0
rs3824783	10	100991094	100991094	+	ENSG00000107815	TWNK	0	0	3	7	0	0	1	0	0	0	0	0	0	0	0	0	0	0	0
rs112309064	10	100991949	100991949	+	ENSG00000107815	TWNK	0	0	6	14	0	0	0	0	0	0	0	0	0	0	0	0	0	0	0
rs111545834	10	100992405	100992405	+	ENSG00000107815	TWNK	0	0	3	7	0	0	0	0	0	0	0	0	0	0	0	0	0	0	0
rs4919511	10	100992988	100992988	+	ENSG00000107815	TWNK	0	0	3	7	0	0	0	0	0	0	0	0	0	0	0	0	0	0	0
rs3740488	10	100994276	100994276	+	ENSG00000107815	TWNK	12	0	6	0	0	0	0	0	0	0	0	0	0	0	0	0	0	0	0
rs3740490	10	100996986	100996986	+	ENSG00000107816	LZTS2	0	0	0	2	0	0	0	0	0	0	0	0	0	0	0	0	0	0	0
rs11190786	10	100997685	100997685	+	ENSG00000107816	LZTS2	0	0	0	3	0	0	0	1	0	0	0	0	0	0	0	0	0	0	0
rs7902510	10	100998177	100998177	+	ENSG00000107816	LZTS2	0	0	0	3	0	0	0	1	0	0	0	0	0	0	0	0	0	0	0
rs7903239	10	100998580	100998580	+	ENSG00000107816	LZTS2	0	0	0	4	0	0	0	1	0	0	0	0	0	0	0	0	0	0	0
rs11190787	10	100998868	100998868	+	ENSG00000107816	LZTS2	0	1	0	4	0	0	0	1	0	0	0	0	0	0	0	0	0	0	0
rs55646950	10	101001239	101001239	+	ENSG00000107816	LZTS2	0	2	0	12	0	0	0	2	0	0	0	0	0	0	0	0	0	0	0
rs750866	10	101001701	101001701	+	ENSG00000107816	LZTS2	0	2	0	12	0	0	0	2	0	0	0	0	0	0	0	0	0	0	0
rs701834	10	101002044	101002044	+	ENSG00000107816	LZTS2	0	2	0	12	0	0	0	2	0	0	0	0	0	0	0	0	0	0	0
rs701835	10	101002370	101002370	+	ENSG00000107816	LZTS2	0	1	0	6	0	0	0	1	0	0	0	0	0	0	0	0	0	0	0
rs78020516	10	102694148	102694148	+	ENSG00000138175	ARL3	0	0	0	1	0	0	0	0	0	0	0	0	0	0	0	0	0	0	0
rs75383465	10	103330088	103330088	+	ENSG00000156374	PCGF6	0	0	1	4	0	0	0	1	0	0	0	0	0	0	0	0	0	0	0
rs188752783	10	11185634	11185634	+	ENSG00000048740	CELF2	0	0	2	17	0	0	0	0	0	0	0	0	0	0	0	0	0	0	0
rs142674825	10	110821088	110821088	+	ENSG00000203867	RBM20	0	0	0	2	0	0	0	0	0	0	0	0	0	0	0	0	0	0	0
rs6585018	10	110871453	110871453	+	ENSG00000203497	PDCD4-AS1	0	0	0	3	0	0	3	3	0	0	0	0	0	0	0	0	0	0	0
rs6585018	10	110871453	110871453	+	ENSG00000232470	ENSG00000232470	0	0	0	3	0	0	3	3	0	0	0	0	0	0	0	0	0	0	0
rs11813593	10	110874695	110874695	+	ENSG00000150593	PDCD4	0	0	0	10	0	0	0	4	0	0	0	0	0	0	0	0	0	0	0
rs184218699	10	11221483	11221483	+	ENSG00000048740	CELF2	0	0	2	17	0	0	0	0	0	0	0	0	0	0	0	0	0	0	0
rs11593462	10	110875690	110875690	+	ENSG00000150593	PDCD4	0	0	0	5	0	0	0	2	0	0	0	0	0	0	0	0	0	0	0
rs1535559	10	110880953	110880953	+	ENSG00000150593	PDCD4	0	0	0	6	0	0	0	3	0	0	0	0	0	0	0	0	0	0	0
rs6585020	10	110883659	110883659	+	ENSG00000150593	PDCD4	0	0	0	12	0	0	0	6	0	0	0	0	0	0	0	0	0	0	0
rs182331154	10	110889013	110889013	+	ENSG00000150593	PDCD4	0	0	0	6	0	0	0	4	0	0	0	0	0	0	0	0	0	0	0
rs55647014	10	110893494	110893494	+	ENSG00000150593	PDCD4	0	0	0	6	0	0	0	4	0	0	0	0	0	0	0	0	0	0	0
rs61469604	10	110898390	110898390	+	ENSG00000150593	PDCD4	2	0	0	0	0	0	1	0	0	0	0	0	0	0	0	0	0	0	0
rs11195373	10	110905292	110905292	+	ENSG00000214413	BBIP1	0	0	4	24	0	0	0	0	0	0	0	0	0	0	0	0	0	0	0
rs7923004	10	110918333	110918333	+	ENSG00000214413	BBIP1	0	0	2	26	0	0	0	4	0	0	0	0	0	0	0	0	0	0	0
rs80017748	10	110924236	110924236	+	ENSG00000108061	SHOC2	0	0	1	18	0	0	0	4	0	0	0	0	0	0	0	0	0	0	0
rs117700007	10	110925960	110925960	+	ENSG00000108061	SHOC2	0	0	2	36	0	0	0	8	0	0	0	0	0	0	0	0	0	0	0
rs11818060	10	110941824	110941824	+	ENSG00000108061	SHOC2	0	0	1	18	0	0	0	4	0	0	0	0	0	0	0	0	0	0	0
rs11818747	10	110946789	110946789	+	ENSG00000108061	SHOC2	0	0	1	18	0	0	0	4	0	0	0	0	0	0	0	0	0	0	0
rs11812855	10	110950684	110950684	+	ENSG00000108061	SHOC2	0	0	1	18	0	0	0	4	0	0	0	0	0	0	0	0	0	0	0
rs17128189	10	110955601	110955601	+	ENSG00000108061	SHOC2	0	0	1	19	0	0	0	5	0	0	0	0	0	0	0	0	0	0	0
rs11597120	10	110969357	110969357	+	ENSG00000108061	SHOC2	0	0	1	18	0	0	1	4	0	0	0	0	0	0	0	0	0	0	0
rs7089615	10	110972679	110972679	+	ENSG00000108061	SHOC2	0	0	3	54	0	0	0	12	0	0	0	0	0	0	0	0	0	0	0
rs7922142	10	110977939	110977939	+	ENSG00000108061	SHOC2	0	0	3	54	0	0	0	12	0	0	0	0	0	0	0	0	0	0	0
rs7089193	10	110979610	110979610	+	ENSG00000108061	SHOC2	0	0	3	54	0	0	0	12	0	0	0	0	0	0	0	0	0	0	0
rs6421360	10	110984219	110984219	+	ENSG00000108061	SHOC2	0	0	3	57	0	0	0	15	0	0	0	0	0	0	0	0	0	0	0
rs10885075	10	110989351	110989351	+	ENSG00000108061	SHOC2	0	0	3	54	0	0	0	12	0	0	0	0	0	0	0	0	0	0	0
rs7075507	10	111001318	111001318	+	ENSG00000108061	SHOC2	0	0	3	48	0	0	0	6	0	0	0	0	0	0	0	0	0	0	0
rs116873994	10	111006990	111006990	+	ENSG00000108061	SHOC2	0	0	1	16	0	0	0	2	0	0	0	0	0	0	0	0	0	0	0
rs192586137	10	112467908	112467908	+	ENSG00000151532	VTI1A	0	0	0	14	0	0	0	8	0	0	0	0	0	0	0	0	0	0	0
rs7084160	10	112571448	112571448	+	ENSG00000151532	VTI1A	0	0	0	6	0	0	0	0	0	0	0	0	0	0	0	0	0	0	0
rs3740204	10	11463176	11463176	+	ENSG00000148429	USP6NL	0	0	0	0	0	0	0	0	0	0	0	0	0	0	0	0	0	0	9
rs12356120	10	11464715	11464715	+	ENSG00000148429	USP6NL	0	0	0	6	0	0	0	0	0	0	0	0	0	0	0	0	0	0	0
rs3781054	10	11465017	11465017	+	ENSG00000148429	USP6NL	0	0	0	6	0	0	0	0	0	0	0	0	0	0	0	0	0	0	0
rs55905608	10	11465648	11465648	+	ENSG00000148429	USP6NL	0	0	0	3	0	0	0	0	0	0	0	0	0	0	0	0	0	0	0
rs7903006	10	11474705	11474705	+	ENSG00000148429	USP6NL	0	0	0	6	0	0	0	0	0	0	0	0	0	0	0	0	0	0	0
rs12570688	10	11475465	11475465	+	ENSG00000148429	USP6NL	0	0	0	6	0	0	0	0	0	0	0	0	0	0	0	0	0	0	0
rs17150412	10	11476453	11476453	+	ENSG00000148429	USP6NL	0	0	0	3	0	0	0	0	0	0	0	0	0	0	0	0	0	0	0
rs12571313	10	11477353	11477353	+	ENSG00000148429	USP6NL	0	0	0	9	0	0	0	0	0	0	0	0	0	0	0	0	0	0	0
rs7921833	10	11482027	11482027	+	ENSG00000148429	USP6NL	0	0	0	3	0	0	0	0	0	0	0	0	0	0	0	0	0	0	0
rs11257121	10	11482694	11482694	+	ENSG00000148429	USP6NL	0	0	0	9	0	0	0	0	0	0	0	0	0	0	0	0	0	0	0
rs11257122	10	11482900	11482900	+	ENSG00000148429	USP6NL	0	0	0	3	0	0	0	0	0	0	0	0	0	0	0	0	0	0	0
rs61847860	10	11483176	11483176	+	ENSG00000148429	USP6NL	0	0	0	6	0	0	0	0	0	0	0	0	0	0	0	0	0	0	0
rs61847861	10	11483377	11483377	+	ENSG00000148429	USP6NL	0	0	0	6	0	0	0	0	0	0	0	0	0	0	0	0	0	0	0
rs10905962	10	11483857	11483857	+	ENSG00000148429	USP6NL	0	0	0	9	0	0	0	0	0	0	0	0	0	0	0	0	0	0	0
rs12360091	10	11484278	11484278	+	ENSG00000148429	USP6NL	0	0	0	9	0	0	0	0	0	0	0	0	0	0	0	0	0	0	0
rs3824642	10	11485787	11485787	+	ENSG00000148429	USP6NL	0	0	0	3	0	0	0	0	0	0	0	0	0	0	0	0	0	0	0
rs7908774	10	11486310	11486310	+	ENSG00000148429	USP6NL	0	0	0	3	0	0	0	0	0	0	0	0	0	0	0	0	0	0	0
rs11257124	10	11487690	11487690	+	ENSG00000148429	USP6NL	0	0	0	6	0	0	0	0	0	0	0	0	0	0	0	0	0	0	0
rs12354448	10	11487869	11487869	+	ENSG00000148429	USP6NL	0	0	0	3	0	0	0	0	0	0	0	0	0	0	0	0	0	0	0
rs59197323	10	11488228	11488228	+	ENSG00000148429	USP6NL	0	0	0	9	0	0	0	0	0	0	0	0	0	0	0	0	0	0	0
rs17150441	10	11490174	11490174	+	ENSG00000148429	USP6NL	0	0	0	3	0	0	0	0	0	0	0	0	0	0	0	0	0	0	0
rs17150444	10	11490659	11490659	+	ENSG00000148429	USP6NL	0	0	0	6	0	0	0	0	0	0	0	0	0	0	0	0	0	0	0
rs34260465	10	11492361	11492361	+	ENSG00000148429	USP6NL	0	0	0	3	0	0	0	0	0	0	0	0	0	0	0	0	0	0	0
rs4147002	10	11495917	11495917	+	ENSG00000148429	USP6NL	0	0	0	9	0	0	0	0	0	0	0	0	0	0	0	0	0	0	0
rs11257130	10	11497473	11497473	+	ENSG00000148429	USP6NL	0	0	0	6	0	0	0	0	0	0	0	0	0	0	0	0	0	0	0
rs12357567	10	11498087	11498087	+	ENSG00000148429	USP6NL	0	0	0	3	0	0	0	0	0	0	0	0	0	0	0	0	0	0	0
rs12769107	10	113645530	113645530	+	ENSG00000197893	NRAP	0	0	0	4	0	0	0	0	0	0	0	0	0	0	0	0	0	0	0
rs11257131	10	11498549	11498549	+	ENSG00000148429	USP6NL	0	0	0	6	0	0	0	0	0	0	0	0	0	0	0	0	0	0	0
rs12766676	10	11498764	11498764	+	ENSG00000148429	USP6NL	0	0	0	6	0	0	0	0	0	0	0	0	0	0	0	0	0	0	0
rs2419856	10	113649709	113649709	+	ENSG00000197893	NRAP	0	0	0	4	0	0	0	0	0	0	0	0	0	0	0	0	0	0	0
rs12573149	10	11499051	11499051	+	ENSG00000148429	USP6NL	0	0	0	9	0	0	0	0	0	0	0	0	0	0	0	0	0	0	0
rs7070250	10	11501587	11501587	+	ENSG00000148429	USP6NL	0	0	0	3	0	0	0	0	0	0	0	0	0	0	0	0	0	0	0
rs7085769	10	11501662	11501662	+	ENSG00000148429	USP6NL	0	0	0	6	0	0	0	0	0	0	0	0	0	0	0	0	0	0	0
rs7086944	10	11501794	11501794	+	ENSG00000148429	USP6NL	0	0	0	3	0	0	0	0	0	0	0	0	0	0	0	0	0	0	0
rs7086196	10	11501911	11501911	+	ENSG00000148429	USP6NL	0	0	0	6	0	0	0	0	0	0	0	0	0	0	0	0	0	0	0
rs80076162	10	113685650	113685650	+	ENSG00000165806	CASP7	0	0	0	8	0	0	0	0	0	0	0	0	0	0	0	0	0	0	0
rs75232915	10	113685767	113685767	+	ENSG00000165806	CASP7	0	0	0	8	0	0	0	0	0	0	0	0	0	0	0	0	0	0	0
rs11196428	10	113688035	113688035	+	ENSG00000165806	CASP7	0	0	0	8	0	0	0	0	0	0	0	0	0	0	0	0	0	0	0
rs4554844	10	113688604	113688604	+	ENSG00000165806	CASP7	0	0	0	8	0	0	0	0	0	0	0	0	0	0	0	0	0	0	0
rs4554845	10	113688644	113688644	+	ENSG00000165806	CASP7	0	0	0	8	0	0	0	0	0	0	0	0	0	0	0	0	0	0	0
rs77119201	10	113689681	113689681	+	ENSG00000165806	CASP7	0	0	0	8	0	0	0	0	0	0	0	0	0	0	0	0	0	0	0
rs12356550	10	113691673	113691673	+	ENSG00000165806	CASP7	0	0	0	8	0	0	0	0	0	0	0	0	0	0	0	0	0	0	0
rs12358524	10	113692022	113692022	+	ENSG00000165806	CASP7	0	2	0	6	0	0	0	0	0	0	0	0	0	0	0	0	0	0	1
rs11196430	10	113692624	113692624	+	ENSG00000165806	CASP7	0	0	0	9	0	0	0	0	0	0	0	0	0	0	0	0	0	0	0
rs11196431	10	113692684	113692684	+	ENSG00000165806	CASP7	0	0	0	18	0	0	0	0	0	0	0	0	0	0	0	0	0	0	0
rs11196432	10	113693366	113693366	+	ENSG00000165806	CASP7	0	0	0	18	0	0	0	0	0	0	0	0	0	0	0	0	0	0	0
rs11196433	10	113693509	113693509	+	ENSG00000165806	CASP7	0	0	0	9	0	0	0	0	0	0	0	0	0	0	0	0	0	0	0
rs11196434	10	113694004	113694004	+	ENSG00000165806	CASP7	0	0	0	9	0	0	0	0	0	0	0	0	0	0	0	0	0	0	0
rs11196435	10	113694784	113694784	+	ENSG00000165806	CASP7	0	0	0	9	0	0	0	0	0	0	0	0	0	0	0	0	0	0	0
rs7911410	10	113695532	113695532	+	ENSG00000165806	CASP7	0	0	0	9	0	0	0	0	0	0	0	0	0	0	0	0	0	0	0
rs11196436	10	113695777	113695777	+	ENSG00000165806	CASP7	0	0	0	9	0	0	0	0	0	0	0	0	0	0	0	0	0	0	0
rs10905965	10	11503706	11503706	+	ENSG00000148429	USP6NL	0	0	0	9	0	0	0	0	0	0	0	0	0	0	0	0	0	0	0
rs78849490	10	113697355	113697355	+	ENSG00000165806	CASP7	0	0	0	9	0	0	0	0	0	0	0	0	0	0	0	0	0	0	0
rs77120019	10	113697691	113697691	+	ENSG00000165806	CASP7	0	0	0	9	0	0	0	0	0	0	0	0	0	0	0	0	0	0	0
rs7100728	10	113697838	113697838	+	ENSG00000165806	CASP7	0	0	0	9	0	0	0	0	0	0	0	0	0	0	0	0	0	0	0
rs7085113	10	113698130	113698130	+	ENSG00000165806	CASP7	0	0	0	9	0	0	0	0	0	0	0	0	0	0	0	0	0	0	0
rs11196438	10	113699222	113699222	+	ENSG00000165806	CASP7	0	0	0	9	0	0	0	0	0	0	0	0	0	0	0	0	0	0	0
rs17150471	10	11503917	11503917	+	ENSG00000148429	USP6NL	0	0	0	3	0	0	0	0	0	0	0	0	0	0	0	0	0	0	0
rs4132820	10	113700449	113700449	+	ENSG00000165806	CASP7	0	0	0	9	0	0	0	0	0	0	0	0	0	0	0	0	0	0	0
rs11196439	10	113700844	113700844	+	ENSG00000165806	CASP7	0	0	0	18	0	0	0	0	0	0	0	0	0	0	0	0	0	0	0
rs11196441	10	113701011	113701011	+	ENSG00000165806	CASP7	0	0	0	9	0	0	0	0	0	0	0	0	0	0	0	0	0	0	0
rs117293163	10	113701466	113701466	+	ENSG00000165806	CASP7	0	0	0	9	0	0	0	0	0	0	0	0	0	0	0	0	0	0	0
rs74780205	10	113703920	113703920	+	ENSG00000165806	CASP7	0	0	0	9	0	0	0	0	0	0	0	0	0	0	0	0	0	0	0
rs12571504	10	11504377	11504377	+	ENSG00000148429	USP6NL	0	0	0	6	0	0	0	0	0	0	0	0	0	0	0	0	0	0	0
rs77429461	10	113704274	113704274	+	ENSG00000165806	CASP7	0	0	0	9	0	0	0	0	0	0	0	0	0	0	0	0	0	0	0
rs11196442	10	113706889	113706889	+	ENSG00000165806	CASP7	0	0	0	9	0	0	0	0	0	0	0	0	0	0	0	0	0	0	0
rs11196443	10	113707077	113707077	+	ENSG00000165806	CASP7	0	0	0	9	0	0	0	0	0	0	0	0	0	0	0	0	0	0	0
rs10509984	10	113707549	113707549	+	ENSG00000165806	CASP7	0	0	0	9	0	0	0	0	0	0	0	0	0	0	0	0	0	0	0
rs11196447	10	113713153	113713153	+	ENSG00000165806	CASP7	0	0	0	12	0	0	0	1	0	0	0	0	0	0	0	0	0	0	0
rs11196447	10	113713153	113713153	+	ENSG00000234393	ENSG00000234393	0	0	0	12	0	0	0	1	0	0	0	0	0	0	0	0	0	0	0
rs59499128	10	11505793	11505793	+	ENSG00000148429	USP6NL	0	0	0	6	0	0	0	0	0	0	0	0	0	0	0	0	0	0	0
rs11196448	10	113719509	113719509	+	ENSG00000165806	CASP7	0	0	0	11	0	0	1	0	0	0	0	0	0	0	0	0	0	0	0
rs75850390	10	113720025	113720025	+	ENSG00000165806	CASP7	0	0	0	24	0	0	0	2	0	0	0	0	0	0	0	0	0	0	0
rs12359418	10	113724247	113724247	+	ENSG00000165806	CASP7	0	0	0	12	0	0	0	1	0	0	0	0	0	0	0	0	0	0	0
rs11196472	10	113752571	113752571	+	ENSG00000148735	PLEKHS1	0	0	0	6	0	0	0	0	0	0	0	0	0	0	0	0	0	0	0
rs11196473	10	113752734	113752734	+	ENSG00000148735	PLEKHS1	0	0	0	6	0	0	0	0	0	0	0	0	0	0	0	0	0	0	0
rs80026903	10	113753220	113753220	+	ENSG00000148735	PLEKHS1	0	0	0	6	0	0	0	0	0	0	0	0	0	0	0	0	0	0	0
rs867300	10	113753339	113753339	+	ENSG00000148735	PLEKHS1	0	0	0	12	0	0	0	0	0	0	0	0	0	0	0	0	0	0	0
rs867301	10	113753374	113753374	+	ENSG00000148735	PLEKHS1	0	0	0	6	0	0	0	0	0	0	0	0	0	0	0	0	0	0	0
rs2009429	10	113754061	113754061	+	ENSG00000148735	PLEKHS1	0	0	0	6	0	0	0	0	0	0	0	0	0	0	0	0	0	0	0
rs2009428	10	113754090	113754090	+	ENSG00000148735	PLEKHS1	0	0	0	6	0	0	0	0	0	0	0	0	0	0	0	0	0	0	0
rs11196474	10	113754646	113754646	+	ENSG00000148735	PLEKHS1	0	0	0	12	0	0	0	0	0	0	0	0	0	0	0	0	0	0	0
rs11196475	10	113754794	113754794	+	ENSG00000148735	PLEKHS1	0	0	0	6	0	0	0	0	0	0	0	0	0	0	0	0	0	0	0
rs59244481	10	11510474	11510474	+	ENSG00000148429	USP6NL	0	0	0	6	0	0	0	0	0	0	0	0	0	0	0	0	0	0	0
rs58206066	10	11511737	11511737	+	ENSG00000148429	USP6NL	0	0	0	3	0	0	0	0	0	0	0	0	0	0	0	0	0	0	0
rs12217576	10	11512026	11512026	+	ENSG00000148429	USP6NL	0	0	0	6	0	0	0	0	0	0	0	0	0	0	0	0	0	0	0
rs34959719	10	11512231	11512231	+	ENSG00000148429	USP6NL	0	0	0	9	0	0	0	0	0	0	0	0	0	0	0	0	0	0	0
rs11257139	10	11514379	11514379	+	ENSG00000148429	USP6NL	0	0	0	6	0	0	0	0	0	0	0	0	0	0	0	0	0	0	0
rs10905967	10	11515521	11515521	+	ENSG00000148429	USP6NL	0	0	0	3	0	0	0	0	0	0	0	0	0	0	0	0	0	0	0
rs56884661	10	11516106	11516106	+	ENSG00000148429	USP6NL	0	0	0	3	0	0	0	0	0	0	0	0	0	0	0	0	0	0	0
rs60588238	10	11519741	11519741	+	ENSG00000148429	USP6NL	0	0	0	3	0	0	0	0	0	0	0	0	0	0	0	0	0	0	0
rs11257149	10	11521483	11521483	+	ENSG00000148429	USP6NL	0	0	0	6	0	0	0	0	0	0	0	0	0	0	0	0	0	0	0
rs73569133	10	11521676	11521676	+	ENSG00000148429	USP6NL	0	0	0	6	0	0	0	0	0	0	0	0	0	0	0	0	0	0	0
rs4445554	10	11522422	11522422	+	ENSG00000148429	USP6NL	0	0	0	3	0	0	0	0	0	0	0	0	0	0	0	0	0	0	0
rs10508424	10	11525272	11525272	+	ENSG00000148429	USP6NL	0	0	0	3	0	0	0	0	0	0	0	0	0	0	0	0	0	0	0
rs17150509	10	11527723	11527723	+	ENSG00000148429	USP6NL	0	0	0	6	0	0	0	0	0	0	0	0	0	0	0	0	0	0	0
rs73569143	10	11528696	11528696	+	ENSG00000148429	USP6NL	0	0	0	9	0	0	0	0	0	0	0	0	0	0	0	0	0	0	0
rs11257156	10	11530303	11530303	+	ENSG00000148429	USP6NL	0	0	0	9	0	0	0	0	0	0	0	0	0	0	0	0	0	0	0
rs11257157	10	11530320	11530320	+	ENSG00000148429	USP6NL	0	0	0	6	0	0	0	0	0	0	0	0	0	0	0	0	0	0	0
rs17150519	10	11532458	11532458	+	ENSG00000148429	USP6NL	0	0	0	6	0	0	0	0	0	0	0	0	0	0	0	0	0	0	0
rs12570421	10	11533733	11533733	+	ENSG00000148429	USP6NL	0	0	0	2	0	0	0	0	0	0	0	0	0	0	0	0	0	0	0
rs12570422	10	11533743	11533743	+	ENSG00000148429	USP6NL	0	0	0	2	0	0	0	0	0	0	0	0	0	0	0	0	0	0	0
rs12570429	10	11533832	11533832	+	ENSG00000148429	USP6NL	0	0	0	2	0	0	0	0	0	0	0	0	0	0	0	0	0	0	0
rs58470734	10	11534223	11534223	+	ENSG00000148429	USP6NL	0	0	0	6	0	0	0	0	0	0	0	0	0	0	0	0	0	0	0
rs12217167	10	11535088	11535088	+	ENSG00000148429	USP6NL	0	0	0	2	0	0	0	0	0	0	0	0	0	0	0	0	0	0	0
rs12218410	10	11535102	11535102	+	ENSG00000148429	USP6NL	0	0	0	4	0	0	0	0	0	0	0	0	0	0	0	0	0	0	0
rs10508425	10	11537547	11537547	+	ENSG00000148429	USP6NL	0	0	0	2	0	0	0	0	0	0	0	0	0	0	0	0	0	0	0
rs17150540	10	11538355	11538355	+	ENSG00000148429	USP6NL	0	0	0	2	0	0	0	0	0	0	0	0	0	0	0	0	0	0	0
rs7078627	10	11542355	11542355	+	ENSG00000148429	USP6NL	0	0	0	4	0	0	0	0	0	0	0	0	0	0	0	0	0	0	0
rs4622162	10	11546547	11546547	+	ENSG00000148429	USP6NL	0	0	0	4	0	0	0	0	0	0	0	0	0	0	0	0	0	0	0
rs76628315	10	11548187	11548187	+	ENSG00000148429	USP6NL	0	0	0	4	0	0	0	0	0	0	0	0	0	0	0	0	0	0	0
rs60248900	10	11548801	11548801	+	ENSG00000148429	USP6NL	0	0	0	2	0	0	0	0	0	0	0	0	0	0	0	0	0	0	0
rs58111124	10	11548802	11548802	+	ENSG00000148429	USP6NL	0	0	0	2	0	0	0	0	0	0	0	0	0	0	0	0	0	0	0
rs12572987	10	11550079	11550079	+	ENSG00000148429	USP6NL	0	0	0	4	0	0	0	0	0	0	0	0	0	0	0	0	0	0	0
rs186272538	10	114165668	114165668	+	ENSG00000165813	CCDC186	0	0	0	8	0	0	0	0	0	0	0	0	0	0	0	0	0	0	0
rs58824183	10	11550953	11550953	+	ENSG00000148429	USP6NL	0	0	0	4	0	0	0	0	0	0	0	0	0	0	0	0	0	0	0
rs73569184	10	11551392	11551392	+	ENSG00000148429	USP6NL	0	0	0	2	0	0	0	0	0	0	0	0	0	0	0	0	0	0	0
rs11257164	10	11551578	11551578	+	ENSG00000148429	USP6NL	0	0	0	2	0	0	0	0	0	0	0	0	0	0	0	0	0	0	0
rs73569197	10	11561791	11561791	+	ENSG00000148429	USP6NL	0	0	0	2	0	0	0	0	0	0	0	0	0	0	0	0	0	0	0
rs73569199	10	11562669	11562669	+	ENSG00000148429	USP6NL	0	0	0	2	0	0	0	0	0	0	0	0	0	0	0	0	0	0	0
rs4338445	10	11563378	11563378	+	ENSG00000148429	USP6NL	0	0	0	4	0	0	2	0	0	0	0	0	0	0	0	0	0	0	0
rs4338446	10	11563392	11563392	+	ENSG00000148429	USP6NL	0	0	0	4	0	0	2	0	0	0	0	0	0	0	0	0	0	0	0
rs12569391	10	11565981	11565981	+	ENSG00000148429	USP6NL	0	0	0	15	0	0	0	6	0	0	0	0	0	0	0	0	0	0	0
rs17150552	10	11567154	11567154	+	ENSG00000148429	USP6NL	0	0	0	5	0	0	0	2	0	0	0	0	0	0	0	0	0	0	0
rs17150561	10	11570944	11570944	+	ENSG00000148429	USP6NL	0	0	0	10	0	0	0	4	0	0	0	0	0	0	0	0	0	0	0
rs17150568	10	11571697	11571697	+	ENSG00000148429	USP6NL	0	0	0	5	0	0	0	2	0	0	0	0	0	0	0	0	0	0	0
rs117103455	10	114393418	114393418	+	ENSG00000169129	AFAP1L2	0	0	0	5	0	0	0	1	0	0	0	0	0	0	0	0	0	0	0
rs75560606	10	11578575	11578575	+	ENSG00000148429	USP6NL	0	0	0	4	0	0	0	2	0	0	0	0	0	0	0	0	0	0	0
rs77367589	10	11578794	11578794	+	ENSG00000148429	USP6NL	0	0	0	2	0	0	0	1	0	0	0	0	0	0	0	0	0	0	0
rs56209634	10	11580291	11580291	+	ENSG00000148429	USP6NL	0	0	0	2	0	0	0	1	0	0	0	0	0	0	0	0	0	0	0
rs74903724	10	11580553	11580553	+	ENSG00000148429	USP6NL	0	0	0	4	0	0	0	2	0	0	0	0	0	0	0	0	0	0	0
rs55989461	10	11582186	11582186	+	ENSG00000148429	USP6NL	0	0	0	4	0	0	0	2	0	0	0	0	0	0	0	0	0	0	0
rs7913897	10	11582940	11582940	+	ENSG00000148429	USP6NL	0	0	0	2	0	0	0	1	0	0	0	0	0	0	0	0	0	0	0
rs7917332	10	11583176	11583176	+	ENSG00000148429	USP6NL	0	0	0	4	0	0	0	2	0	0	0	0	0	0	0	0	0	0	0
rs754426	10	11587404	11587404	+	ENSG00000148429	USP6NL	0	0	0	6	0	0	0	3	0	0	0	0	0	0	0	0	0	0	0
rs61133364	10	11588229	11588229	+	ENSG00000148429	USP6NL	0	0	0	4	0	0	0	2	0	0	0	0	0	0	0	0	0	0	0
rs80355550	10	11593997	11593997	+	ENSG00000148429	USP6NL	0	0	0	4	0	0	0	2	0	0	0	0	0	0	0	0	0	0	0
rs10508426	10	11594358	11594358	+	ENSG00000148429	USP6NL	0	0	0	2	0	0	0	1	0	0	0	0	0	0	0	0	0	0	0
rs17150602	10	11595752	11595752	+	ENSG00000148429	USP6NL	0	0	0	2	0	0	0	1	0	0	0	0	0	0	0	0	0	0	0
rs60649990	10	11598012	11598012	+	ENSG00000148429	USP6NL	0	0	0	2	0	0	0	1	0	0	0	0	0	0	0	0	0	0	0
rs17150611	10	11598261	11598261	+	ENSG00000148429	USP6NL	0	0	0	2	0	0	0	1	0	0	0	0	0	0	0	0	0	0	0
rs11257190	10	11602109	11602109	+	ENSG00000148429	USP6NL	0	0	0	4	0	0	0	2	0	0	0	0	0	0	0	0	0	0	0
rs12573581	10	11604686	11604686	+	ENSG00000148429	USP6NL	0	0	0	4	0	0	0	2	0	0	0	0	0	0	0	0	0	0	0
rs12572871	10	11604983	11604983	+	ENSG00000148429	USP6NL	0	0	0	6	0	0	0	3	0	0	0	0	0	0	0	0	0	0	0
rs34278295	10	11605066	11605066	+	ENSG00000148429	USP6NL	0	0	0	4	0	0	0	2	0	0	0	0	0	0	0	0	0	0	0
rs61464786	10	11605818	11605818	+	ENSG00000148429	USP6NL	0	0	0	4	0	0	0	2	0	0	0	0	0	0	0	0	0	0	0
rs56156185	10	11609860	11609860	+	ENSG00000148429	USP6NL	0	0	0	4	0	0	0	2	0	0	0	0	0	0	0	0	0	0	0
rs57108250	10	11610708	11610708	+	ENSG00000148429	USP6NL	0	0	0	2	0	0	0	1	0	0	0	0	0	0	0	0	0	0	0
rs12259760	10	115734268	115734268	+	ENSG00000107518	ATRNL1	0	0	2	4	0	0	0	0	0	0	0	0	0	0	0	0	0	0	0
rs557941758	10	116871958	116871958	+	ENSG00000188316	ENO4	0	0	0	4	0	0	0	0	0	0	0	0	0	0	0	0	0	0	0
rs61873574	10	117150735	117150735	+	ENSG00000234474	MIR3663HG	0	0	0	1	0	0	0	1	0	0	0	0	0	0	0	0	0	0	0
rs570256103	10	117342314	117342314	+	ENSG00000165650	PDZD8	0	0	0	2	0	0	0	1	0	0	0	0	0	0	0	0	0	0	0
rs78240095	10	118352928	118352928	+	ENSG00000232139	LINC00867	0	0	0	1	0	0	0	1	0	0	0	0	0	0	0	0	0	0	0
rs539500575	10	118386537	118386537	+	ENSG00000232139	LINC00867	0	0	0	1	0	0	0	1	0	0	0	0	0	0	0	0	0	0	0
rs142156020	10	119443003	119443003	+	ENSG00000198873	GRK5	0	0	0	1	0	0	0	0	0	0	0	0	0	0	0	0	0	0	0
rs75128129	10	119675761	119675761	+	ENSG00000151929	BAG3	0	0	0	3	0	0	0	0	0	0	0	0	0	0	0	0	0	0	0
rs140881182	10	119874695	119874695	+	ENSG00000197771	MCMBP	0	0	0	1	0	0	0	1	0	0	0	0	0	0	0	0	0	0	0
rs544056850	10	120833884	120833884	+	ENSG00000227165	WDR11-DT	0	0	0	6	0	0	0	6	0	0	0	0	0	0	0	0	0	0	0
rs570304132	10	120846699	120846699	+	ENSG00000227165	WDR11-DT	0	0	0	6	0	0	0	6	0	0	0	0	0	0	0	0	0	0	0
rs551734202	10	120949185	120949185	+	ENSG00000227307	ENSG00000227307	0	0	0	1	0	0	0	1	0	0	0	0	0	0	0	0	0	0	0
rs71486610	10	122375287	122375287	+	ENSG00000107679	PLEKHA1	0	0	0	8	0	0	0	2	0	0	0	0	0	0	0	0	0	0	0
rs72830780	10	122376346	122376346	+	ENSG00000107679	PLEKHA1	0	0	0	8	0	0	0	2	0	0	0	0	0	0	0	0	0	0	0
rs75695674	10	122378448	122378448	+	ENSG00000107679	PLEKHA1	0	0	0	4	0	0	0	1	0	0	0	0	0	0	0	0	0	0	0
rs11200594	10	122379877	122379877	+	ENSG00000107679	PLEKHA1	0	0	0	8	0	0	0	2	0	0	0	0	0	0	0	0	0	0	0
rs9887977	10	122380377	122380377	+	ENSG00000107679	PLEKHA1	0	0	0	8	0	0	0	2	0	0	0	0	0	0	0	0	0	0	0
rs7914912	10	122381871	122381871	+	ENSG00000107679	PLEKHA1	0	0	0	4	0	0	0	1	0	0	0	0	0	0	0	0	0	0	0
rs11200595	10	122383113	122383113	+	ENSG00000107679	PLEKHA1	0	0	0	12	0	0	0	3	0	0	0	0	0	0	0	0	0	0	0
rs72830784	10	122383890	122383890	+	ENSG00000107679	PLEKHA1	0	0	0	4	0	0	0	1	0	0	0	0	0	0	0	0	0	0	0
rs72830788	10	122386256	122386256	+	ENSG00000107679	PLEKHA1	0	0	0	4	0	0	0	1	0	0	0	0	0	0	0	0	0	0	0
rs72830790	10	122388044	122388044	+	ENSG00000107679	PLEKHA1	0	0	0	5	0	0	0	1	0	0	0	0	0	0	0	0	0	0	0
rs11200604	10	122388123	122388123	+	ENSG00000107679	PLEKHA1	0	0	0	5	0	0	0	1	0	0	0	0	0	0	0	0	0	0	0
rs2421017	10	122388651	122388651	+	ENSG00000107679	PLEKHA1	0	0	0	5	0	0	0	1	0	0	0	0	0	0	0	0	0	0	0
rs72830792	10	122388718	122388718	+	ENSG00000107679	PLEKHA1	0	0	0	10	0	0	0	2	0	0	0	0	0	0	0	0	0	0	0
rs11200606	10	122389249	122389249	+	ENSG00000107679	PLEKHA1	0	0	0	5	0	0	0	1	0	0	0	0	0	0	0	0	0	0	0
rs10788284	10	122390401	122390401	+	ENSG00000107679	PLEKHA1	0	0	0	5	0	0	0	1	0	0	0	0	0	0	0	0	0	0	0
rs72830795	10	122391668	122391668	+	ENSG00000107679	PLEKHA1	0	0	0	5	0	0	0	1	0	0	0	0	0	0	0	0	0	0	0
rs5013920	10	122395277	122395277	+	ENSG00000107679	PLEKHA1	0	0	0	14	0	0	0	2	0	0	0	0	0	0	0	0	0	0	0
rs4146894	10	122395865	122395865	+	ENSG00000107679	PLEKHA1	0	0	0	7	0	0	0	1	0	0	0	0	0	0	0	0	0	0	0
rs10399971	10	122396329	122396329	+	ENSG00000107679	PLEKHA1	0	0	0	7	0	0	0	1	0	0	0	0	0	0	0	0	0	0	0
rs4752692	10	122397336	122397336	+	ENSG00000107679	PLEKHA1	0	0	0	14	0	0	0	2	0	0	0	0	0	0	0	0	0	0	0
rs2421021	10	122397530	122397530	+	ENSG00000107679	PLEKHA1	0	0	0	21	0	0	0	3	0	0	0	0	0	0	0	0	0	0	0
rs11200608	10	122398305	122398305	+	ENSG00000107679	PLEKHA1	0	0	0	7	0	0	0	1	0	0	0	0	0	0	0	0	0	0	0
rs11200609	10	122398342	122398342	+	ENSG00000107679	PLEKHA1	0	0	0	14	0	0	0	2	0	0	0	0	0	0	0	0	0	0	0
rs12218910	10	122398566	122398566	+	ENSG00000107679	PLEKHA1	0	0	0	14	0	0	0	2	0	0	0	0	0	0	0	0	0	0	0
rs72830799	10	122399000	122399000	+	ENSG00000107679	PLEKHA1	0	0	0	7	0	0	0	1	0	0	0	0	0	0	0	0	0	0	0
rs72830800	10	122400590	122400590	+	ENSG00000107679	PLEKHA1	0	0	0	7	0	0	0	1	0	0	0	0	0	0	0	0	0	0	0
rs17649042	10	122401628	122401628	+	ENSG00000107679	PLEKHA1	0	0	0	7	0	0	0	1	0	0	0	0	0	0	0	0	0	0	0
rs4752693	10	122404095	122404095	+	ENSG00000107679	PLEKHA1	0	0	0	7	0	0	0	1	0	0	0	0	0	0	0	0	0	0	0
rs72830801	10	122405472	122405472	+	ENSG00000107679	PLEKHA1	0	0	0	7	0	0	0	1	0	0	0	0	0	0	0	0	0	0	0
rs6585827	10	122406099	122406099	+	ENSG00000107679	PLEKHA1	0	0	0	14	0	0	0	2	0	0	0	0	0	0	0	0	0	0	0
rs76935275	10	122407319	122407319	+	ENSG00000107679	PLEKHA1	0	0	0	7	0	0	0	1	0	0	0	0	0	0	0	0	0	0	0
rs2421016	10	122407996	122407996	+	ENSG00000107679	PLEKHA1	0	0	0	7	0	0	0	1	0	0	0	0	0	0	0	0	0	0	0
rs7084703	10	122411563	122411563	+	ENSG00000107679	PLEKHA1	0	0	0	14	0	0	0	2	0	0	0	0	0	0	0	0	0	0	0
rs7097701	10	122412341	122412341	+	ENSG00000107679	PLEKHA1	0	0	0	21	0	0	3	3	0	0	0	0	0	0	0	0	0	0	0
rs7079976	10	122412592	122412592	+	ENSG00000107679	PLEKHA1	0	0	0	7	0	0	1	1	0	0	0	0	0	0	0	0	0	0	0
rs7908662	10	122413396	122413396	+	ENSG00000107679	PLEKHA1	0	0	0	7	0	0	0	2	0	0	0	0	0	0	0	0	0	0	0
rs4751891	10	122415425	122415425	+	ENSG00000107679	PLEKHA1	0	0	0	7	0	0	0	2	0	0	0	0	0	0	0	0	0	0	0
rs4612730	10	122416936	122416936	+	ENSG00000107679	PLEKHA1	0	0	0	6	0	0	0	1	0	0	0	0	0	0	0	0	0	0	0
rs72832707	10	122418382	122418382	+	ENSG00000107679	PLEKHA1	0	0	0	5	0	0	1	0	0	0	0	0	0	0	0	0	0	0	0
rs11200621	10	122419462	122419462	+	ENSG00000107679	PLEKHA1	0	0	0	5	0	0	1	0	0	0	0	0	0	0	0	0	0	0	0
rs41307060	10	122419580	122419580	+	ENSG00000107679	PLEKHA1	0	0	0	5	0	0	1	0	0	0	0	0	0	0	0	0	0	0	0
rs4311997	10	122419783	122419783	+	ENSG00000107679	PLEKHA1	0	0	0	5	0	0	1	0	0	0	0	0	0	0	0	0	0	0	0
rs72832710	10	122420340	122420340	+	ENSG00000107679	PLEKHA1	0	0	0	5	0	0	1	0	0	0	0	0	0	0	0	0	0	0	0
rs10887150	10	122421062	122421062	+	ENSG00000107679	PLEKHA1	0	0	0	5	0	0	1	0	0	0	0	0	0	0	0	0	0	0	0
rs10887151	10	122421250	122421250	+	ENSG00000107679	PLEKHA1	0	0	0	10	0	0	2	0	0	0	0	0	0	0	0	0	0	0	0
rs41317040	10	122423665	122423665	+	ENSG00000107679	PLEKHA1	0	0	0	5	0	0	1	0	0	0	0	0	0	0	0	0	0	0	0
rs9783213	10	122425051	122425051	+	ENSG00000107679	PLEKHA1	0	0	0	5	0	0	1	0	0	0	0	0	0	0	0	0	0	0	0
rs2292623	10	122426611	122426611	+	ENSG00000107679	PLEKHA1	0	0	0	5	0	0	0	0	0	0	0	0	0	0	0	0	0	0	0
rs2292626	10	122427198	122427198	+	ENSG00000107679	PLEKHA1	0	0	0	10	0	0	0	0	0	0	0	0	0	0	0	0	0	0	0
rs952508	10	122427591	122427591	+	ENSG00000107679	PLEKHA1	0	0	0	5	0	0	0	0	0	0	0	0	0	0	0	0	0	0	0
rs72832715	10	122429227	122429227	+	ENSG00000107679	PLEKHA1	0	0	0	5	0	0	0	0	0	0	0	0	0	0	0	0	0	0	0
rs72832716	10	122429597	122429597	+	ENSG00000107679	PLEKHA1	0	0	0	10	0	0	0	0	0	0	0	0	0	0	0	0	0	0	0
rs17103541	10	122430605	122430605	+	ENSG00000107679	PLEKHA1	4	0	0	0	0	0	0	0	0	0	0	0	0	0	0	0	0	0	0
rs7072204	10	122435969	122435969	+	ENSG00000285955	ENSG00000285955	0	0	0	0	0	0	2	0	0	0	0	0	0	0	0	0	0	0	0
rs12098648	10	122437727	122437727	+	ENSG00000285955	ENSG00000285955	0	0	0	1	0	0	0	1	0	0	0	0	0	0	0	0	0	0	0
rs111348404	10	122438125	122438125	+	ENSG00000285955	ENSG00000285955	0	0	0	1	0	0	0	1	0	0	0	0	0	0	0	0	0	0	0
rs11200629	10	122439069	122439069	+	ENSG00000285955	ENSG00000285955	0	0	0	1	0	0	0	1	0	0	0	0	0	0	0	0	0	0	0
rs72834434	10	122442735	122442735	+	ENSG00000285955	ENSG00000285955	0	0	0	1	0	0	0	1	0	0	0	0	0	0	0	0	0	0	0
rs2421027	10	122444132	122444132	+	ENSG00000285955	ENSG00000285955	0	0	0	1	0	0	0	1	0	0	0	0	0	0	0	0	0	0	0
rs72834437	10	122445788	122445788	+	ENSG00000285955	ENSG00000285955	0	0	0	1	0	0	0	1	0	0	0	0	0	0	0	0	0	0	0
rs72834439	10	122453500	122453500	+	ENSG00000285955	ENSG00000285955	0	0	0	2	0	0	0	2	0	0	0	0	0	0	0	0	0	0	0
rs10490922	10	122454518	122454518	+	ENSG00000285955	ENSG00000285955	0	0	0	2	0	0	0	2	0	0	0	0	0	0	0	0	0	0	0
rs10490923	10	122454735	122454735	+	ENSG00000254636	ARMS2	0	0	0	2	0	1	0	2	0	0	0	0	0	0	0	0	0	0	0
rs10490923	10	122454735	122454735	+	ENSG00000285955	ENSG00000285955	0	0	0	2	0	1	0	2	0	0	0	0	0	0	0	0	0	0	0
rs17623531	10	122455405	122455405	+	ENSG00000254636	ARMS2	0	0	0	3	0	0	0	2	0	0	0	0	0	0	0	0	0	0	0
rs17623531	10	122455405	122455405	+	ENSG00000285955	ENSG00000285955	0	0	0	3	0	0	0	2	0	0	0	0	0	0	0	0	0	0	0
rs36213074	10	122456881	122456881	+	ENSG00000254636	ARMS2	0	0	0	6	0	0	0	4	0	0	0	0	0	0	0	0	0	0	0
rs36213074	10	122456881	122456881	+	ENSG00000285955	ENSG00000285955	0	0	0	6	0	0	0	4	0	0	0	0	0	0	0	0	0	0	0
rs7088128	10	122456894	122456894	+	ENSG00000254636	ARMS2	0	0	0	6	0	0	0	4	0	0	0	0	2	0	0	0	0	0	0
rs7088128	10	122456894	122456894	+	ENSG00000285955	ENSG00000285955	0	0	0	6	0	0	0	4	0	0	0	0	2	0	0	0	0	0	0
rs72834444	10	122465388	122465388	+	ENSG00000166033	HTRA1	0	0	0	2	0	0	0	0	0	0	0	0	0	0	0	0	0	0	0
rs74895474	10	122470881	122470881	+	ENSG00000166033	HTRA1	0	0	0	2	0	0	0	0	0	0	0	0	0	0	0	0	0	0	0
rs72834448	10	122472904	122472904	+	ENSG00000166033	HTRA1	0	0	0	2	0	0	0	0	0	0	0	0	0	0	0	0	0	0	0
rs77802229	10	122474071	122474071	+	ENSG00000166033	HTRA1	0	0	0	2	0	0	0	0	0	0	0	0	0	0	0	0	0	0	0
rs4752699	10	122474804	122474804	+	ENSG00000166033	HTRA1	0	0	0	2	0	0	0	0	0	0	0	0	0	0	0	0	0	0	0
rs7093894	10	122475364	122475364	+	ENSG00000166033	HTRA1	0	0	0	2	0	0	0	0	0	0	0	0	0	0	0	0	0	0	0
rs17696741	10	122475543	122475543	+	ENSG00000166033	HTRA1	0	0	0	2	0	0	0	0	0	0	0	0	0	0	0	0	0	0	0
rs79057333	10	122475671	122475671	+	ENSG00000166033	HTRA1	0	0	0	4	0	0	0	0	0	0	0	0	0	0	0	0	0	0	0
rs72834453	10	122475710	122475710	+	ENSG00000166033	HTRA1	0	0	0	2	0	0	0	0	0	0	0	0	0	0	0	0	0	0	0
rs183379395	10	126633553	126633553	+	ENSG00000154493	C10orf90	0	0	0	2	0	0	0	1	0	0	0	0	0	0	0	0	0	0	0
rs61157548	10	128040300	128040300	+	ENSG00000132334	PTPRE	0	0	0	8	0	0	0	0	0	0	0	0	0	0	0	0	0	0	0
rs59873750	10	128042937	128042937	+	ENSG00000132334	PTPRE	0	0	0	4	0	0	0	0	0	0	0	0	0	0	0	0	0	0	0
rs185724980	10	128046323	128046323	+	ENSG00000132334	PTPRE	0	0	0	4	0	0	0	0	0	0	0	0	0	0	0	0	0	0	0
rs115490618	10	128050889	128050889	+	ENSG00000132334	PTPRE	0	0	2	7	0	0	0	0	0	0	0	0	0	0	0	0	0	0	0
rs182771684	10	128060378	128060378	+	ENSG00000132334	PTPRE	0	0	2	4	0	0	0	0	0	0	0	0	0	0	0	0	0	0	0
rs116511436	10	128065701	128065701	+	ENSG00000132334	PTPRE	0	0	2	5	0	0	0	1	0	0	0	0	0	0	0	0	0	0	0
rs117640757	10	128078858	128078858	+	ENSG00000132334	PTPRE	0	0	1	3	0	0	0	0	0	0	0	0	0	0	0	0	0	0	0
rs553835923	10	128182778	128182778	+	ENSG00000280953	LINC01163	0	0	0	2	0	0	0	2	0	0	0	0	0	0	0	0	0	0	0
rs7079308	10	128212561	128212561	+	ENSG00000280953	LINC01163	0	0	0	2	0	0	0	2	0	0	0	0	0	0	0	0	0	0	0
rs145705725	10	128237177	128237177	+	ENSG00000280953	LINC01163	0	0	0	2	0	0	0	2	0	0	0	0	0	0	0	0	0	0	0
rs35576272	10	129571450	129571450	+	ENSG00000170430	MGMT	0	0	0	2	0	0	0	0	0	0	0	0	0	0	0	0	0	0	0
rs74160252	10	129646215	129646215	+	ENSG00000170430	MGMT	0	0	0	2	0	0	0	0	0	0	0	0	0	0	0	0	0	0	0
rs74160253	10	129646428	129646428	+	ENSG00000170430	MGMT	0	0	0	2	0	0	0	0	0	0	0	0	0	0	0	0	0	0	0
rs11017250	10	130428200	130428200	+	ENSG00000236303	LINC02646	0	0	0	2	0	0	0	2	0	0	0	0	0	0	0	0	0	0	0
rs549119784	10	131100963	131100963	+	ENSG00000176769	TCERG1L	0	0	0	2	0	0	0	1	0	0	0	0	0	0	0	0	0	0	0
rs35645120	10	131163312	131163312	+	ENSG00000176769	TCERG1L	0	0	0	2	0	0	0	1	0	0	0	0	0	0	0	0	0	0	0
rs2397752	10	131185558	131185558	+	ENSG00000176769	TCERG1L	0	0	0	2	0	0	0	1	0	0	0	0	0	0	0	0	0	0	0
rs1583669	10	131185861	131185861	+	ENSG00000176769	TCERG1L	0	0	0	4	0	0	0	2	0	0	0	0	0	0	0	0	0	0	0
rs1583670	10	131185951	131185951	+	ENSG00000176769	TCERG1L	0	0	0	2	0	0	0	1	0	0	0	0	0	0	0	0	0	0	0
rs11593241	10	131188383	131188383	+	ENSG00000176769	TCERG1L	0	0	0	2	0	0	0	1	0	0	0	0	0	0	0	0	0	0	0
rs12249515	10	131189754	131189754	+	ENSG00000176769	TCERG1L	0	0	0	2	0	0	0	1	0	0	0	0	0	0	0	0	0	0	0
rs2033791	10	131195140	131195140	+	ENSG00000176769	TCERG1L	0	0	0	4	0	0	0	2	0	0	0	0	0	0	0	0	0	0	0
rs11594799	10	131195533	131195533	+	ENSG00000176769	TCERG1L	0	0	0	4	0	0	0	2	0	0	0	0	0	0	0	0	0	0	0
rs11592864	10	131221869	131221869	+	ENSG00000176769	TCERG1L	0	0	0	2	0	0	0	1	0	0	0	0	0	0	0	0	0	0	0
rs2814187	10	132126425	132126425	+	ENSG00000188385	JAKMIP3	0	0	0	40	0	0	0	2	0	0	0	0	0	0	0	0	0	0	0
rs2814184	10	132132192	132132192	+	ENSG00000188385	JAKMIP3	0	0	0	20	0	0	0	1	0	0	0	0	0	0	0	0	0	0	0
rs2637642	10	132134153	132134153	+	ENSG00000188385	JAKMIP3	0	0	0	20	0	0	0	1	0	0	0	0	0	0	0	0	0	0	0
rs2814183	10	132134843	132134843	+	ENSG00000188385	JAKMIP3	0	0	0	20	0	0	0	1	0	0	0	0	0	0	0	0	0	0	0
rs2637643	10	132134952	132134952	+	ENSG00000188385	JAKMIP3	0	0	0	40	0	0	0	2	0	0	0	0	0	0	0	0	0	0	0
rs2637644	10	132135185	132135185	+	ENSG00000188385	JAKMIP3	0	0	0	20	0	0	0	1	0	0	0	0	0	0	0	0	0	0	0
rs2814181	10	132135528	132135528	+	ENSG00000188385	JAKMIP3	0	0	0	20	0	0	0	1	0	0	0	0	0	0	0	0	0	0	0
rs141618235	10	132439680	132439680	+	ENSG00000234311	ENSG00000234311	0	0	0	1	0	0	0	1	0	0	0	0	0	0	0	0	0	0	0
rs28403320	10	132514170	132514170	+	ENSG00000226900	ENSG00000226900	0	0	0	10	0	0	0	10	0	0	0	0	0	0	0	0	0	0	0
rs4880407	10	132515830	132515830	+	ENSG00000226900	ENSG00000226900	0	0	0	5	0	0	0	5	0	0	0	0	0	0	0	0	0	0	0
rs56137952	10	132563187	132563187	+	ENSG00000068383	INPP5A	0	0	0	3	0	0	0	0	0	0	0	0	0	0	0	0	0	0	0
rs11146456	10	132664216	132664216	+	ENSG00000068383	INPP5A	0	0	0	8	0	0	0	0	0	0	0	0	0	0	0	0	0	0	0
rs183826216	10	13815451	13815451	+	ENSG00000151474	FRMD4A	0	0	0	5	0	0	0	1	0	0	0	0	0	0	0	0	0	0	0
rs77125004	10	13893515	13893515	+	ENSG00000151474	FRMD4A	0	0	0	7	0	0	0	1	0	0	0	0	0	0	0	0	0	0	0
rs116363675	10	14107014	14107014	+	ENSG00000151474	FRMD4A	0	0	0	5	0	0	0	0	0	0	0	0	0	0	0	0	0	0	0
rs74954279	10	14108177	14108177	+	ENSG00000151474	FRMD4A	0	0	0	5	0	0	0	0	0	0	0	0	0	0	0	0	0	0	0
rs144184002	10	14145346	14145346	+	ENSG00000151474	FRMD4A	0	0	0	5	0	0	0	0	0	0	0	0	0	0	0	0	0	0	0
rs146347611	10	14153216	14153216	+	ENSG00000151474	FRMD4A	0	0	0	10	0	0	0	0	0	0	0	0	0	0	0	0	0	0	0
rs146037879	10	14399901	14399901	+	ENSG00000151474	FRMD4A	0	0	0	2	0	0	0	0	0	0	0	0	0	0	0	0	0	0	0
rs41284447	10	14602471	14602471	+	ENSG00000065809	FAM107B	0	0	1	6	0	0	1	1	0	0	0	0	0	0	0	0	0	0	0
rs56141377	10	14912430	14912430	+	ENSG00000152457	DCLRE1C	0	0	24	34	0	0	0	3	0	0	0	0	0	0	0	0	0	0	0
rs200418361	10	15566081	15566081	+	ENSG00000077943	ITGA8	0	0	0	2	0	0	0	0	0	0	0	0	0	0	0	0	0	0	0
rs190956758	10	16828525	16828525	+	ENSG00000107611	CUBN	0	0	0	2	0	0	0	0	0	0	0	0	0	0	0	0	0	0	0
rs12358882	10	17401544	17401544	+	ENSG00000148488	ST8SIA6	0	0	1	7	0	0	0	5	0	0	0	0	0	0	0	0	0	0	0
rs12358882	10	17401544	17401544	+	ENSG00000204832	ST8SIA6-AS1	0	0	1	7	0	0	0	5	0	0	0	0	0	0	0	0	0	0	0
rs7906425	10	18010699	18010699	+	ENSG00000148482	SLC39A12	0	0	0	4	0	0	0	0	0	0	0	0	0	0	0	0	0	0	0
rs181776583	10	18166723	18166723	+	ENSG00000165995	CACNB2	0	0	1	9	0	0	0	1	0	0	0	0	0	0	0	0	0	0	0
rs146025695	10	18464964	18464964	+	ENSG00000165995	CACNB2	0	0	6	25	0	0	0	2	0	0	0	0	0	0	0	0	0	0	0
rs575651525	10	18471517	18471517	+	ENSG00000165995	CACNB2	0	0	12	50	0	0	0	4	0	0	0	0	0	0	0	0	0	0	0
rs10764540	10	18500569	18500569	+	ENSG00000165995	CACNB2	0	0	6	24	0	0	0	1	0	0	0	0	0	0	0	0	0	0	0
rs114371022	10	18502824	18502824	+	ENSG00000165995	CACNB2	0	0	6	24	0	0	0	1	0	0	0	0	0	0	0	0	0	0	0
rs77610370	10	18503708	18503708	+	ENSG00000165995	CACNB2	0	0	6	24	0	0	0	1	0	0	0	0	0	0	0	0	0	0	0
rs79093865	10	18503710	18503710	+	ENSG00000165995	CACNB2	0	0	6	24	0	0	0	1	0	0	0	0	0	0	0	0	0	0	0
rs17693549	10	18523620	18523620	+	ENSG00000165995	CACNB2	0	0	6	24	0	0	0	1	0	0	0	0	0	0	0	0	0	0	0
rs17693549	10	18523620	18523620	+	ENSG00000240291	ENSG00000240291	0	0	6	24	0	0	0	1	0	0	0	0	0	0	0	0	0	0	0
rs74454088	10	18523791	18523791	+	ENSG00000165995	CACNB2	0	0	6	24	0	0	0	1	0	0	0	0	0	0	0	0	0	0	0
rs74454088	10	18523791	18523791	+	ENSG00000240291	ENSG00000240291	0	0	6	24	0	0	0	1	0	0	0	0	0	0	0	0	0	0	0
rs116856086	10	18524812	18524812	+	ENSG00000165995	CACNB2	0	0	6	24	0	0	0	1	0	0	0	0	0	0	0	0	0	0	0
rs116856086	10	18524812	18524812	+	ENSG00000240291	ENSG00000240291	0	0	6	24	0	0	0	1	0	0	0	0	0	0	0	0	0	0	0
rs76199682	10	18525827	18525827	+	ENSG00000165995	CACNB2	0	0	6	24	0	0	0	1	0	0	0	0	0	0	0	0	0	0	0
rs76199682	10	18525827	18525827	+	ENSG00000240291	ENSG00000240291	0	0	6	24	0	0	0	1	0	0	0	0	0	0	0	0	0	0	0
rs17693687	10	18526790	18526790	+	ENSG00000165995	CACNB2	0	0	6	24	0	0	0	1	0	0	0	0	0	0	0	0	0	0	0
rs17693687	10	18526790	18526790	+	ENSG00000240291	ENSG00000240291	0	0	6	24	0	0	0	1	0	0	0	0	0	0	0	0	0	0	0
rs17621077	10	18530853	18530853	+	ENSG00000165995	CACNB2	0	0	5	23	0	0	0	1	0	0	0	0	0	0	0	0	0	0	0
rs17621077	10	18530853	18530853	+	ENSG00000240291	ENSG00000240291	0	0	5	23	0	0	0	1	0	0	0	0	0	0	0	0	0	0	0
rs6482515	10	18538899	18538899	+	ENSG00000165995	CACNB2	0	0	15	69	0	0	0	3	0	0	0	0	0	0	0	0	0	0	0
rs6482515	10	18538899	18538899	+	ENSG00000240291	ENSG00000240291	0	0	15	69	0	0	0	3	0	0	0	0	0	0	0	0	0	0	0
rs58225473	10	18539706	18539706	+	ENSG00000165995	CACNB2	10	0	10	2	0	15	0	2	0	0	0	0	0	0	0	0	0	0	15
rs58225473	10	18539706	18539706	+	ENSG00000240291	ENSG00000240291	10	0	10	2	0	15	0	2	0	0	0	0	0	0	0	0	0	0	15
rs45615535	10	18541885	18541885	+	ENSG00000165995	CACNB2	7	0	0	1	0	0	1	1	0	0	0	0	0	0	0	0	0	0	0
rs45615535	10	18541885	18541885	+	ENSG00000240291	ENSG00000240291	7	0	0	1	0	0	1	1	0	0	0	0	0	0	0	0	0	0	0
rs12767546	10	18551990	18551990	+	ENSG00000241058	NSUN6	0	0	0	1	0	0	0	0	0	0	0	0	0	0	0	0	0	0	0
rs77490468	10	18579742	18579742	+	ENSG00000241058	NSUN6	0	0	0	1	0	0	0	0	0	0	0	0	0	0	0	0	0	0	0
rs147225258	10	18586620	18586620	+	ENSG00000241058	NSUN6	0	0	0	3	0	0	0	0	0	0	0	0	0	0	0	0	0	0	0
rs114162309	10	18594097	18594097	+	ENSG00000241058	NSUN6	0	0	0	1	0	0	0	0	0	0	0	0	0	0	0	0	0	0	0
rs117205226	10	18594103	18594103	+	ENSG00000241058	NSUN6	0	0	0	1	0	0	0	0	0	0	0	0	0	0	0	0	0	0	0
rs74688143	10	18594948	18594948	+	ENSG00000241058	NSUN6	0	0	0	1	0	0	0	0	0	0	0	0	0	0	0	0	0	0	0
rs145219574	10	18618612	18618612	+	ENSG00000241058	NSUN6	0	0	0	2	0	0	0	0	0	0	0	0	0	0	0	0	0	0	0
rs58857018	10	18625078	18625078	+	ENSG00000241058	NSUN6	0	0	0	2	0	0	0	0	0	0	0	0	0	0	0	0	0	0	0
rs141456462	10	18636432	18636432	+	ENSG00000241058	NSUN6	0	0	0	2	0	0	0	0	0	0	0	0	0	0	0	0	0	0	0
rs7905432	10	18637023	18637023	+	ENSG00000241058	NSUN6	0	0	0	4	0	0	0	0	0	0	0	0	0	0	0	0	0	0	0
rs143791550	10	18644576	18644576	+	ENSG00000241058	NSUN6	0	0	0	4	0	0	0	0	0	0	0	0	0	0	0	0	0	0	0
rs1971272	10	18650747	18650747	+	ENSG00000241058	NSUN6	0	0	0	2	0	0	0	0	0	0	0	0	0	0	0	0	0	0	0
rs139264653	10	18654751	18654751	+	ENSG00000241058	NSUN6	0	0	1	3	0	0	2	1	0	0	0	0	0	0	0	0	0	0	0
rs75899367	10	18662557	18662557	+	ENSG00000165997	ARL5B	0	0	0	1	0	0	0	0	0	0	0	0	0	0	0	0	0	0	0
rs118150698	10	18663004	18663004	+	ENSG00000165997	ARL5B	0	0	0	1	0	0	0	0	0	0	0	0	0	0	0	0	0	0	0
rs115871704	10	18663077	18663077	+	ENSG00000165997	ARL5B	0	0	0	2	0	0	0	0	0	0	0	0	0	0	0	0	0	0	0
rs17695669	10	18664928	18664928	+	ENSG00000165997	ARL5B	0	0	0	1	0	0	0	0	0	0	0	0	0	0	0	0	0	0	0
rs141344386	10	19498294	19498294	+	ENSG00000204740	MALRD1	0	0	0	4	0	0	0	1	0	0	0	0	0	0	0	0	0	0	0
rs189806963	10	20208424	20208424	+	ENSG00000120594	PLXDC2	0	0	0	3	0	0	0	1	0	0	0	0	0	0	0	0	0	0	0
rs148294495	10	21844643	21844643	+	ENSG00000136770	DNAJC1	0	0	0	2	0	0	0	1	0	0	0	0	0	0	0	0	0	0	0
rs75210006	10	23916509	23916509	+	ENSG00000120549	KIAA1217	0	0	0	1	0	0	0	0	0	0	0	0	0	0	0	0	0	0	0
rs1888657	10	24544685	24544685	+	ENSG00000120549	KIAA1217	0	0	0	20	0	0	0	0	0	0	0	0	0	0	0	0	0	0	0
rs187225040	10	24923279	24923279	+	ENSG00000099256	PRTFDC1	0	0	0	3	0	0	0	0	0	0	0	0	0	0	0	0	0	0	0
rs186207579	10	24968556	24968556	+	ENSG00000285859	ENSG00000285859	0	0	0	1	0	0	0	1	0	0	0	0	0	0	0	0	0	0	0
rs12219956	10	25357590	25357590	+	ENSG00000151025	GPR158	0	0	0	2	0	0	0	0	0	0	0	0	0	0	0	0	0	0	0
rs11014510	10	25358045	25358045	+	ENSG00000151025	GPR158	0	0	0	2	0	0	0	0	0	0	0	0	0	0	0	0	0	0	0
rs10764539	10	25380579	25380579	+	ENSG00000151025	GPR158	0	0	0	2	0	0	0	0	0	0	0	0	0	0	0	0	0	0	0
rs61846654	10	25498455	25498455	+	ENSG00000151025	GPR158	0	0	0	2	0	0	0	0	0	0	0	0	0	0	0	0	0	0	0
rs17557337	10	25575725	25575725	+	ENSG00000151025	GPR158	0	0	0	2	0	0	0	0	0	0	0	0	0	0	0	0	0	0	0
rs181383197	10	25972439	25972439	+	ENSG00000095777	MYO3A	0	0	2	14	0	0	0	4	0	0	0	0	0	0	0	0	0	0	0
rs9416762	10	27911100	27911100	+	ENSG00000169126	ODAD2	0	0	1	5	0	0	0	0	0	0	0	0	0	0	0	0	0	0	0
rs9299594	10	27947917	27947917	+	ENSG00000169126	ODAD2	0	0	1	6	0	0	0	0	0	0	0	0	0	0	0	0	0	0	0
rs9299595	10	27997738	27997738	+	ENSG00000169126	ODAD2	0	0	0	2	0	0	0	0	0	0	0	0	0	0	0	0	0	0	0
rs17751327	10	28009230	28009230	+	ENSG00000233472	ENSG00000233472	0	0	0	1	0	0	0	1	0	0	0	0	0	0	0	0	0	0	0
rs112963155	10	28164802	28164802	+	ENSG00000150054	MPP7	0	0	1	8	0	0	0	2	0	0	0	0	0	0	0	0	0	0	0
rs2807743	10	28491364	28491364	+	ENSG00000237128	LINC02652	0	0	0	2	0	0	0	2	0	0	0	0	0	0	0	0	0	0	0
rs2998286	10	28491444	28491444	+	ENSG00000237128	LINC02652	0	0	0	2	0	0	0	2	0	0	0	0	0	0	0	0	0	0	0
rs2807742	10	28492438	28492438	+	ENSG00000237128	LINC02652	0	0	0	2	0	0	0	2	0	0	0	0	0	0	0	0	0	0	0
rs2807740	10	28495554	28495554	+	ENSG00000237128	LINC02652	0	0	0	3	0	0	0	3	0	0	0	0	0	0	0	0	0	0	0
rs2993991	10	28523130	28523130	+	ENSG00000254635	WAC-AS1	0	0	0	0	0	0	4	0	0	0	0	0	0	0	0	0	0	0	0
rs2998283	10	28523137	28523137	+	ENSG00000254635	WAC-AS1	0	0	0	0	0	0	2	0	0	0	0	0	0	0	0	0	0	0	0
rs2993992	10	28525308	28525308	+	ENSG00000254635	WAC-AS1	0	0	0	9	0	0	0	9	0	0	0	0	0	0	0	0	0	0	0
rs2491251	10	28525363	28525363	+	ENSG00000254635	WAC-AS1	0	0	0	9	0	0	0	9	0	0	0	0	0	0	0	0	0	0	0
rs2807729	10	28526427	28526427	+	ENSG00000254635	WAC-AS1	0	0	0	9	0	0	0	9	0	0	0	0	0	0	0	0	0	0	0
rs2807728	10	28526504	28526504	+	ENSG00000254635	WAC-AS1	0	0	0	9	0	0	0	9	0	0	0	0	0	0	0	0	0	0	0
rs1339704	10	28527400	28527400	+	ENSG00000254635	WAC-AS1	0	0	0	9	0	0	0	9	0	0	0	0	0	0	0	0	0	0	0
rs998362	10	28528129	28528129	+	ENSG00000254635	WAC-AS1	0	0	0	9	0	0	0	9	0	0	0	0	0	0	0	0	0	0	0
rs2807763	10	28528702	28528702	+	ENSG00000254635	WAC-AS1	0	0	0	6	0	0	0	6	0	0	0	0	0	0	0	0	0	0	0
rs2790442	10	28539597	28539597	+	ENSG00000095787	WAC	0	0	14	46	0	0	0	2	0	0	0	0	0	0	0	0	0	0	0
rs2772435	10	28546534	28546534	+	ENSG00000095787	WAC	0	0	21	69	0	0	0	3	0	0	0	0	0	0	0	0	0	0	0
rs2807759	10	28548682	28548682	+	ENSG00000095787	WAC	0	0	7	23	0	0	0	1	0	0	0	0	0	0	0	0	0	0	0
rs2807758	10	28549643	28549643	+	ENSG00000095787	WAC	0	0	21	69	0	0	0	3	0	0	0	0	0	0	0	0	0	0	0
rs332121	10	28552285	28552285	+	ENSG00000095787	WAC	0	0	7	23	0	0	0	1	0	0	0	0	0	0	0	0	0	0	0
rs332126	10	28556866	28556866	+	ENSG00000095787	WAC	0	0	7	23	0	0	0	1	0	0	0	0	0	0	0	0	0	0	0
rs332128	10	28559399	28559399	+	ENSG00000095787	WAC	0	0	21	69	0	0	0	3	0	0	0	0	0	0	0	0	0	0	0
rs231202	10	28560111	28560111	+	ENSG00000095787	WAC	0	0	7	23	0	0	0	1	0	0	0	0	0	0	0	0	0	0	0
rs332131	10	28564933	28564933	+	ENSG00000095787	WAC	0	0	21	69	0	0	0	3	0	0	0	0	0	0	0	0	0	0	0
rs332132	10	28565185	28565185	+	ENSG00000095787	WAC	0	0	14	46	0	0	0	2	0	0	0	0	0	0	0	0	0	0	0
rs332134	10	28568445	28568445	+	ENSG00000095787	WAC	0	0	14	46	0	0	0	2	0	0	0	0	0	0	0	0	0	0	0
rs332137	10	28570050	28570050	+	ENSG00000095787	WAC	0	0	7	23	0	0	0	1	0	0	0	0	0	0	0	0	0	0	0
rs332139	10	28570150	28570150	+	ENSG00000095787	WAC	0	0	7	23	0	0	0	1	0	0	0	0	0	0	0	0	0	0	0
rs332140	10	28570431	28570431	+	ENSG00000095787	WAC	0	0	7	23	0	0	0	1	0	0	0	0	0	0	0	0	0	0	0
rs332142	10	28575026	28575026	+	ENSG00000095787	WAC	0	0	7	23	0	0	0	1	0	0	0	0	0	0	0	0	0	0	0
rs332143	10	28575777	28575777	+	ENSG00000095787	WAC	0	0	21	69	0	0	0	3	0	0	0	0	0	0	0	0	0	0	0
rs332146	10	28580255	28580255	+	ENSG00000095787	WAC	0	0	21	69	0	0	0	3	0	0	0	0	0	0	0	0	0	0	0
rs332151	10	28585331	28585331	+	ENSG00000095787	WAC	0	0	14	44	0	0	0	2	0	0	0	0	0	0	0	0	0	0	0
rs332152	10	28585602	28585602	+	ENSG00000095787	WAC	0	0	21	66	0	0	0	3	0	0	0	0	0	0	0	0	0	0	0
rs332154	10	28591465	28591465	+	ENSG00000095787	WAC	0	0	21	57	0	0	3	3	0	0	0	0	0	0	0	0	0	0	0
rs332156	10	28593152	28593152	+	ENSG00000095787	WAC	0	0	21	57	0	0	0	3	0	0	0	0	0	0	0	0	0	0	0
rs332161	10	28599911	28599911	+	ENSG00000095787	WAC	0	0	8	20	0	0	0	1	0	0	0	0	0	0	0	0	0	0	0
rs332162	10	28599960	28599960	+	ENSG00000095787	WAC	0	0	16	40	0	0	0	2	0	0	0	0	0	0	0	0	0	0	0
rs332168	10	28607488	28607488	+	ENSG00000095787	WAC	0	0	8	20	0	0	0	1	0	0	0	0	0	0	0	0	0	0	0
rs332172	10	28610394	28610394	+	ENSG00000095787	WAC	0	0	24	57	0	0	0	3	0	0	0	0	0	0	0	0	0	0	0
rs332177	10	28618221	28618221	+	ENSG00000095787	WAC	0	0	7	18	0	0	0	1	0	0	0	0	0	0	0	0	0	0	0
rs332178	10	28619245	28619245	+	ENSG00000095787	WAC	0	0	21	54	0	0	0	3	0	0	0	0	0	0	0	0	0	0	0
rs332180	10	28621166	28621166	+	ENSG00000095787	WAC	14	0	0	0	0	0	0	0	0	0	0	0	0	0	0	0	0	0	0
rs332183	10	28621995	28621995	+	ENSG00000095787	WAC	14	0	0	0	0	0	0	0	0	0	0	0	0	0	0	0	0	0	0
rs11007521	10	29311960	29311960	+	ENSG00000120563	LYZL1	0	0	2	2	0	0	0	0	0	0	0	0	0	0	0	0	0	0	0
rs11599572	10	29313613	29313613	+	ENSG00000120563	LYZL1	0	0	1	1	0	0	0	0	0	0	0	0	0	0	0	0	0	0	0
rs149328507	10	29599196	29599196	+	ENSG00000197321	SVIL	0	0	0	7	0	0	0	2	0	0	0	0	0	0	0	0	0	0	0
rs74655563	10	30104455	30104455	+	ENSG00000165757	JCAD	0	0	0	2	0	0	0	2	0	0	0	0	0	0	0	0	0	0	0
rs9804221	10	3112755	3112755	+	ENSG00000067057	PFKP	0	0	2	7	0	0	0	0	0	0	0	0	0	0	0	0	0	0	0
rs2306315	10	3135538	3135538	+	ENSG00000067057	PFKP	0	0	4	20	0	0	0	4	0	0	0	0	0	0	0	0	0	0	0
rs2306315	10	3135538	3135538	+	ENSG00000278419	ENSG00000278419	0	0	4	20	0	0	0	4	0	0	0	0	0	0	0	0	0	0	0
rs184983142	10	32623524	32623524	+	ENSG00000216937	CCDC7	0	0	2	4	0	0	0	1	0	0	0	0	0	0	0	0	0	0	0
rs146807295	10	32752043	32752043	+	ENSG00000216937	CCDC7	0	0	2	5	0	0	0	1	0	0	0	0	0	0	0	0	0	0	0
rs140261882	10	32867166	32867166	+	ENSG00000216937	CCDC7	0	0	2	5	0	0	0	1	0	0	0	0	0	0	0	0	0	0	0
rs181229094	10	33013540	33013540	+	ENSG00000229656	ITGB1-DT	0	0	0	12	0	0	0	12	0	0	0	0	0	0	0	0	0	0	0
rs9971215	10	33277727	33277727	+	ENSG00000099250	NRP1	0	0	0	9	0	0	0	0	0	0	0	0	0	0	0	0	0	0	0
rs12774340	10	33278008	33278008	+	ENSG00000099250	NRP1	0	0	0	9	0	0	0	0	0	0	0	0	0	0	0	0	0	0	0
rs999966	10	33285757	33285757	+	ENSG00000099250	NRP1	0	0	0	18	0	0	0	0	0	0	0	0	0	0	0	0	0	0	0
rs12573218	10	33298805	33298805	+	ENSG00000099250	NRP1	0	0	0	9	0	0	0	0	0	0	0	0	0	0	0	0	0	0	0
rs12573233	10	33298942	33298942	+	ENSG00000099250	NRP1	0	0	0	18	0	0	0	0	0	0	0	0	0	0	0	0	0	0	0
rs2252655	10	34416631	34416631	+	ENSG00000148498	PARD3	0	0	0	26	0	0	0	0	0	0	0	0	0	0	0	0	0	0	0
rs41314970	10	37951368	37951368	+	ENSG00000175395	ZNF25	1	0	0	0	0	0	1	0	0	0	0	0	0	0	0	0	0	0	0
rs74113831	10	3797644	3797644	+	ENSG00000288755	ENSG00000288755	0	0	0	1	0	0	0	1	0	0	0	0	0	0	0	0	0	0	0
rs10904097	10	3800408	3800408	+	ENSG00000288755	ENSG00000288755	0	0	0	3	0	0	0	3	0	0	0	0	0	0	0	0	0	0	0
rs188786869	10	3918841	3918841	+	ENSG00000226005	LINC02660	0	0	0	7	0	0	0	7	0	0	0	0	0	0	0	0	0	0	0
rs185420821	10	42334571	42334571	+	ENSG00000291065	ENSG00000291065	0	0	0	1	0	0	2	1	0	0	0	0	0	0	0	0	0	0	0
rs146869075	10	42337280	42337280	+	ENSG00000215146	ENSG00000215146	0	0	0	1	0	0	3	1	0	0	0	0	0	0	0	0	0	0	0
rs146869075	10	42337280	42337280	+	ENSG00000291065	ENSG00000291065	0	0	0	1	0	0	3	1	0	0	0	0	0	0	0	0	0	0	0
rs10904204	10	4242004	4242004	+	ENSG00000233117	LINC00702	0	0	0	20	0	0	6	20	0	0	0	0	0	0	0	0	0	0	0
rs10904205	10	4242280	4242280	+	ENSG00000233117	LINC00702	0	0	0	30	0	0	9	30	0	0	0	0	0	0	0	0	0	0	0
rs151205944	10	42352416	42352416	+	ENSG00000215146	ENSG00000215146	0	0	0	5	0	0	0	5	0	0	0	0	0	0	0	0	0	0	0
rs151205944	10	42352416	42352416	+	ENSG00000291065	ENSG00000291065	0	0	0	5	0	0	0	5	0	0	0	0	0	0	0	0	0	0	0
rs10795144	10	4243714	4243714	+	ENSG00000233117	LINC00702	0	0	0	18	0	0	30	18	0	0	0	0	0	0	0	0	0	0	0
rs185125126	10	42410194	42410194	+	ENSG00000182632	CCNYL2	0	0	0	0	0	0	0	2	2	0	0	0	0	0	0	0	0	0	0
rs185125126	10	42410194	42410194	+	ENSG00000290445	CCNYL2	0	0	0	0	0	0	0	2	2	0	0	0	0	0	0	0	0	0	0
rs567595964	10	42435573	42435573	+	ENSG00000182632	CCNYL2	0	0	0	6	0	0	0	6	0	0	0	0	0	0	0	0	0	0	0
rs567595964	10	42435573	42435573	+	ENSG00000290445	CCNYL2	0	0	0	6	0	0	0	6	0	0	0	0	0	0	0	0	0	0	0
rs117775345	10	42646708	42646708	+	ENSG00000233515	LINC01518	0	0	0	2	0	0	0	2	0	0	0	0	0	0	0	0	0	0	0
rs787798	10	42788306	42788306	+	ENSG00000165733	BMS1	0	0	0	2	0	0	0	0	0	0	0	0	0	0	0	0	0	0	0
rs9422671	10	42793178	42793178	+	ENSG00000165733	BMS1	0	0	0	2	0	0	0	0	0	0	0	0	0	0	0	0	0	0	0
rs9422448	10	42793368	42793368	+	ENSG00000165733	BMS1	0	0	0	1	0	0	0	0	0	0	0	0	0	0	0	0	0	0	0
rs2795531	10	42822278	42822278	+	ENSG00000165733	BMS1	0	0	0	1	0	0	0	0	0	0	0	0	0	0	0	0	0	0	0
rs190629681	10	44866353	44866353	+	ENSG00000224812	TMEM72-AS1	0	0	0	27	0	0	0	27	0	0	0	0	0	0	0	0	0	0	0
rs191656573	10	45417728	45417728	+	ENSG00000012779	ALOX5	0	0	0	2	0	0	0	0	0	0	0	0	0	0	0	0	0	0	0
rs72790494	10	46327757	46327757	+	ENSG00000274209	ANTXRL	0	0	1	2	0	0	0	0	0	0	0	0	0	0	0	0	0	0	0
rs72790497	10	46327761	46327761	+	ENSG00000274209	ANTXRL	0	0	1	2	0	0	0	0	0	0	0	0	0	0	0	0	0	0	0
rs743509	10	47312564	47312564	+	ENSG00000266524	GDF10	0	0	0	2	0	0	0	0	0	0	0	0	0	0	0	0	0	0	0
rs762454	10	47312116	47312116	+	ENSG00000266524	GDF10	0	0	0	2	0	0	0	0	0	0	0	0	0	0	0	0	0	0	0
rs3924662	10	4887264	4887264	+	ENSG00000151631	AKR1C6P	0	0	0	3	0	0	0	3	0	0	0	0	0	0	0	0	0	0	0
rs10857595	10	48532841	48532841	+	ENSG00000128805	ARHGAP22	0	0	1	6	0	0	1	1	0	0	0	0	0	0	0	0	0	0	0
rs148514568	10	5070763	5070763	+	ENSG00000196139	AKR1C3	0	0	0	5	0	0	0	3	0	0	0	0	0	0	0	0	0	0	0
rs539383666	10	51153881	51153881	+	ENSG00000185532	PRKG1	0	0	0	8	0	0	0	0	0	0	0	0	0	0	0	0	0	0	0
rs150347825	10	51439607	51439607	+	ENSG00000185532	PRKG1	0	0	0	8	0	0	0	0	0	0	0	0	0	0	0	0	0	0	0
rs139259520	10	51445322	51445322	+	ENSG00000185532	PRKG1	0	0	0	8	0	0	0	0	0	0	0	0	0	0	0	0	0	0	0
rs11815301	10	51452385	51452385	+	ENSG00000185532	PRKG1	0	0	0	8	0	0	0	0	0	0	0	0	0	0	0	0	0	0	0
rs79531500	10	52136433	52136433	+	ENSG00000185532	PRKG1	0	0	0	7	0	0	0	2	0	0	0	0	0	0	0	0	0	0	0
rs10762792	10	52576160	52576160	+	ENSG00000231131	LNCAROD	0	0	0	5	0	0	0	5	0	0	0	0	0	0	0	0	0	0	0
rs117000475	10	53296419	53296419	+	ENSG00000226296	ENSG00000226296	0	0	0	1	0	0	0	1	0	0	0	0	0	0	0	0	0	0	0
rs2221567	10	54065935	54065935	+	ENSG00000150275	PCDH15	0	0	6	46	0	0	0	0	0	0	0	0	0	0	0	0	0	0	0
rs192445430	10	54631718	54631718	+	ENSG00000150275	PCDH15	0	0	3	25	0	0	0	1	0	0	0	0	0	0	0	0	0	0	0
rs192445430	10	54631718	54631718	+	ENSG00000234173	ENSG00000234173	0	0	3	25	0	0	0	1	0	0	0	0	0	0	0	0	0	0	0
rs10752125	10	5840166	5840166	+	ENSG00000057608	GDI2	0	0	0	1	0	0	0	0	0	0	0	0	0	0	0	0	0	0	0
rs11255698	10	5878930	5878930	+	ENSG00000134461	ANKRD16	0	0	0	3	0	0	0	0	0	0	0	0	0	0	0	0	0	0	0
rs1976655	10	5880766	5880766	+	ENSG00000134461	ANKRD16	0	0	0	3	0	0	0	0	0	0	0	0	0	0	0	0	0	0	0
rs7919913	10	5884253	5884253	+	ENSG00000134461	ANKRD16	0	0	0	4	0	0	0	1	0	0	0	0	0	0	0	0	0	0	0
rs12781700	10	5894462	5894462	+	ENSG00000134452	FBH1	0	2	0	8	0	0	0	4	0	0	0	0	0	0	0	0	0	0	0
rs11255774	10	5897096	5897096	+	ENSG00000134452	FBH1	0	0	0	5	0	0	0	2	0	0	0	0	0	0	0	0	0	0	0
rs36049919	10	5897395	5897395	+	ENSG00000134452	FBH1	0	0	0	5	0	0	0	2	0	0	0	0	0	0	0	0	0	0	0
rs1769039	10	58194068	58194068	+	ENSG00000151151	IPMK	1	0	0	0	0	0	0	0	0	0	0	0	0	0	0	0	0	0	0
rs1769040	10	58194320	58194320	+	ENSG00000151151	IPMK	2	0	0	0	0	0	0	0	0	0	0	0	0	0	0	0	0	0	0
rs1698374	10	58195540	58195540	+	ENSG00000151151	IPMK	2	0	0	0	0	0	0	0	0	0	0	0	0	0	0	0	0	0	0
rs2790149	10	58196795	58196795	+	ENSG00000151151	IPMK	0	0	0	1	0	0	0	0	0	0	0	0	0	0	0	0	0	0	0
rs1769041	10	58196881	58196881	+	ENSG00000151151	IPMK	0	0	0	2	0	0	0	0	0	0	0	0	0	0	0	0	0	0	0
rs1769042	10	58196973	58196973	+	ENSG00000151151	IPMK	0	0	0	2	0	0	0	0	0	0	0	0	0	0	0	0	0	0	0
rs12253705	10	58197506	58197506	+	ENSG00000151151	IPMK	0	0	0	2	0	0	0	0	0	0	0	0	0	0	0	0	0	0	0
rs1769044	10	58199195	58199195	+	ENSG00000151151	IPMK	0	0	0	1	0	0	0	0	0	0	0	0	0	0	0	0	0	0	0
rs1630731	10	58199769	58199769	+	ENSG00000151151	IPMK	0	0	0	1	0	0	0	0	0	0	0	0	0	0	0	0	0	0	0
rs1769045	10	58200761	58200761	+	ENSG00000151151	IPMK	0	0	0	1	0	0	0	0	0	0	0	0	0	0	0	0	0	0	0
rs1769046	10	58200869	58200869	+	ENSG00000151151	IPMK	0	0	0	1	0	0	0	0	0	0	0	0	0	0	0	0	0	0	0
rs1698468	10	58201829	58201829	+	ENSG00000151151	IPMK	0	0	0	1	0	0	0	0	0	0	0	0	0	0	0	0	0	0	0
rs1769047	10	58203285	58203285	+	ENSG00000151151	IPMK	0	0	0	3	0	0	0	0	0	0	0	0	0	0	0	0	0	0	0
rs1698431	10	58203385	58203385	+	ENSG00000151151	IPMK	0	0	0	1	0	0	0	0	0	0	0	0	0	0	0	0	0	0	0
rs1618814	10	58203716	58203716	+	ENSG00000151151	IPMK	0	0	0	1	0	0	0	0	0	0	0	0	0	0	0	0	0	0	0
rs2653503	10	58204273	58204273	+	ENSG00000151151	IPMK	0	0	0	1	0	0	0	0	0	0	0	0	0	0	0	0	0	0	0
rs2653504	10	58204281	58204281	+	ENSG00000151151	IPMK	0	0	0	1	0	0	0	0	0	0	0	0	0	0	0	0	0	0	0
rs2653505	10	58204381	58204381	+	ENSG00000151151	IPMK	0	0	0	1	0	0	0	0	0	0	0	0	0	0	0	0	0	0	0
rs2455577	10	58204946	58204946	+	ENSG00000151151	IPMK	0	0	0	1	0	0	0	0	0	0	0	0	0	0	0	0	0	0	0
rs2440855	10	58204983	58204983	+	ENSG00000151151	IPMK	0	0	0	3	0	0	0	0	0	0	0	0	0	0	0	0	0	0	0
rs4405261	10	58205753	58205753	+	ENSG00000151151	IPMK	0	0	0	1	0	0	0	0	0	0	0	0	0	0	0	0	0	0	0
rs2440857	10	58205941	58205941	+	ENSG00000151151	IPMK	0	0	0	2	0	0	0	0	0	0	0	0	0	0	0	0	0	0	0
rs2440858	10	58205949	58205949	+	ENSG00000151151	IPMK	0	0	0	2	0	0	0	0	0	0	0	0	0	0	0	0	0	0	0
rs2653506	10	58206101	58206101	+	ENSG00000151151	IPMK	0	0	0	1	0	0	0	0	0	0	0	0	0	0	0	0	0	0	0
rs1698392	10	58207328	58207328	+	ENSG00000151151	IPMK	0	0	0	3	0	0	0	0	0	0	0	0	0	0	0	0	0	0	0
rs2590375	10	58207717	58207717	+	ENSG00000151151	IPMK	0	0	0	1	0	0	0	0	0	0	0	0	0	0	0	0	0	0	0
rs2790161	10	58208329	58208329	+	ENSG00000151151	IPMK	0	0	0	2	0	0	0	0	0	0	0	0	0	0	0	0	0	0	0
rs2095894	10	58208910	58208910	+	ENSG00000151151	IPMK	0	0	0	1	0	0	0	0	0	0	0	0	0	0	0	0	0	0	0
rs2590299	10	58209239	58209239	+	ENSG00000151151	IPMK	0	0	0	1	0	0	0	0	0	0	0	0	0	0	0	0	0	0	0
rs2105220	10	58209303	58209303	+	ENSG00000151151	IPMK	0	0	0	1	0	0	0	0	0	0	0	0	0	0	0	0	0	0	0
rs2095893	10	58209790	58209790	+	ENSG00000151151	IPMK	0	0	0	1	0	0	0	0	0	0	0	0	0	0	0	0	0	0	0
rs2486491	10	58210630	58210630	+	ENSG00000151151	IPMK	0	0	0	2	0	0	0	0	0	0	0	0	0	0	0	0	0	0	0
rs2440845	10	58212123	58212123	+	ENSG00000151151	IPMK	0	0	0	2	0	0	0	0	0	0	0	0	0	0	0	0	0	0	0
rs2153283	10	58212538	58212538	+	ENSG00000151151	IPMK	0	0	0	1	0	0	0	0	0	0	0	0	0	0	0	0	0	0	0
rs2153282	10	58212655	58212655	+	ENSG00000151151	IPMK	0	0	0	2	0	0	2	0	0	0	0	0	0	0	0	0	0	0	0
rs2153282	10	58212655	58212655	+	ENSG00000180221	TPT1P10	0	0	0	2	0	0	2	0	0	0	0	0	0	0	0	0	0	0	0
rs2153281	10	58212692	58212692	+	ENSG00000151151	IPMK	0	0	0	3	0	0	3	0	0	0	0	0	0	0	0	0	0	0	0
rs2153281	10	58212692	58212692	+	ENSG00000180221	TPT1P10	0	0	0	3	0	0	3	0	0	0	0	0	0	0	0	0	0	0	0
rs2790157	10	58213635	58213635	+	ENSG00000151151	IPMK	0	0	0	3	0	0	0	0	0	0	0	0	0	0	0	0	0	0	0
rs2590305	10	58214083	58214083	+	ENSG00000151151	IPMK	0	0	0	1	0	0	0	0	0	0	0	0	0	0	0	0	0	0	0
rs2440846	10	58214532	58214532	+	ENSG00000151151	IPMK	0	0	0	2	0	0	0	0	0	0	0	0	0	0	0	0	0	0	0
rs2790156	10	58214960	58214960	+	ENSG00000151151	IPMK	0	0	0	2	0	0	0	0	0	0	0	0	0	0	0	0	0	0	0
rs2790155	10	58214983	58214983	+	ENSG00000151151	IPMK	0	0	0	2	0	0	0	0	0	0	0	0	0	0	0	0	0	0	0
rs2790154	10	58215027	58215027	+	ENSG00000151151	IPMK	0	0	0	1	0	0	0	0	0	0	0	0	0	0	0	0	0	0	0
rs2790145	10	58216516	58216516	+	ENSG00000151151	IPMK	0	0	0	3	0	0	0	0	0	0	0	0	0	0	0	0	0	0	0
rs2590306	10	58217205	58217205	+	ENSG00000151151	IPMK	0	0	0	1	0	0	0	0	0	0	0	0	0	0	0	0	0	0	0
rs2590307	10	58217400	58217400	+	ENSG00000151151	IPMK	0	0	0	2	0	0	0	0	0	0	0	0	0	0	0	0	0	0	0
rs2590308	10	58217808	58217808	+	ENSG00000151151	IPMK	0	0	0	1	0	0	0	0	0	0	0	0	0	0	0	0	0	0	0
rs2790245	10	58218326	58218326	+	ENSG00000151151	IPMK	0	0	0	1	0	0	0	0	0	0	0	0	0	0	0	0	0	0	0
rs1416766	10	58218476	58218476	+	ENSG00000151151	IPMK	0	0	0	1	0	0	0	0	0	0	0	0	0	0	0	0	0	0	0
rs2790244	10	58219484	58219484	+	ENSG00000151151	IPMK	0	0	0	2	0	0	0	0	0	0	0	0	0	0	0	0	0	0	0
rs2790242	10	58220891	58220891	+	ENSG00000151151	IPMK	0	0	0	1	0	0	0	0	0	0	0	0	0	0	0	0	0	0	0
rs2790240	10	58222378	58222378	+	ENSG00000151151	IPMK	0	0	0	2	0	0	0	0	0	0	0	0	0	0	0	0	0	0	0
rs2590310	10	58223062	58223062	+	ENSG00000151151	IPMK	0	0	0	1	0	0	0	0	0	0	0	0	0	0	0	0	0	0	0
rs2790239	10	58223510	58223510	+	ENSG00000151151	IPMK	0	0	0	1	0	0	0	0	0	0	0	0	0	0	0	0	0	0	0
rs2590311	10	58223804	58223804	+	ENSG00000151151	IPMK	0	0	0	1	0	0	0	0	0	0	0	0	0	0	0	0	0	0	0
rs2790238	10	58223812	58223812	+	ENSG00000151151	IPMK	0	0	0	1	0	0	0	0	0	0	0	0	0	0	0	0	0	0	0
rs2790237	10	58224255	58224255	+	ENSG00000151151	IPMK	0	0	0	2	0	0	0	0	0	0	0	0	0	0	0	0	0	0	0
rs2790236	10	58225341	58225341	+	ENSG00000151151	IPMK	0	0	0	2	0	0	0	0	0	0	0	0	0	0	0	0	0	0	0
rs2790235	10	58225513	58225513	+	ENSG00000151151	IPMK	0	0	0	1	0	0	0	0	0	0	0	0	0	0	0	0	0	0	0
rs2590313	10	58226622	58226622	+	ENSG00000151151	IPMK	0	0	0	1	0	0	0	0	0	0	0	0	0	0	0	0	0	0	0
rs2590315	10	58226731	58226731	+	ENSG00000151151	IPMK	0	0	0	2	0	0	0	0	0	0	0	0	0	0	0	0	0	0	0
rs2590316	10	58227678	58227678	+	ENSG00000151151	IPMK	0	0	0	1	0	0	0	0	0	0	0	0	0	0	0	0	0	0	0
rs2590317	10	58227897	58227897	+	ENSG00000151151	IPMK	0	0	0	3	0	0	0	0	0	0	0	0	0	0	0	0	0	0	0
rs11006086	10	58228315	58228315	+	ENSG00000151151	IPMK	0	0	0	2	0	0	0	0	0	0	0	0	0	0	0	0	0	0	0
rs2790231	10	58229249	58229249	+	ENSG00000151151	IPMK	0	0	0	3	0	0	0	0	0	0	0	0	0	0	0	0	0	0	0
rs2790230	10	58230011	58230011	+	ENSG00000151151	IPMK	0	0	0	1	0	0	0	0	0	0	0	0	0	0	0	0	0	0	0
rs2790224	10	58233036	58233036	+	ENSG00000151151	IPMK	0	0	0	1	0	0	0	0	0	0	0	0	0	0	0	0	0	0	0
rs2590320	10	58233126	58233126	+	ENSG00000151151	IPMK	0	0	0	2	0	0	0	0	0	0	0	0	0	0	0	0	0	0	0
rs2790223	10	58233165	58233165	+	ENSG00000151151	IPMK	0	0	0	2	0	0	0	0	0	0	0	0	0	0	0	0	0	0	0
rs12262218	10	58234503	58234503	+	ENSG00000151151	IPMK	0	0	0	2	0	0	0	0	0	0	0	0	0	0	0	0	0	0	0
rs9416684	10	58234961	58234961	+	ENSG00000151151	IPMK	0	0	0	1	0	0	0	0	0	0	0	0	0	0	0	0	0	0	0
rs9416685	10	58234986	58234986	+	ENSG00000151151	IPMK	0	0	0	2	0	0	0	0	0	0	0	0	0	0	0	0	0	0	0
rs7896449	10	58235574	58235574	+	ENSG00000151151	IPMK	0	0	0	2	0	0	0	0	0	0	0	0	0	0	0	0	0	0	0
rs2790222	10	58235677	58235677	+	ENSG00000151151	IPMK	0	0	0	1	0	0	0	0	0	0	0	0	0	0	0	0	0	0	0
rs2790221	10	58235741	58235741	+	ENSG00000151151	IPMK	0	0	0	1	0	0	0	0	0	0	0	0	0	0	0	0	0	0	0
rs2790220	10	58236021	58236021	+	ENSG00000151151	IPMK	0	0	0	1	0	0	0	0	0	0	0	0	0	0	0	0	0	0	0
rs2440847	10	58236415	58236415	+	ENSG00000151151	IPMK	0	0	0	3	0	0	0	0	0	0	0	0	0	0	0	0	0	0	0
rs2440848	10	58236642	58236642	+	ENSG00000151151	IPMK	0	0	0	2	0	0	0	0	0	0	0	0	0	0	0	0	0	0	0
rs2590321	10	58236932	58236932	+	ENSG00000151151	IPMK	0	0	0	2	0	0	0	0	0	0	0	0	0	0	0	0	0	0	0
rs1999997	10	58237208	58237208	+	ENSG00000151151	IPMK	0	0	0	1	0	0	0	0	0	0	0	0	0	0	0	0	0	0	0
rs2790218	10	58237540	58237540	+	ENSG00000151151	IPMK	0	0	0	3	0	0	0	0	0	0	0	0	0	0	0	0	0	0	0
rs2790217	10	58237883	58237883	+	ENSG00000151151	IPMK	0	0	0	1	0	0	0	0	0	0	0	0	0	0	0	0	0	0	0
rs2790216	10	58238165	58238165	+	ENSG00000151151	IPMK	0	0	0	2	0	0	0	0	0	0	0	0	0	0	0	0	0	0	0
rs2790215	10	58238442	58238442	+	ENSG00000151151	IPMK	0	0	0	1	0	0	0	0	0	0	0	0	0	0	0	0	0	0	0
rs1339588	10	58238449	58238449	+	ENSG00000151151	IPMK	0	0	0	2	0	0	0	0	0	0	0	0	0	0	0	0	0	0	0
rs2253192	10	58239562	58239562	+	ENSG00000151151	IPMK	0	0	0	1	0	0	0	0	0	0	0	0	0	0	0	0	0	0	0
rs2068737	10	58239814	58239814	+	ENSG00000151151	IPMK	0	0	0	2	0	0	0	0	0	0	0	0	0	0	0	0	0	0	0
rs2486480	10	58240043	58240043	+	ENSG00000151151	IPMK	0	0	0	2	0	0	0	0	0	0	0	0	0	0	0	0	0	0	0
rs2590322	10	58240170	58240170	+	ENSG00000151151	IPMK	0	0	0	2	0	0	0	0	0	0	0	0	0	0	0	0	0	0	0
rs2590323	10	58241020	58241020	+	ENSG00000151151	IPMK	0	0	0	2	0	0	0	0	0	0	0	0	0	0	0	0	0	0	0
rs2590324	10	58241190	58241190	+	ENSG00000151151	IPMK	0	0	0	1	0	0	0	0	0	0	0	0	0	0	0	0	0	0	0
rs2590325	10	58241369	58241369	+	ENSG00000151151	IPMK	0	0	0	1	0	0	0	0	0	0	0	0	0	0	0	0	0	0	0
rs2440849	10	58242403	58242403	+	ENSG00000151151	IPMK	0	0	0	3	0	0	0	0	0	0	0	0	0	0	0	0	0	0	0
rs2486483	10	58243239	58243239	+	ENSG00000151151	IPMK	0	0	0	1	0	0	0	0	0	0	0	0	0	0	0	0	0	0	0
rs1988577	10	58243389	58243389	+	ENSG00000151151	IPMK	0	0	0	1	0	0	0	0	0	0	0	0	0	0	0	0	0	0	0
rs1988578	10	58243439	58243439	+	ENSG00000151151	IPMK	0	0	0	1	0	0	0	0	0	0	0	0	0	0	0	0	0	0	0
rs2590326	10	58243923	58243923	+	ENSG00000151151	IPMK	0	0	0	2	0	0	0	0	0	0	0	0	0	0	0	0	0	0	0
rs7092649	10	58245441	58245441	+	ENSG00000151151	IPMK	0	0	0	1	0	0	0	0	0	0	0	0	0	0	0	0	0	0	0
rs11006090	10	58245450	58245450	+	ENSG00000151151	IPMK	0	0	0	2	0	0	0	0	0	0	0	0	0	0	0	0	0	0	0
rs11006091	10	58245535	58245535	+	ENSG00000151151	IPMK	0	0	0	2	0	0	0	0	0	0	0	0	0	0	0	0	0	0	0
rs2590329	10	58248453	58248453	+	ENSG00000151151	IPMK	0	0	0	2	0	0	0	0	0	0	0	0	0	0	0	0	0	0	0
rs2590330	10	58248458	58248458	+	ENSG00000151151	IPMK	0	0	0	2	0	0	0	0	0	0	0	0	0	0	0	0	0	0	0
rs2590331	10	58248600	58248600	+	ENSG00000151151	IPMK	0	0	0	1	0	0	0	0	0	0	0	0	0	0	0	0	0	0	0
rs2790172	10	58248703	58248703	+	ENSG00000151151	IPMK	0	0	0	2	0	0	0	0	0	0	0	0	0	0	0	0	0	0	0
rs1115435	10	58248850	58248850	+	ENSG00000151151	IPMK	0	0	0	1	0	0	0	0	0	0	0	0	0	0	0	0	0	0	0
rs9415552	10	58249528	58249528	+	ENSG00000151151	IPMK	0	0	0	1	0	0	0	0	0	0	0	0	0	0	0	0	0	0	0
rs2590335	10	58249628	58249628	+	ENSG00000151151	IPMK	0	0	0	2	0	0	0	0	0	0	0	0	0	0	0	0	0	0	0
rs2590336	10	58250736	58250736	+	ENSG00000151151	IPMK	0	0	0	1	0	0	0	0	0	0	0	0	0	0	0	0	0	0	0
rs2440850	10	58251970	58251970	+	ENSG00000151151	IPMK	0	0	0	2	0	0	0	0	0	0	0	0	0	0	0	0	0	0	0
rs2440851	10	58252057	58252057	+	ENSG00000151151	IPMK	0	0	0	2	0	0	0	0	0	0	0	0	0	0	0	0	0	0	0
rs2590339	10	58252470	58252470	+	ENSG00000151151	IPMK	0	0	0	1	0	0	0	0	0	0	0	0	0	0	0	0	0	0	0
rs2590340	10	58252510	58252510	+	ENSG00000151151	IPMK	0	0	0	1	0	0	0	0	0	0	0	0	0	0	0	0	0	0	0
rs2590342	10	58252699	58252699	+	ENSG00000151151	IPMK	0	0	0	3	0	0	0	0	0	0	0	0	0	0	0	0	0	0	0
rs2590343	10	58252913	58252913	+	ENSG00000151151	IPMK	0	0	0	1	0	0	0	0	0	0	0	0	0	0	0	0	0	0	0
rs2590344	10	58253306	58253306	+	ENSG00000151151	IPMK	0	0	0	3	0	0	0	0	0	0	0	0	0	0	0	0	0	0	0
rs2790212	10	58253377	58253377	+	ENSG00000151151	IPMK	0	0	0	1	0	0	0	0	0	0	0	0	0	0	0	0	0	0	0
rs2790214	10	58253643	58253643	+	ENSG00000151151	IPMK	0	0	0	3	0	0	0	0	0	0	0	0	0	0	0	0	0	0	0
rs2790219	10	58254088	58254088	+	ENSG00000151151	IPMK	0	0	0	1	0	0	0	0	0	0	0	0	0	0	0	0	0	0	0
rs2790227	10	58254527	58254527	+	ENSG00000151151	IPMK	0	0	0	2	0	0	0	0	0	0	0	0	0	0	0	0	0	0	0
rs2790228	10	58254564	58254564	+	ENSG00000151151	IPMK	0	0	0	3	0	0	0	0	0	0	0	0	0	0	0	0	0	0	0
rs2590348	10	58254834	58254834	+	ENSG00000151151	IPMK	0	0	0	2	0	0	0	0	0	0	0	0	0	0	0	0	0	0	0
rs2590349	10	58254885	58254885	+	ENSG00000151151	IPMK	0	0	0	2	0	0	0	0	0	0	0	0	0	0	0	0	0	0	0
rs2790241	10	58255552	58255552	+	ENSG00000151151	IPMK	0	0	0	2	0	0	0	0	0	0	0	0	0	0	0	0	0	0	0
rs2590351	10	58256314	58256314	+	ENSG00000151151	IPMK	0	0	0	2	0	0	0	0	0	0	0	0	0	0	0	0	0	0	0
rs2590352	10	58256428	58256428	+	ENSG00000151151	IPMK	0	0	0	2	0	0	0	0	0	0	0	0	0	0	0	0	0	0	0
rs2590353	10	58256515	58256515	+	ENSG00000151151	IPMK	0	0	0	1	0	0	0	0	0	0	0	0	0	0	0	0	0	0	0
rs2590354	10	58256826	58256826	+	ENSG00000151151	IPMK	0	0	0	1	0	0	0	0	0	0	0	0	0	0	0	0	0	0	0
rs2790147	10	58256829	58256829	+	ENSG00000151151	IPMK	0	0	0	3	0	0	0	0	0	0	0	0	0	0	0	0	0	0	0
rs2790150	10	58257365	58257365	+	ENSG00000151151	IPMK	0	0	0	1	0	0	0	0	0	0	0	0	0	0	0	0	0	0	0
rs1856564	10	58257691	58257691	+	ENSG00000151151	IPMK	0	0	0	1	0	0	0	0	0	0	0	0	0	0	0	0	0	0	0
rs1339586	10	58257885	58257885	+	ENSG00000151151	IPMK	0	0	0	1	0	0	0	0	0	0	0	0	0	0	0	0	0	0	0
rs2440853	10	58258275	58258275	+	ENSG00000151151	IPMK	0	0	0	1	0	0	0	0	0	0	0	0	0	0	0	0	0	0	0
rs2790159	10	58259033	58259033	+	ENSG00000151151	IPMK	0	0	0	1	0	0	0	0	0	0	0	0	0	0	0	0	0	0	0
rs2590356	10	58259286	58259286	+	ENSG00000151151	IPMK	0	0	0	1	0	0	0	0	0	0	0	0	0	0	0	0	0	0	0
rs2590357	10	58260203	58260203	+	ENSG00000151151	IPMK	0	0	0	1	0	0	0	0	0	0	0	0	0	0	0	0	0	0	0
rs2590358	10	58261221	58261221	+	ENSG00000151151	IPMK	0	0	0	2	0	0	0	0	0	0	0	0	0	0	0	0	0	0	0
rs2590359	10	58261486	58261486	+	ENSG00000151151	IPMK	0	0	0	2	0	0	0	0	0	0	0	0	0	0	0	0	0	0	0
rs2590360	10	58261945	58261945	+	ENSG00000151151	IPMK	0	0	0	1	0	0	0	0	0	0	0	0	0	0	0	0	0	0	0
rs2590361	10	58262043	58262043	+	ENSG00000151151	IPMK	0	0	0	3	0	0	0	0	0	0	0	0	0	0	0	0	0	0	0
rs2790163	10	58262612	58262612	+	ENSG00000151151	IPMK	0	0	0	3	0	0	0	0	0	0	0	0	0	0	0	0	0	0	0
rs2790165	10	58262915	58262915	+	ENSG00000151151	IPMK	0	0	0	1	0	0	0	0	0	0	0	0	0	0	0	0	0	0	0
rs2095892	10	58263959	58263959	+	ENSG00000151151	IPMK	0	0	0	2	0	0	0	0	0	0	0	0	0	0	0	0	0	0	0
rs2019022	10	58264292	58264292	+	ENSG00000151151	IPMK	0	0	0	1	0	0	0	0	0	0	0	0	0	0	0	0	0	0	0
rs2790167	10	58264710	58264710	+	ENSG00000151151	IPMK	0	0	0	1	0	0	0	0	0	0	0	0	0	0	0	0	0	0	0
rs2590363	10	58264952	58264952	+	ENSG00000151151	IPMK	0	0	0	2	0	0	0	0	0	0	0	0	0	0	0	0	0	0	0
rs2790168	10	58265688	58265688	+	ENSG00000151151	IPMK	0	0	0	2	0	0	0	0	0	0	0	0	0	0	0	0	0	0	0
rs2790169	10	58265894	58265894	+	ENSG00000151151	IPMK	0	0	0	3	0	0	0	0	0	0	0	0	0	0	0	0	0	0	0
rs1339580	10	58267362	58267362	+	ENSG00000151151	IPMK	0	0	0	1	0	0	0	0	0	0	0	0	0	0	0	0	0	0	0
rs2993833	10	58267855	58267855	+	ENSG00000151151	IPMK	0	2	0	0	0	0	0	0	0	0	0	0	0	0	0	0	0	0	0
rs1416763	10	58269403	58269403	+	ENSG00000122873	CISD1	0	0	0	4	0	0	0	2	0	0	0	0	0	0	0	0	0	0	0
rs2790173	10	58271815	58271815	+	ENSG00000122873	CISD1	0	0	0	4	0	0	0	2	0	0	0	0	0	0	0	0	0	0	0
rs2790174	10	58272171	58272171	+	ENSG00000122873	CISD1	0	0	0	4	0	0	0	2	0	0	0	0	0	0	0	0	0	0	0
rs2790176	10	58272876	58272876	+	ENSG00000122873	CISD1	0	0	0	2	0	0	0	1	0	0	0	0	0	0	0	0	0	0	0
rs2790177	10	58272975	58272975	+	ENSG00000122873	CISD1	0	0	0	2	0	0	0	1	0	0	0	0	0	0	0	0	0	0	0
rs2790178	10	58274323	58274323	+	ENSG00000122873	CISD1	0	0	0	8	0	0	0	6	0	0	0	0	0	0	0	0	0	0	0
rs2254545	10	58275221	58275221	+	ENSG00000122873	CISD1	0	0	0	4	0	0	0	3	0	0	0	0	0	0	0	0	0	0	0
rs2790179	10	58275612	58275612	+	ENSG00000122873	CISD1	0	0	0	4	0	0	0	3	0	0	0	0	0	0	0	0	0	0	0
rs2254775	10	58277055	58277055	+	ENSG00000122873	CISD1	0	0	0	4	0	0	0	3	0	0	0	0	0	0	0	0	0	0	0
rs1815610	10	58278225	58278225	+	ENSG00000122873	CISD1	0	0	0	8	0	0	0	6	0	0	0	0	0	0	0	0	0	0	0
rs2590364	10	58278646	58278646	+	ENSG00000122873	CISD1	0	0	0	4	0	0	0	3	0	0	0	0	0	0	0	0	0	0	0
rs1867571	10	58279090	58279090	+	ENSG00000122873	CISD1	0	0	0	4	0	0	0	3	0	0	0	0	0	0	0	0	0	0	0
rs1867572	10	58279180	58279180	+	ENSG00000122873	CISD1	0	0	0	8	0	0	0	6	0	0	0	0	0	0	0	0	0	0	0
rs2790182	10	58280117	58280117	+	ENSG00000122873	CISD1	0	0	0	4	0	0	0	3	0	0	0	0	0	0	0	0	0	0	0
rs1416764	10	58280591	58280591	+	ENSG00000122873	CISD1	0	0	0	4	0	0	0	3	0	0	0	0	0	0	0	0	0	0	0
rs2790184	10	58281774	58281774	+	ENSG00000122873	CISD1	0	0	0	4	0	0	0	3	0	0	0	0	0	0	0	0	0	0	0
rs2590367	10	58281814	58281814	+	ENSG00000122873	CISD1	0	0	0	4	0	0	0	3	0	0	0	0	0	0	0	0	0	0	0
rs2790185	10	58282080	58282080	+	ENSG00000122873	CISD1	0	0	0	12	0	0	0	9	0	0	0	0	0	0	0	0	0	0	0
rs2790186	10	58282154	58282154	+	ENSG00000122873	CISD1	0	0	0	12	0	0	0	9	0	0	0	0	0	0	0	0	0	0	0
rs2790188	10	58282426	58282426	+	ENSG00000122873	CISD1	0	0	0	4	0	0	0	3	0	0	0	0	0	0	0	0	0	0	0
rs2790189	10	58282816	58282816	+	ENSG00000122873	CISD1	0	0	0	8	0	0	0	6	0	0	0	0	0	0	0	0	0	0	0
rs1867573	10	58283212	58283212	+	ENSG00000122873	CISD1	0	0	0	4	0	0	0	3	0	0	0	0	0	0	0	0	0	0	0
rs2590368	10	58283722	58283722	+	ENSG00000122873	CISD1	0	0	0	4	0	0	0	3	0	0	0	0	0	0	0	0	0	0	0
rs1550773	10	58284681	58284681	+	ENSG00000122873	CISD1	0	0	0	8	0	0	0	6	0	0	0	0	0	0	0	0	0	0	0
rs2790191	10	58285331	58285331	+	ENSG00000122873	CISD1	0	0	0	4	0	0	0	3	0	0	0	0	0	0	0	0	0	0	0
rs2790193	10	58286466	58286466	+	ENSG00000122873	CISD1	0	0	0	4	0	0	0	3	0	0	0	0	0	0	0	0	0	0	0
rs2486486	10	58286894	58286894	+	ENSG00000122873	CISD1	0	0	0	4	0	0	0	3	0	0	0	0	0	0	0	0	0	0	0
rs1416765	10	58287317	58287317	+	ENSG00000122873	CISD1	0	0	0	4	0	0	0	3	0	0	0	0	0	0	0	0	0	0	0
rs2590369	10	58288034	58288034	+	ENSG00000122873	CISD1	1	0	0	1	0	0	0	1	0	0	0	0	0	0	0	0	0	0	0
rs2590370	10	58289260	58289260	+	ENSG00000122873	CISD1	2	0	0	0	0	0	0	0	0	0	0	0	0	0	0	0	0	0	0
rs7905025	10	58617230	58617230	+	ENSG00000122870	BICC1	0	0	0	6	0	0	0	0	0	0	0	0	0	0	0	0	0	0	0
rs10740737	10	58618138	58618138	+	ENSG00000122870	BICC1	0	0	0	6	0	0	0	0	0	0	0	0	0	0	0	0	0	0	0
rs12358952	10	58619539	58619539	+	ENSG00000122870	BICC1	0	0	0	2	0	0	0	0	0	0	0	0	0	0	0	0	0	0	0
rs11006208	10	58622645	58622645	+	ENSG00000122870	BICC1	0	0	0	3	0	0	0	1	0	0	0	0	0	0	0	0	0	0	0
rs10740740	10	58622734	58622734	+	ENSG00000122870	BICC1	0	0	0	9	0	0	0	3	0	0	0	0	0	0	0	0	0	0	0
rs10740741	10	58622845	58622845	+	ENSG00000122870	BICC1	0	0	0	3	0	0	0	1	0	0	0	0	0	0	0	0	0	0	0
rs10763568	10	58623465	58623465	+	ENSG00000122870	BICC1	0	0	0	6	0	0	0	2	0	0	0	0	0	0	0	0	0	0	0
rs11006209	10	58623766	58623766	+	ENSG00000122870	BICC1	0	0	0	6	0	0	0	2	0	0	0	0	0	0	0	0	0	0	0
rs7896298	10	58624129	58624129	+	ENSG00000122870	BICC1	0	0	0	9	0	0	0	3	0	0	0	0	0	0	0	0	0	0	0
rs10763569	10	58624699	58624699	+	ENSG00000122870	BICC1	0	0	0	3	0	0	0	1	0	0	0	0	0	0	0	0	0	0	0
rs10826206	10	58624787	58624787	+	ENSG00000122870	BICC1	0	0	0	3	0	0	0	1	0	0	0	0	0	0	0	0	0	0	0
rs10826207	10	58625110	58625110	+	ENSG00000122870	BICC1	0	0	0	6	0	0	0	2	0	0	0	0	0	0	0	0	0	0	0
rs10763570	10	58626212	58626212	+	ENSG00000122870	BICC1	0	0	0	6	0	0	0	2	0	0	0	0	0	0	0	0	0	0	0
rs11006210	10	58626343	58626343	+	ENSG00000122870	BICC1	0	0	0	3	0	0	0	1	0	0	0	0	0	0	0	0	0	0	0
rs11006211	10	58626835	58626835	+	ENSG00000122870	BICC1	0	0	0	6	0	0	0	2	0	0	0	0	0	0	0	0	0	0	0
rs4948528	10	58628212	58628212	+	ENSG00000122870	BICC1	0	0	0	6	0	0	0	2	0	0	0	0	0	0	0	0	0	0	0
rs2028205	10	58629241	58629241	+	ENSG00000122870	BICC1	0	0	0	9	0	0	0	3	0	0	0	0	0	0	0	0	0	0	0
rs11006212	10	58630513	58630513	+	ENSG00000122870	BICC1	0	0	0	9	0	0	0	3	0	0	0	0	0	0	0	0	0	0	0
rs7904807	10	58631822	58631822	+	ENSG00000122870	BICC1	0	0	0	3	0	0	0	1	0	0	0	0	0	0	0	0	0	0	0
rs11006214	10	58632518	58632518	+	ENSG00000122870	BICC1	0	0	0	3	0	0	0	1	0	0	0	0	0	0	0	0	0	0	0
rs12356237	10	58632677	58632677	+	ENSG00000122870	BICC1	0	0	0	6	0	0	0	2	0	0	0	0	0	0	0	0	0	0	0
rs7076017	10	58633173	58633173	+	ENSG00000122870	BICC1	0	0	0	6	0	0	0	2	0	0	0	0	0	0	0	0	0	0	0
rs10740744	10	58650511	58650511	+	ENSG00000122870	BICC1	0	0	0	6	0	0	3	0	0	0	0	0	0	0	0	0	0	0	0
rs551091844	10	559792	559792	+	ENSG00000151240	DIP2C	0	0	0	4	0	0	0	0	0	0	0	0	0	0	0	0	0	0	0
rs73304313	10	59034435	59034435	+	ENSG00000237949	LINC00844	0	0	0	6	0	0	0	6	0	0	0	0	0	0	0	0	0	0	0
rs185693865	10	6089485	6089485	+	ENSG00000134453	RBM17	0	1	0	3	0	0	0	0	0	0	0	0	0	0	0	0	0	0	0
rs10993981	10	59742415	59742415	+	ENSG00000227877	MRLN	0	0	0	6	0	0	0	1	0	0	0	0	0	0	0	0	0	0	0
rs10993982	10	59742942	59742942	+	ENSG00000227877	MRLN	0	0	0	6	0	0	0	1	0	0	0	0	0	0	0	0	0	0	0
rs1127327	10	59789457	59789457	+	ENSG00000108091	CCDC6	1	0	0	0	0	0	0	0	0	0	0	0	0	0	0	0	0	0	0
rs11540401	10	59790060	59790060	+	ENSG00000108091	CCDC6	2	0	0	0	0	0	0	0	0	0	0	0	0	0	0	0	0	0	0
rs10821594	10	59791670	59791670	+	ENSG00000108091	CCDC6	3	0	0	0	0	0	0	0	0	0	0	0	0	0	0	0	0	0	0
rs1053266	10	59792934	59792934	+	ENSG00000108091	CCDC6	0	0	0	0	0	2	2	0	0	0	0	0	0	0	0	0	0	0	0
rs10761414	10	59797228	59797228	+	ENSG00000108091	CCDC6	0	0	0	2	0	0	0	1	0	0	0	0	0	0	0	0	0	0	0
rs12259529	10	59797577	59797577	+	ENSG00000108091	CCDC6	0	0	0	4	0	0	0	2	0	0	0	0	0	0	0	0	0	0	0
rs10821600	10	59798007	59798007	+	ENSG00000108091	CCDC6	0	0	0	4	0	0	0	2	0	0	0	0	0	0	0	0	0	0	0
rs56330865	10	59798402	59798402	+	ENSG00000108091	CCDC6	0	0	0	2	0	0	0	1	0	0	0	0	0	0	0	0	0	0	0
rs12261561	10	59798730	59798730	+	ENSG00000108091	CCDC6	0	0	0	2	0	0	0	1	0	0	0	0	0	0	0	0	0	0	0
rs10821601	10	59798743	59798743	+	ENSG00000108091	CCDC6	0	0	0	6	0	0	0	3	0	0	0	0	0	0	0	0	0	0	0
rs4948242	10	59801670	59801670	+	ENSG00000108091	CCDC6	0	0	0	6	0	0	0	3	0	0	0	0	0	0	0	0	0	0	0
rs4948365	10	59801782	59801782	+	ENSG00000108091	CCDC6	0	0	0	2	0	0	0	1	0	0	0	0	0	0	0	0	0	0	0
rs7079829	10	59802219	59802219	+	ENSG00000108091	CCDC6	0	0	0	2	0	0	0	1	0	0	0	0	0	0	0	0	0	0	0
rs1955321	10	59803972	59803972	+	ENSG00000108091	CCDC6	0	0	0	4	0	0	0	2	0	0	0	0	0	0	0	0	0	0	0
rs10761415	10	59805896	59805896	+	ENSG00000108091	CCDC6	0	0	0	1	0	0	0	0	0	0	0	0	0	0	0	0	0	0	0
rs10509112	10	59806242	59806242	+	ENSG00000108091	CCDC6	0	0	0	2	0	0	0	0	0	0	0	0	0	0	0	0	0	0	0
rs7099368	10	59806565	59806565	+	ENSG00000108091	CCDC6	0	0	0	3	0	0	3	0	0	0	0	0	0	0	0	0	0	0	0
rs10994024	10	59807341	59807341	+	ENSG00000108091	CCDC6	0	0	0	6	0	0	0	3	0	0	0	0	0	0	0	0	0	0	0
rs3793880	10	59807862	59807862	+	ENSG00000108091	CCDC6	0	0	0	2	0	0	0	1	0	0	0	0	0	0	0	0	0	0	0
rs2393572	10	59809318	59809318	+	ENSG00000108091	CCDC6	0	0	0	4	0	0	0	2	0	0	0	0	0	0	0	0	0	0	0
rs12262735	10	59810058	59810058	+	ENSG00000108091	CCDC6	0	0	0	2	0	0	0	1	0	0	0	0	0	0	0	0	0	0	0
rs7075215	10	59810653	59810653	+	ENSG00000108091	CCDC6	0	0	0	2	0	0	0	1	0	0	0	0	0	0	0	0	0	0	0
rs4948243	10	59810692	59810692	+	ENSG00000108091	CCDC6	0	0	0	4	0	0	0	2	0	0	0	0	0	0	0	0	0	0	0
rs4948244	10	59810816	59810816	+	ENSG00000108091	CCDC6	0	0	0	2	0	0	0	1	0	0	0	0	0	0	0	0	0	0	0
rs4948366	10	59811082	59811082	+	ENSG00000108091	CCDC6	0	0	0	4	0	0	0	2	0	0	0	0	0	0	0	0	0	0	0
rs7909766	10	59812962	59812962	+	ENSG00000108091	CCDC6	0	0	0	2	0	0	0	0	0	0	0	0	0	0	0	0	0	0	0
rs7894842	10	59812974	59812974	+	ENSG00000108091	CCDC6	0	0	0	2	0	0	0	0	0	0	0	0	0	0	0	0	0	0	0
rs9971121	10	59813365	59813365	+	ENSG00000108091	CCDC6	0	0	0	2	0	0	0	0	0	0	0	0	0	0	0	0	0	0	0
rs10821603	10	59813846	59813846	+	ENSG00000108091	CCDC6	0	0	0	1	0	0	0	0	0	0	0	0	0	0	0	0	0	0	0
rs10761417	10	59814225	59814225	+	ENSG00000108091	CCDC6	0	0	0	2	0	0	0	0	0	0	0	0	0	0	0	0	0	0	0
rs7088886	10	59817092	59817092	+	ENSG00000108091	CCDC6	0	0	0	2	0	0	0	0	0	0	0	0	0	0	0	0	0	0	0
rs10821604	10	59820507	59820507	+	ENSG00000108091	CCDC6	0	0	0	2	0	0	0	0	0	0	0	0	0	0	0	0	0	0	0
rs61848693	10	59820640	59820640	+	ENSG00000108091	CCDC6	0	0	0	1	0	0	0	0	0	0	0	0	0	0	0	0	0	0	0
rs10821605	10	59821549	59821549	+	ENSG00000108091	CCDC6	0	0	0	1	0	0	0	0	0	0	0	0	0	0	0	0	0	0	0
rs10821606	10	59821710	59821710	+	ENSG00000108091	CCDC6	0	0	0	1	0	0	0	0	0	0	0	0	0	0	0	0	0	0	0
rs10821607	10	59822346	59822346	+	ENSG00000108091	CCDC6	0	0	0	1	0	0	0	0	0	0	0	0	0	0	0	0	0	0	0
rs55826266	10	59823437	59823437	+	ENSG00000108091	CCDC6	0	0	0	2	0	0	0	0	0	0	0	0	0	0	0	0	0	0	0
rs2120990	10	59824549	59824549	+	ENSG00000108091	CCDC6	0	0	0	1	0	0	0	0	0	0	0	0	0	0	0	0	0	0	0
rs2120989	10	59824566	59824566	+	ENSG00000108091	CCDC6	0	0	0	1	0	0	0	0	0	0	0	0	0	0	0	0	0	0	0
rs4948368	10	59825077	59825077	+	ENSG00000108091	CCDC6	0	0	0	1	0	0	0	0	0	0	0	0	0	0	0	0	0	0	0
rs3844161	10	59825563	59825563	+	ENSG00000108091	CCDC6	0	0	0	2	0	0	0	0	0	0	0	0	0	0	0	0	0	0	0
rs1871637	10	59826685	59826685	+	ENSG00000108091	CCDC6	0	0	0	3	0	0	0	0	0	0	0	0	0	0	0	0	0	0	0
rs1871638	10	59826744	59826744	+	ENSG00000108091	CCDC6	0	0	0	1	0	0	0	0	0	0	0	0	0	0	0	0	0	0	0
rs10458645	10	59828589	59828589	+	ENSG00000108091	CCDC6	0	0	0	1	0	0	0	0	0	0	0	0	0	0	0	0	0	0	0
rs6479654	10	59832789	59832789	+	ENSG00000108091	CCDC6	0	0	0	1	0	0	0	0	0	0	0	0	0	0	0	0	0	0	0
rs7908517	10	59833121	59833121	+	ENSG00000108091	CCDC6	0	0	0	1	0	0	0	0	0	0	0	0	0	0	0	0	0	0	0
rs10761418	10	59833208	59833208	+	ENSG00000108091	CCDC6	0	0	0	1	0	0	0	0	0	0	0	0	0	0	0	0	0	0	0
rs1822913	10	59835352	59835352	+	ENSG00000108091	CCDC6	0	0	0	1	0	0	0	0	0	0	0	0	0	0	0	0	0	0	0
rs12243564	10	59836082	59836082	+	ENSG00000108091	CCDC6	0	0	0	2	0	0	0	0	0	0	0	0	0	0	0	0	0	0	0
rs6479655	10	59837473	59837473	+	ENSG00000108091	CCDC6	0	0	0	2	0	0	0	0	0	0	0	0	0	0	0	0	0	0	0
rs6479656	10	59837482	59837482	+	ENSG00000108091	CCDC6	0	0	0	2	0	0	0	0	0	0	0	0	0	0	0	0	0	0	0
rs6479657	10	59837484	59837484	+	ENSG00000108091	CCDC6	0	0	0	1	0	0	0	0	0	0	0	0	0	0	0	0	0	0	0
rs6479659	10	59837695	59837695	+	ENSG00000108091	CCDC6	0	0	0	1	0	0	0	0	0	0	0	0	0	0	0	0	0	0	0
rs6479660	10	59837782	59837782	+	ENSG00000108091	CCDC6	0	0	0	1	0	0	0	0	0	0	0	0	0	0	0	0	0	0	0
rs7070800	10	59839859	59839859	+	ENSG00000108091	CCDC6	0	0	0	1	0	0	0	0	0	0	0	0	0	0	0	0	0	0	0
rs7088808	10	59839880	59839880	+	ENSG00000108091	CCDC6	0	0	0	2	0	0	0	0	0	0	0	0	0	0	0	0	0	0	0
rs7074685	10	59840186	59840186	+	ENSG00000108091	CCDC6	0	0	0	1	0	0	0	0	0	0	0	0	0	0	0	0	0	0	0
rs4948372	10	59841194	59841194	+	ENSG00000108091	CCDC6	0	0	0	1	0	0	0	0	0	0	0	0	0	0	0	0	0	0	0
rs4948373	10	59841373	59841373	+	ENSG00000108091	CCDC6	0	0	0	2	0	0	0	0	0	0	0	0	0	0	0	0	0	0	0
rs6479661	10	59841435	59841435	+	ENSG00000108091	CCDC6	0	0	0	2	0	0	0	0	0	0	0	0	0	0	0	0	0	0	0
rs6479662	10	59841449	59841449	+	ENSG00000108091	CCDC6	0	0	0	1	0	0	0	0	0	0	0	0	0	0	0	0	0	0	0
rs4948375	10	59841491	59841491	+	ENSG00000108091	CCDC6	0	0	0	1	0	0	0	0	0	0	0	0	0	0	0	0	0	0	0
rs7068104	10	59842128	59842128	+	ENSG00000108091	CCDC6	0	0	0	3	0	0	0	0	0	0	0	0	0	0	0	0	0	0	0
rs7068247	10	59842243	59842243	+	ENSG00000108091	CCDC6	0	0	0	2	0	0	0	0	0	0	0	0	0	0	0	0	0	0	0
rs3999569	10	59843347	59843347	+	ENSG00000108091	CCDC6	0	0	0	1	0	0	0	0	0	0	0	0	0	0	0	0	0	0	0
rs3999570	10	59843460	59843460	+	ENSG00000108091	CCDC6	0	0	0	2	0	0	0	0	0	0	0	0	0	0	0	0	0	0	0
rs3851247	10	59843825	59843825	+	ENSG00000108091	CCDC6	0	0	0	2	0	0	0	0	0	0	0	0	0	0	0	0	0	0	0
rs3851248	10	59844331	59844331	+	ENSG00000108091	CCDC6	0	0	0	2	0	0	0	0	0	0	0	0	0	0	0	0	0	0	0
rs3862860	10	59844493	59844493	+	ENSG00000108091	CCDC6	0	0	0	2	0	0	0	0	0	0	0	0	0	0	0	0	0	0	0
rs10994051	10	59847209	59847209	+	ENSG00000108091	CCDC6	0	0	0	3	0	0	0	0	0	0	0	0	0	0	0	0	0	0	0
rs7079228	10	59848130	59848130	+	ENSG00000108091	CCDC6	0	0	0	1	0	0	0	0	0	0	0	0	0	0	0	0	0	0	0
rs61848702	10	59848569	59848569	+	ENSG00000108091	CCDC6	0	0	0	3	0	0	0	0	0	0	0	0	0	0	0	0	0	0	0
rs7920403	10	59850304	59850304	+	ENSG00000108091	CCDC6	0	0	0	1	0	0	0	0	0	0	0	0	0	0	0	0	0	0	0
rs9663498	10	59851470	59851470	+	ENSG00000108091	CCDC6	0	0	0	1	0	0	0	0	0	0	0	0	0	0	0	0	0	0	0
rs9664183	10	59851562	59851562	+	ENSG00000108091	CCDC6	0	0	0	1	0	0	0	0	0	0	0	0	0	0	0	0	0	0	0
rs1709345	10	59853320	59853320	+	ENSG00000108091	CCDC6	0	0	0	1	0	0	0	0	0	0	0	0	0	0	0	0	0	0	0
rs2458661	10	59855240	59855240	+	ENSG00000108091	CCDC6	0	0	0	1	0	0	0	0	0	0	0	0	0	0	0	0	0	0	0
rs1664284	10	59856848	59856848	+	ENSG00000108091	CCDC6	0	0	0	1	0	0	0	0	0	0	0	0	0	0	0	0	0	0	0
rs10994058	10	59859031	59859031	+	ENSG00000108091	CCDC6	0	0	0	1	0	0	0	0	0	0	0	0	0	0	0	0	0	0	0
rs3106569	10	59861909	59861909	+	ENSG00000108091	CCDC6	0	0	0	2	0	0	0	0	0	0	0	0	0	0	0	0	0	0	0
rs2458663	10	59864130	59864130	+	ENSG00000108091	CCDC6	0	0	0	1	0	0	0	0	0	0	0	0	0	0	0	0	0	0	0
rs1171786	10	59864396	59864396	+	ENSG00000108091	CCDC6	0	0	0	1	0	0	0	0	0	0	0	0	0	0	0	0	0	0	0
rs1177701	10	59864939	59864939	+	ENSG00000108091	CCDC6	0	0	0	1	0	0	0	0	0	0	0	0	0	0	0	0	0	0	0
rs1171788	10	59865592	59865592	+	ENSG00000108091	CCDC6	0	0	0	1	0	0	0	0	0	0	0	0	0	0	0	0	0	0	0
rs1684896	10	59867570	59867570	+	ENSG00000108091	CCDC6	0	0	0	3	0	0	0	0	0	0	0	0	0	0	0	0	0	0	0
rs1621496	10	59870065	59870065	+	ENSG00000108091	CCDC6	0	0	0	1	0	0	0	0	0	0	0	0	0	0	0	0	0	0	0
rs1664255	10	59871044	59871044	+	ENSG00000108091	CCDC6	0	0	0	2	0	0	0	0	0	0	0	0	0	0	0	0	0	0	0
rs1664256	10	59871658	59871658	+	ENSG00000108091	CCDC6	0	0	0	3	0	0	0	0	0	0	0	0	0	0	0	0	0	0	0
rs1684901	10	59872870	59872870	+	ENSG00000108091	CCDC6	0	0	0	2	0	0	0	0	0	0	0	0	0	0	0	0	0	0	0
rs2440907	10	59879046	59879046	+	ENSG00000108091	CCDC6	0	0	0	2	0	0	0	0	0	0	0	0	0	0	0	0	0	0	0
rs1626088	10	59880562	59880562	+	ENSG00000108091	CCDC6	0	0	0	2	0	0	0	0	0	0	0	0	0	0	0	0	0	0	0
rs3099368	10	59884935	59884935	+	ENSG00000108091	CCDC6	0	0	0	1	0	0	0	0	0	0	0	0	0	0	0	0	0	0	0
rs1171813	10	59885210	59885210	+	ENSG00000108091	CCDC6	0	0	0	3	0	0	0	0	0	0	0	0	0	0	0	0	0	0	0
rs1184089	10	59885832	59885832	+	ENSG00000108091	CCDC6	0	0	0	3	0	0	0	0	0	0	0	0	0	0	0	0	0	0	0
rs1171814	10	59886075	59886075	+	ENSG00000108091	CCDC6	0	0	0	2	0	0	0	0	0	0	0	0	0	0	0	0	0	0	0
rs1180658	10	59886187	59886187	+	ENSG00000108091	CCDC6	0	0	0	2	0	0	0	0	0	0	0	0	0	0	0	0	0	0	0
rs1171815	10	59886277	59886277	+	ENSG00000108091	CCDC6	0	0	0	2	0	0	0	0	0	0	0	0	0	0	0	0	0	0	0
rs1171816	10	59886361	59886361	+	ENSG00000108091	CCDC6	0	0	0	2	0	0	0	0	0	0	0	0	0	0	0	0	0	0	0
rs1171817	10	59886478	59886478	+	ENSG00000108091	CCDC6	0	0	0	1	0	0	0	0	0	0	0	0	0	0	0	0	0	0	0
rs1171818	10	59887294	59887294	+	ENSG00000108091	CCDC6	0	0	0	2	0	0	0	0	0	0	0	0	0	0	0	0	0	0	0
rs1171819	10	59887395	59887395	+	ENSG00000108091	CCDC6	0	0	0	1	0	0	0	0	0	0	0	0	0	0	0	0	0	0	0
rs1171820	10	59887596	59887596	+	ENSG00000108091	CCDC6	0	0	0	3	0	0	0	0	0	0	0	0	0	0	0	0	0	0	0
rs1180657	10	59891943	59891943	+	ENSG00000108091	CCDC6	0	0	0	1	0	0	0	0	0	0	0	0	0	0	0	0	0	0	0
rs1171810	10	59892510	59892510	+	ENSG00000108091	CCDC6	0	0	0	3	0	0	0	0	0	0	0	0	0	0	0	0	0	0	0
rs1171812	10	59895539	59895539	+	ENSG00000108091	CCDC6	0	0	0	1	0	0	0	0	0	0	0	0	0	0	0	0	0	0	0
rs2393573	10	59897742	59897742	+	ENSG00000108091	CCDC6	0	0	0	1	0	0	0	0	0	0	0	0	0	0	0	0	0	0	0
rs1171825	10	59902464	59902464	+	ENSG00000108091	CCDC6	0	0	0	2	0	0	0	0	0	0	0	0	0	0	0	0	0	0	0
rs1171826	10	59903879	59903879	+	ENSG00000108091	CCDC6	0	0	0	1	0	0	0	0	0	0	0	0	0	0	0	0	0	0	0
rs1171830	10	59906128	59906128	+	ENSG00000108091	CCDC6	0	0	0	0	0	0	0	0	0	0	0	0	0	0	0	0	0	0	2
rs3910925	10	59955556	59955556	+	ENSG00000235931	LINC01553	0	0	0	0	0	0	1	0	0	0	0	0	0	0	0	0	0	0	0
rs10994089	10	59955857	59955857	+	ENSG00000235931	LINC01553	0	0	0	0	0	0	2	0	0	0	0	0	0	0	0	0	0	0	0
rs1171853	10	59955897	59955897	+	ENSG00000235931	LINC01553	0	0	0	0	0	0	1	0	0	0	0	0	0	0	0	0	0	0	0
rs1171854	10	59956503	59956503	+	ENSG00000235931	LINC01553	0	0	0	0	0	0	2	0	0	0	0	0	0	0	0	0	0	0	0
rs4948250	10	59957030	59957030	+	ENSG00000235931	LINC01553	0	0	0	0	0	0	2	0	0	0	0	0	0	0	0	0	0	0	0
rs1171855	10	59957500	59957500	+	ENSG00000235931	LINC01553	0	0	0	0	0	0	1	0	0	0	0	0	0	0	0	0	0	0	0
rs10994091	10	59959401	59959401	+	ENSG00000235931	LINC01553	0	0	0	2	0	0	2	2	0	0	0	0	0	0	0	0	0	0	0
rs3851250	10	59960176	59960176	+	ENSG00000235931	LINC01553	0	0	0	4	0	0	0	4	0	0	0	0	0	0	0	0	0	0	0
rs3843241	10	59960626	59960626	+	ENSG00000235931	LINC01553	0	0	0	2	0	0	0	2	0	0	0	0	0	0	0	0	0	0	0
rs80060452	10	60906401	60906401	+	ENSG00000072422	RHOBTB1	0	0	0	2	0	0	0	0	0	0	0	0	0	0	0	0	0	0	0
rs140756139	10	60910162	60910162	+	ENSG00000072422	RHOBTB1	0	0	0	2	0	0	0	0	0	0	0	0	0	0	0	0	0	0	0
rs118131924	10	62009446	62009446	+	ENSG00000150347	ARID5B	0	0	0	3	0	0	0	0	0	0	0	0	0	0	0	0	0	0	0
rs79193624	10	62240577	62240577	+	ENSG00000182010	RTKN2	0	0	0	2	0	0	0	0	0	0	0	0	0	0	0	0	0	0	0
rs118104292	10	62301724	62301724	+	ENSG00000234756	LINC02621	0	0	0	1	0	0	0	1	0	0	0	0	0	0	0	0	0	0	0
rs182414566	10	62518033	62518033	+	ENSG00000285837	ENSG00000285837	0	0	0	1	0	0	0	0	0	0	0	0	0	0	0	0	0	0	0
rs4323775	10	64254964	64254964	+	ENSG00000228566	ENSG00000228566	0	0	0	6	0	0	0	6	0	0	0	0	0	0	0	0	0	0	0
rs185873315	10	66576477	66576477	+	ENSG00000183230	CTNNA3	0	0	2	8	0	0	0	2	0	0	0	0	0	0	0	0	0	0	0
rs11254806	10	6852801	6852801	+	ENSG00000285845	ENSG00000285845	0	0	0	10	0	0	0	10	0	0	0	0	0	0	0	0	0	0	0
rs11254806	10	6852801	6852801	+	ENSG00000287277	ENSG00000287277	0	0	0	10	0	0	0	10	0	0	0	0	0	0	0	0	0	0	0
rs183555503	10	67727895	67727895	+	ENSG00000183230	CTNNA3	0	0	0	1	0	0	0	0	0	0	0	0	0	0	0	0	0	0	0
rs2804137	10	6924780	6924780	+	ENSG00000287277	ENSG00000287277	0	0	0	7	0	0	0	7	0	0	0	0	0	0	0	0	0	0	0
rs77635793	10	68851307	68851307	+	ENSG00000165730	STOX1	0	0	0	5	0	0	0	0	0	0	0	0	0	0	0	0	0	0	0
rs7078237	10	69014283	69014283	+	ENSG00000198954	KIFBP	0	0	8	18	0	0	0	2	0	0	0	0	0	0	0	0	0	0	0
rs4746021	10	70143423	70143423	+	ENSG00000156521	TYSND1	0	0	0	8	0	0	0	4	0	0	0	0	0	0	0	0	0	0	0
rs4746022	10	70143430	70143430	+	ENSG00000156521	TYSND1	0	0	0	8	0	0	0	4	0	0	0	0	0	0	0	0	0	0	0
rs2394648	10	70144550	70144550	+	ENSG00000156521	TYSND1	0	0	0	9	0	0	3	3	0	0	0	0	0	0	0	0	0	0	0
rs1046747	10	70150874	70150874	+	ENSG00000079332	SAR1A	4	0	0	0	0	0	0	0	0	0	0	0	0	0	0	0	0	0	0
rs15801	10	70150907	70150907	+	ENSG00000079332	SAR1A	8	0	0	0	0	0	0	0	0	0	0	0	0	0	0	0	0	0	0
rs10762340	10	70155751	70155751	+	ENSG00000079332	SAR1A	0	0	0	10	0	0	0	0	0	0	0	0	0	0	0	0	0	0	0
rs9971029	10	70156705	70156705	+	ENSG00000079332	SAR1A	0	0	0	15	0	0	0	0	0	0	0	0	0	0	0	0	0	0	0
rs28391623	10	70157261	70157261	+	ENSG00000079332	SAR1A	0	0	0	5	0	0	0	0	0	0	0	0	0	0	0	0	0	0	0
rs10823490	10	70159271	70159271	+	ENSG00000079332	SAR1A	0	0	0	5	0	0	0	0	0	0	0	0	0	0	0	0	0	0	0
rs10823491	10	70159432	70159432	+	ENSG00000079332	SAR1A	0	0	0	5	0	0	0	0	0	0	0	0	0	0	0	0	0	0	0
rs10999165	10	70159515	70159515	+	ENSG00000079332	SAR1A	0	0	0	5	0	0	0	0	0	0	0	0	0	0	0	0	0	0	0
rs4746024	10	70163716	70163716	+	ENSG00000079332	SAR1A	0	0	0	6	0	0	2	0	0	0	0	0	0	0	0	0	0	0	0
rs4746024	10	70163716	70163716	+	ENSG00000229097	CALM2P2	0	0	0	6	0	0	2	0	0	0	0	0	0	0	0	0	0	0	0
rs6480443	10	70165690	70165690	+	ENSG00000079332	SAR1A	0	0	0	3	0	0	0	0	0	0	0	0	0	0	0	0	0	0	0
rs10159731	10	70166864	70166864	+	ENSG00000079332	SAR1A	0	0	0	3	0	0	0	0	0	0	0	0	0	0	0	0	0	0	0
rs2692759	10	7160969	7160969	+	ENSG00000198879	SFMBT2	2	0	0	0	0	0	0	0	0	0	0	0	0	0	0	0	0	0	0
rs35359681	10	70301605	70301605	+	ENSG00000172731	LRRC20	0	0	0	7	0	0	0	0	0	0	0	0	0	0	0	0	0	0	0
rs34763100	10	70301872	70301872	+	ENSG00000172731	LRRC20	0	0	0	7	0	0	0	0	0	0	0	0	0	0	0	0	0	0	0
rs34269733	10	70301888	70301888	+	ENSG00000172731	LRRC20	0	0	0	7	0	0	0	0	0	0	0	0	0	0	0	0	0	0	0
rs71480649	10	70316608	70316608	+	ENSG00000172731	LRRC20	0	0	0	7	0	0	0	0	0	0	0	0	0	0	0	0	0	0	0
rs139531956	10	70367279	70367279	+	ENSG00000172731	LRRC20	0	0	0	7	0	0	0	0	0	0	0	0	0	0	0	0	0	0	0
rs1969825	10	7179358	7179358	+	ENSG00000198879	SFMBT2	0	0	2	12	0	0	0	0	0	0	0	0	0	0	0	0	0	0	0
rs76588542	10	70730416	70730416	+	ENSG00000138316	ADAMTS14	0	0	0	2	0	0	0	0	0	0	0	0	0	0	0	0	0	0	0
rs61851649	10	71523961	71523961	+	ENSG00000107736	CDH23	0	0	0	8	0	0	0	1	0	0	0	0	0	0	0	0	0	0	0
rs4747161	10	71525475	71525475	+	ENSG00000107736	CDH23	0	0	0	24	0	0	0	3	0	0	0	0	0	0	0	0	0	0	0
rs55747027	10	71554599	71554599	+	ENSG00000107736	CDH23	0	0	0	8	0	0	0	1	0	0	0	0	0	0	0	0	0	0	0
rs74234119	10	71588404	71588404	+	ENSG00000107736	CDH23	0	0	0	9	0	0	0	1	0	0	0	0	0	0	0	0	0	0	0
rs78385937	10	71589057	71589057	+	ENSG00000107736	CDH23	0	0	0	9	0	0	0	1	0	0	0	0	0	0	0	0	0	0	0
rs56699663	10	71590480	71590480	+	ENSG00000107736	CDH23	0	0	0	9	0	0	0	1	0	0	0	0	0	0	0	0	0	0	0
rs1868007	10	71652980	71652980	+	ENSG00000107736	CDH23	0	0	0	6	0	0	0	0	0	0	0	0	0	0	0	0	0	0	0
rs12779718	10	71699738	71699738	+	ENSG00000107736	CDH23	0	0	0	12	0	0	0	0	0	0	0	0	0	0	0	0	0	0	0
rs61852057	10	71726829	71726829	+	ENSG00000107736	CDH23	0	0	0	5	0	0	0	1	0	0	0	0	0	0	0	0	0	0	0
rs61852057	10	71726829	71726829	+	ENSG00000214688	C10orf105	0	0	0	5	0	0	0	1	0	0	0	0	0	0	0	0	0	0	0
rs16929266	10	71727370	71727370	+	ENSG00000107736	CDH23	0	0	0	5	0	0	0	1	0	0	0	0	0	0	0	0	0	0	0
rs16929266	10	71727370	71727370	+	ENSG00000214688	C10orf105	0	0	0	5	0	0	0	1	0	0	0	0	0	0	0	0	0	0	0
rs61852058	10	71730924	71730924	+	ENSG00000107736	CDH23	0	0	0	10	0	0	0	2	0	0	0	0	0	0	0	0	0	0	0
rs61852058	10	71730924	71730924	+	ENSG00000214688	C10orf105	0	0	0	10	0	0	0	2	0	0	0	0	0	0	0	0	0	0	0
rs7082137	10	71732864	71732864	+	ENSG00000107736	CDH23	0	0	0	3	0	0	0	1	0	0	0	0	0	0	0	0	0	0	0
rs7082137	10	71732864	71732864	+	ENSG00000214688	C10orf105	0	0	0	3	0	0	0	1	0	0	0	0	0	0	0	0	0	0	0
rs55724553	10	71734531	71734531	+	ENSG00000107736	CDH23	0	0	0	3	0	0	0	1	0	0	0	0	0	0	0	0	0	0	0
rs55724553	10	71734531	71734531	+	ENSG00000214688	C10orf105	0	0	0	3	0	0	0	1	0	0	0	0	0	0	0	0	0	0	0
rs60200069	10	71744237	71744237	+	ENSG00000107736	CDH23	0	0	0	2	0	0	0	0	0	0	0	0	0	0	0	0	0	0	0
rs12255880	10	71746515	71746515	+	ENSG00000107736	CDH23	0	0	0	1	0	0	0	0	0	0	0	0	0	0	0	0	0	0	0
rs12248205	10	71746757	71746757	+	ENSG00000107736	CDH23	0	0	0	2	0	0	0	0	0	0	0	0	0	0	0	0	0	0	0
rs10740388	10	71747426	71747426	+	ENSG00000107736	CDH23	0	0	0	1	0	0	0	0	0	0	0	0	0	0	0	0	0	0	0
rs745577	10	71748129	71748129	+	ENSG00000107736	CDH23	1	0	0	1	0	0	0	0	0	0	0	0	0	0	0	0	0	0	0
rs745577	10	71748129	71748129	+	ENSG00000107738	VSIR	1	0	0	1	0	0	0	0	0	0	0	0	0	0	0	0	0	0	0
rs140375273	10	71992818	71992818	+	ENSG00000122863	CHST3	0	0	0	1	0	0	0	0	0	0	0	0	0	0	0	0	0	0	0
rs2249180	10	7407004	7407004	+	ENSG00000198879	SFMBT2	0	0	6	33	0	0	0	3	0	0	0	0	0	0	0	0	0	0	0
rs12775090	10	7408246	7408246	+	ENSG00000198879	SFMBT2	0	0	6	33	0	0	0	3	0	0	0	0	0	0	0	0	0	0	0
rs2249445	10	7409279	7409279	+	ENSG00000198879	SFMBT2	0	0	4	20	0	0	0	2	0	0	0	0	0	0	0	0	0	0	0
rs78899212	10	74275509	74275509	+	ENSG00000156110	ADK	0	0	2	10	0	0	0	0	0	0	0	0	0	0	0	0	0	0	0
rs192795188	10	75393612	75393612	+	ENSG00000270087	ENSG00000270087	0	0	0	1	0	0	0	1	0	0	0	0	0	0	0	0	0	0	0
rs16932456	10	75645652	75645652	+	ENSG00000148655	LRMDA	0	0	0	2	0	0	0	1	0	0	0	0	0	0	0	0	0	0	0
rs147217271	10	75704697	75704697	+	ENSG00000148655	LRMDA	0	0	0	6	0	0	0	4	0	0	0	0	0	0	0	0	0	0	0
rs189516650	10	75841518	75841518	+	ENSG00000148655	LRMDA	0	0	0	4	0	0	0	2	0	0	0	0	0	0	0	0	0	0	0
rs190333389	10	75870768	75870768	+	ENSG00000148655	LRMDA	0	0	0	4	0	0	0	2	0	0	0	0	0	0	0	0	0	0	0
rs35779	10	77366345	77366345	+	ENSG00000156113	KCNMA1	0	0	24	207	0	0	0	12	0	0	0	0	0	0	0	0	0	0	0
rs35779	10	77366345	77366345	+	ENSG00000225652	KCNMA1-AS3	0	0	24	207	0	0	0	12	0	0	0	0	0	0	0	0	0	0	0
rs151247619	10	78467666	78467666	+	ENSG00000230417	LINC00595	0	0	0	6	0	0	0	6	0	0	0	0	0	0	0	0	0	0	0
rs151247619	10	78467666	78467666	+	ENSG00000282863	ENSG00000282863	0	0	0	6	0	0	0	6	0	0	0	0	0	0	0	0	0	0	0
rs535534500	10	79388344	79388344	+	ENSG00000165424	ZCCHC24	0	0	0	3	0	0	0	1	0	0	0	0	0	0	0	0	0	0	0
rs535534500	10	79388344	79388344	+	ENSG00000235426	ENSG00000235426	0	0	0	3	0	0	0	1	0	0	0	0	0	0	0	0	0	0	0
rs143561662	10	80252280	80252280	+	ENSG00000279359	ENSG00000279359	0	0	0	0	0	0	1	0	0	0	0	0	0	0	0	0	0	0	0
rs10788545	10	80274919	80274919	+	ENSG00000151224	MAT1A	0	0	0	3	0	0	0	2	0	0	0	0	0	0	0	0	0	0	0
rs9285726	10	80275394	80275394	+	ENSG00000151224	MAT1A	0	0	0	2	0	0	2	0	0	0	0	0	0	0	0	0	0	0	0
rs873395	10	80277459	80277459	+	ENSG00000151224	MAT1A	0	0	0	4	0	0	0	0	0	0	0	0	0	0	0	0	0	0	0
rs4934028	10	80279023	80279023	+	ENSG00000151224	MAT1A	0	0	0	4	0	0	0	0	0	0	0	0	0	0	0	0	0	0	0
rs1143694	10	80280296	80280296	+	ENSG00000151224	MAT1A	0	0	0	0	0	0	0	0	0	0	0	0	0	0	0	0	0	0	6
rs2282367	10	80280590	80280590	+	ENSG00000151224	MAT1A	0	0	0	4	0	0	0	0	0	0	0	0	0	0	0	0	0	0	0
rs1417219	10	80281653	80281653	+	ENSG00000151224	MAT1A	0	0	0	4	0	0	0	0	0	0	0	0	0	0	0	0	0	0	0
rs756208	10	80281995	80281995	+	ENSG00000151224	MAT1A	0	0	0	6	0	0	0	0	0	0	0	0	0	0	0	0	0	0	0
rs10887718	10	80282868	80282868	+	ENSG00000151224	MAT1A	0	0	0	2	0	0	0	0	0	0	0	0	0	0	0	0	0	0	0
rs12411742	10	80283026	80283026	+	ENSG00000151224	MAT1A	0	0	0	6	0	0	0	0	0	0	0	0	0	0	0	0	0	0	0
rs12242871	10	80283470	80283470	+	ENSG00000151224	MAT1A	0	0	0	4	0	0	0	0	0	0	0	0	0	0	0	0	0	0	0
rs9421464	10	80283670	80283670	+	ENSG00000151224	MAT1A	0	0	0	2	0	0	0	0	0	0	0	0	0	0	0	0	0	0	0
rs2236569	10	80283820	80283820	+	ENSG00000151224	MAT1A	0	0	0	4	0	0	0	0	0	0	0	0	0	0	0	0	0	0	0
rs1890578	10	80285963	80285963	+	ENSG00000151224	MAT1A	0	0	0	6	0	0	0	0	0	0	0	0	0	0	0	0	0	0	0
rs2342812	10	80286452	80286452	+	ENSG00000151224	MAT1A	0	0	0	6	0	0	0	0	0	0	0	0	0	0	0	0	0	0	0
rs2342813	10	80286546	80286546	+	ENSG00000151224	MAT1A	0	0	0	4	0	0	0	0	0	0	0	0	0	0	0	0	0	0	0
rs10788549	10	80298232	80298232	+	ENSG00000232950	ZNF519P1	0	0	0	0	0	0	3	0	0	0	0	0	0	0	0	0	0	0	0
rs1340385	10	80299095	80299095	+	ENSG00000232950	ZNF519P1	0	0	0	0	0	0	3	0	0	0	0	0	0	0	0	0	0	0	0
rs7082102	10	80345134	80345134	+	ENSG00000133665	DYDC2	0	0	0	21	0	0	0	0	0	0	0	0	0	0	0	0	0	0	0
rs7082102	10	80345134	80345134	+	ENSG00000170788	DYDC1	0	0	0	21	0	0	0	0	0	0	0	0	0	0	0	0	0	0	0
rs10749562	10	80348497	80348497	+	ENSG00000133665	DYDC2	0	0	0	21	0	0	0	0	0	0	0	0	0	0	0	0	0	0	0
rs10749562	10	80348497	80348497	+	ENSG00000170788	DYDC1	0	0	0	21	0	0	0	0	0	0	0	0	0	0	0	0	0	0	0
rs116857892	10	80454309	80454309	+	ENSG00000108219	TSPAN14	0	2	0	0	0	0	0	0	0	0	0	0	0	0	0	0	0	0	0
rs7098414	10	80454830	80454830	+	ENSG00000108219	TSPAN14	0	0	0	14	0	0	0	2	0	0	0	0	0	0	0	0	0	0	0
rs4934189	10	80455036	80455036	+	ENSG00000108219	TSPAN14	0	0	0	21	0	0	0	3	0	0	0	0	0	0	0	0	0	0	0
rs7080169	10	80472950	80472950	+	ENSG00000108219	TSPAN14	0	0	0	8	0	0	0	1	0	0	0	0	0	0	0	0	0	0	0
rs10788639	10	80473469	80473469	+	ENSG00000108219	TSPAN14	0	0	0	24	0	0	0	3	0	0	0	0	0	0	0	0	0	0	0
rs1870140	10	80486993	80486993	+	ENSG00000108219	TSPAN14	0	0	0	24	0	0	0	3	0	0	0	0	0	0	0	0	0	0	0
rs10749609	10	80489996	80489996	+	ENSG00000108219	TSPAN14	0	0	0	27	0	0	0	3	0	0	0	0	0	0	0	0	0	0	0
rs7097656	10	80491075	80491075	+	ENSG00000108219	TSPAN14	0	0	0	27	0	0	0	3	0	0	0	0	0	0	0	0	0	0	0
rs7922621	10	80491788	80491788	+	ENSG00000108219	TSPAN14	0	0	0	18	0	0	0	2	0	0	0	0	0	0	0	0	0	0	0
rs7910643	10	80492013	80492013	+	ENSG00000108219	TSPAN14	0	0	0	9	0	0	0	1	0	0	0	0	0	0	0	0	0	0	0
rs7900536	10	80493945	80493945	+	ENSG00000108219	TSPAN14	0	0	0	27	0	0	0	3	0	0	0	0	0	0	0	0	0	0	0
rs6586028	10	80494228	80494228	+	ENSG00000108219	TSPAN14	0	0	0	9	0	0	0	1	0	0	0	0	0	0	0	0	0	0	0
rs6586030	10	80494291	80494291	+	ENSG00000108219	TSPAN14	0	0	0	27	0	0	0	3	0	0	0	0	0	0	0	0	0	0	0
rs7896832	10	80497814	80497814	+	ENSG00000108219	TSPAN14	0	0	0	18	0	0	0	2	0	0	0	0	0	0	0	0	0	0	0
rs78168509	10	80498862	80498862	+	ENSG00000108219	TSPAN14	0	0	0	9	0	0	0	1	0	0	0	0	0	0	0	0	0	0	0
rs1902660	10	80503927	80503927	+	ENSG00000108219	TSPAN14	0	0	0	18	0	0	0	2	0	0	0	0	0	0	0	0	0	0	0
rs9633740	10	80505515	80505515	+	ENSG00000108219	TSPAN14	0	0	0	27	0	0	0	3	0	0	0	0	0	0	0	0	0	0	0
rs7080009	10	80509705	80509705	+	ENSG00000108219	TSPAN14	0	0	0	8	0	0	1	0	0	0	0	0	0	0	0	0	0	0	0
rs1870138	10	80509855	80509855	+	ENSG00000108219	TSPAN14	0	0	0	8	0	0	1	0	0	0	0	0	0	0	0	0	0	0	0
rs1870137	10	80510092	80510092	+	ENSG00000108219	TSPAN14	0	0	0	24	0	0	0	0	0	0	0	0	0	0	0	0	0	0	0
rs1870148	10	80511585	80511585	+	ENSG00000108219	TSPAN14	0	0	0	8	0	0	0	0	0	0	0	0	0	0	0	0	0	0	0
rs10748526	10	80513323	80513323	+	ENSG00000108219	TSPAN14	0	0	0	16	0	0	0	0	0	0	0	0	0	0	0	0	0	0	0
rs1878036	10	80520381	80520381	+	ENSG00000108219	TSPAN14	6	0	0	0	0	0	0	0	0	0	0	0	0	0	0	0	0	0	0
rs7096909	10	80524756	80524756	+	ENSG00000108219	TSPAN14	3	0	0	0	0	0	0	0	0	0	0	0	0	0	0	0	0	0	0
rs11185932	10	80535642	80535642	+	ENSG00000226659	TSPAN14-AS1	0	0	0	0	0	0	2	0	0	0	0	0	0	0	0	0	0	0	0
rs9665686	10	80542291	80542291	+	ENSG00000178217	SH2D4B	0	0	0	3	0	0	0	0	0	0	0	0	0	0	0	0	0	0	0
rs12412927	10	80552069	80552069	+	ENSG00000178217	SH2D4B	0	0	0	6	0	0	0	0	0	0	0	0	0	0	0	0	0	0	0
rs143655784	10	80553412	80553412	+	ENSG00000178217	SH2D4B	0	0	0	6	0	0	0	0	0	0	0	0	0	0	0	0	0	0	0
rs11186029	10	80555534	80555534	+	ENSG00000178217	SH2D4B	0	0	0	6	0	0	0	0	0	0	0	0	0	0	0	0	0	0	0
rs1902659	10	80555940	80555940	+	ENSG00000178217	SH2D4B	0	0	0	6	0	0	0	0	0	0	0	0	0	0	0	0	0	0	0
rs12267227	10	80557402	80557402	+	ENSG00000178217	SH2D4B	0	0	0	3	0	0	0	0	0	0	0	0	0	0	0	0	0	0	0
rs11186047	10	80559046	80559046	+	ENSG00000178217	SH2D4B	0	0	0	6	0	0	0	0	0	0	0	0	0	0	0	0	0	0	0
rs149464173	10	80559762	80559762	+	ENSG00000178217	SH2D4B	0	0	0	3	0	0	0	0	0	0	0	0	0	0	0	0	0	0	0
rs12571173	10	80566561	80566561	+	ENSG00000178217	SH2D4B	0	0	0	9	0	0	0	0	0	0	0	0	0	0	0	0	0	0	0
rs76371919	10	80570049	80570049	+	ENSG00000178217	SH2D4B	0	0	0	3	0	0	0	0	0	0	0	0	0	0	0	0	0	0	0
rs6586112	10	80621425	80621425	+	ENSG00000178217	SH2D4B	0	0	0	8	0	0	0	2	0	0	0	0	0	0	0	0	0	0	0
rs71501966	10	80621929	80621929	+	ENSG00000178217	SH2D4B	0	0	0	8	0	0	0	2	0	0	0	0	0	0	0	0	0	0	0
rs17093759	10	80622346	80622346	+	ENSG00000178217	SH2D4B	0	0	0	4	0	0	0	1	0	0	0	0	0	0	0	0	0	0	0
rs7358283	10	80623202	80623202	+	ENSG00000178217	SH2D4B	0	0	0	4	0	0	0	1	0	0	0	0	0	0	0	0	0	0	0
rs12777799	10	80623976	80623976	+	ENSG00000178217	SH2D4B	0	0	0	8	0	0	0	2	0	0	0	0	0	0	0	0	0	0	0
rs12783229	10	80624061	80624061	+	ENSG00000178217	SH2D4B	0	0	0	4	0	0	0	1	0	0	0	0	0	0	0	0	0	0	0
rs12240821	10	80628377	80628377	+	ENSG00000178217	SH2D4B	0	0	0	12	0	0	0	3	0	0	0	0	0	0	0	0	0	0	0
rs1913752	10	80641533	80641533	+	ENSG00000178217	SH2D4B	0	0	0	8	0	0	0	2	0	0	0	0	0	0	0	0	0	0	0
rs2880649	10	80651231	80651231	+	ENSG00000231082	LINC02655	0	0	0	1	0	0	0	1	0	0	0	0	0	0	0	0	0	0	0
rs539633584	10	85206778	85206778	+	ENSG00000287057	ENSG00000287057	0	0	0	1	0	0	0	1	0	0	0	0	0	0	0	0	0	0	0
rs142212189	10	85625949	85625949	+	ENSG00000182771	GRID1	0	0	1	2	0	0	0	0	0	0	0	0	0	0	0	0	0	0	0
rs142137148	10	86697516	86697516	+	ENSG00000122367	LDB3	0	0	1	22	0	0	0	4	0	0	0	0	0	0	0	0	0	0	0
rs142137148	10	86697516	86697516	+	ENSG00000289258	ENSG00000289258	0	0	1	22	0	0	0	4	0	0	0	0	0	0	0	0	0	0	0
rs17106945	10	86698647	86698647	+	ENSG00000122367	LDB3	0	0	1	22	0	0	0	4	0	0	0	0	0	0	0	0	0	0	0
rs17106945	10	86698647	86698647	+	ENSG00000289258	ENSG00000289258	0	0	1	22	0	0	0	4	0	0	0	0	0	0	0	0	0	0	0
rs17106956	10	86706227	86706227	+	ENSG00000122367	LDB3	0	0	0	9	0	0	0	1	0	0	0	0	0	0	0	0	0	0	0
rs11597201	10	86710080	86710080	+	ENSG00000122367	LDB3	0	0	0	27	0	0	0	3	0	0	0	0	0	0	0	0	0	0	0
rs115462341	10	86713200	86713200	+	ENSG00000122367	LDB3	0	0	0	18	0	0	0	2	0	0	0	0	0	0	0	0	0	0	0
rs78214136	10	86715122	86715122	+	ENSG00000122367	LDB3	0	0	0	9	0	0	0	1	0	0	0	0	0	0	0	0	0	0	0
rs556718622	10	86791861	86791861	+	ENSG00000107779	BMPR1A	0	0	1	3	0	0	0	0	0	0	0	0	0	0	0	0	0	0	0
rs545496591	10	86876469	86876469	+	ENSG00000107779	BMPR1A	0	0	3	6	0	0	0	0	0	0	0	0	0	0	0	0	0	0	0
rs150163539	10	89339848	89339848	+	ENSG00000107798	LIPA	1	0	0	6	0	11	0	3	0	0	0	0	0	0	0	0	0	0	0
rs150163539	10	89339848	89339848	+	ENSG00000119917	IFIT3	1	0	0	6	0	11	0	3	0	0	0	0	0	0	0	0	0	0	0
rs187308762	10	89360645	89360645	+	ENSG00000107798	LIPA	0	0	0	2	0	0	0	0	0	0	0	0	0	0	0	0	0	0	0
rs187308762	10	89360645	89360645	+	ENSG00000119917	IFIT3	0	0	0	2	0	0	0	0	0	0	0	0	0	0	0	0	0	0	0
rs555417486	10	89382143	89382143	+	ENSG00000107798	LIPA	0	0	0	4	0	0	0	0	0	0	0	0	0	0	0	0	0	0	0
rs555417486	10	89382143	89382143	+	ENSG00000204010	IFIT1B	0	0	0	4	0	0	0	0	0	0	0	0	0	0	0	0	0	0	0
rs142794673	10	89664388	89664388	+	ENSG00000235100	ENSG00000235100	0	0	0	1	0	0	0	1	0	0	0	0	0	0	0	0	0	0	0
rs17106774	10	91574199	91574199	+	ENSG00000289228	ENSG00000289228	0	0	0	4	0	0	0	4	0	0	0	0	0	0	0	0	0	0	0
rs143151188	10	92500063	92500063	+	ENSG00000119912	IDE	0	0	11	30	0	0	0	12	0	0	0	0	0	0	0	0	0	0	0
rs78215623	10	92649614	92649614	+	ENSG00000138160	KIF11	0	0	2	5	0	0	0	0	0	0	0	0	0	0	0	0	0	0	0
rs181417609	10	93324292	93324292	+	ENSG00000138119	MYOF	0	0	1	3	0	0	1	0	0	0	0	0	0	0	0	0	0	0	0
rs7076248	10	93796432	93796432	+	ENSG00000108231	LGI1	0	0	27	63	0	0	0	18	0	0	0	0	0	0	0	0	0	0	0
rs118160885	10	93798334	93798334	+	ENSG00000108231	LGI1	0	0	0	1	0	0	0	0	0	0	0	0	0	0	0	0	0	0	0
rs187833913	10	94833787	94833787	+	ENSG00000165841	CYP2C19	0	0	1	3	0	0	0	1	0	0	0	0	0	0	0	0	0	0	0
rs187833913	10	94833787	94833787	+	ENSG00000276490	ENSG00000276490	0	0	1	3	0	0	0	1	0	0	0	0	0	0	0	0	0	0	0
rs139950330	10	94940179	94940179	+	ENSG00000138109	CYP2C9	0	0	2	8	0	0	0	0	0	0	0	0	0	0	0	0	0	0	0
rs190872827	10	94977314	94977314	+	ENSG00000138109	CYP2C9	0	0	1	3	0	0	0	0	0	0	0	0	0	0	0	0	0	0	0
rs182224223	10	95167461	95167461	+	ENSG00000288526	ENSG00000288526	0	0	0	1	0	0	0	1	0	0	0	0	0	0	0	0	0	0	0
rs143642512	10	95281348	95281348	+	ENSG00000107438	PDLIM1	0	0	0	2	0	0	0	1	0	0	0	0	0	0	0	0	0	0	0
rs77163495	10	95957258	95957258	+	ENSG00000188649	CC2D2B	0	0	1	13	0	0	0	10	0	0	0	0	0	0	0	0	0	0	0
rs77163495	10	95957258	95957258	+	ENSG00000226688	ENTPD1-AS1	0	0	1	13	0	0	0	10	0	0	0	0	0	0	0	0	0	0	0
rs11188673	10	96229007	96229007	+	ENSG00000095585	BLNK	0	0	11	22	0	0	0	2	0	0	0	0	0	0	0	0	0	0	0
rs1902708	10	96244776	96244776	+	ENSG00000095585	BLNK	0	0	33	69	0	0	0	6	0	0	0	0	0	0	0	0	0	0	0
rs111925661	10	96245257	96245257	+	ENSG00000095585	BLNK	0	0	11	23	0	0	0	2	0	0	0	0	0	0	0	0	0	0	0
rs55769428	10	96246079	96246079	+	ENSG00000095585	BLNK	0	0	11	23	0	0	0	2	0	0	0	0	0	0	0	0	0	0	0
rs73318809	10	96246624	96246624	+	ENSG00000095585	BLNK	0	0	11	23	0	0	0	2	0	0	0	0	0	0	0	0	0	0	0
rs117567726	10	96247491	96247491	+	ENSG00000095585	BLNK	0	0	11	23	0	0	0	2	0	0	0	0	0	0	0	0	0	0	0
rs111716638	10	96250177	96250177	+	ENSG00000095585	BLNK	0	0	11	23	0	0	0	2	0	0	0	0	0	0	0	0	0	0	0
rs149538538	10	96251179	96251179	+	ENSG00000095585	BLNK	0	0	11	23	0	0	0	2	0	0	0	0	0	0	0	0	0	0	0
rs117315625	10	96253690	96253690	+	ENSG00000095585	BLNK	0	0	11	23	0	0	0	2	0	0	0	0	0	0	0	0	0	0	0
rs55668627	10	96255397	96255397	+	ENSG00000095585	BLNK	0	0	11	23	0	0	0	2	0	0	0	0	0	0	0	0	0	0	0
rs117791247	10	96255713	96255713	+	ENSG00000095585	BLNK	0	0	11	23	0	0	0	2	0	0	0	0	0	0	0	0	0	0	0
rs117480177	10	96255961	96255961	+	ENSG00000095585	BLNK	0	0	11	23	0	0	0	2	0	0	0	0	0	0	0	0	0	0	0
rs117148433	10	96258109	96258109	+	ENSG00000095585	BLNK	0	0	11	23	0	0	0	2	0	0	0	0	0	0	0	0	0	0	0
rs1870171	10	96259356	96259356	+	ENSG00000095585	BLNK	0	0	33	69	0	0	0	6	0	0	0	0	0	0	0	0	0	0	0
rs1870169	10	96259400	96259400	+	ENSG00000095585	BLNK	0	0	22	46	0	0	0	4	0	0	0	0	0	0	0	0	0	0	0
rs10748668	10	96259827	96259827	+	ENSG00000095585	BLNK	0	0	33	69	0	0	0	6	0	0	0	0	0	0	0	0	0	0	0
rs80006079	10	96262920	96262920	+	ENSG00000095585	BLNK	0	0	11	23	0	0	0	2	0	0	0	0	0	0	0	0	0	0	0
rs79663593	10	96265101	96265101	+	ENSG00000095585	BLNK	0	0	11	23	0	0	0	2	0	0	0	0	0	0	0	0	0	0	0
rs4142016	10	96266318	96266318	+	ENSG00000095585	BLNK	0	0	33	69	0	0	0	6	0	0	0	0	0	0	0	0	0	0	0
rs6584062	10	96266554	96266554	+	ENSG00000095585	BLNK	0	0	33	69	0	0	0	6	0	0	0	0	0	0	0	0	0	0	0
rs6584063	10	96266650	96266650	+	ENSG00000095585	BLNK	0	0	22	46	0	0	0	4	0	0	0	0	0	0	0	0	0	0	0
rs80106405	10	96269434	96269434	+	ENSG00000095585	BLNK	0	0	11	23	0	0	0	2	0	0	0	0	0	0	0	0	0	0	0
rs1998409	10	96298598	96298598	+	ENSG00000229418	ENSG00000229418	0	0	0	1	0	0	0	1	0	0	0	0	0	0	0	0	0	0	0
rs80065902	10	96299652	96299652	+	ENSG00000229418	ENSG00000229418	0	0	0	1	0	0	0	1	0	0	0	0	0	0	0	0	0	0	0
rs77125544	10	96301326	96301326	+	ENSG00000229418	ENSG00000229418	0	0	0	1	0	0	0	1	0	0	0	0	0	0	0	0	0	0	0
rs144646268	10	96302996	96302996	+	ENSG00000229418	ENSG00000229418	0	0	0	1	0	0	0	1	0	0	0	0	0	0	0	0	0	0	0
rs17386635	10	96304051	96304051	+	ENSG00000229418	ENSG00000229418	0	0	0	1	0	0	0	1	0	0	0	0	0	0	0	0	0	0	0
rs141225626	10	96350318	96350318	+	ENSG00000197430	OPALIN	0	0	0	6	0	0	0	0	0	0	0	0	0	0	0	0	0	0	0
rs117472751	10	96842013	96842013	+	ENSG00000196233	LCOR	0	0	18	50	0	0	0	2	0	0	0	0	0	0	0	0	0	0	0
rs77872948	10	96897555	96897555	+	ENSG00000196233	LCOR	0	0	9	25	0	0	0	1	0	0	0	0	0	0	0	0	0	0	0
rs76140459	10	96956838	96956838	+	ENSG00000196233	LCOR	13	0	5	7	0	0	0	1	0	0	0	0	0	0	0	0	0	0	0
rs146832173	10	97085666	97085666	+	ENSG00000187122	SLIT1	0	0	0	5	0	0	0	1	0	0	0	0	0	0	0	0	0	0	0
rs80186585	10	97094328	97094328	+	ENSG00000187122	SLIT1	0	0	0	5	0	0	0	1	0	0	0	0	0	0	0	0	0	0	0
rs118188702	10	97096905	97096905	+	ENSG00000187122	SLIT1	0	0	0	5	0	0	0	1	0	0	0	0	0	0	0	0	0	0	0
rs10786320	10	97257972	97257972	+	ENSG00000213390	ARHGAP19	0	0	2	5	0	0	0	0	0	0	0	0	0	0	0	0	0	0	0
rs10786320	10	97257972	97257972	+	ENSG00000269891	ARHGAP19-SLIT1	0	0	2	5	0	0	0	0	0	0	0	0	0	0	0	0	0	0	0
rs12412478	10	97375166	97375166	+	ENSG00000052749	RRP12	0	0	0	10	0	0	0	2	0	0	0	0	0	0	0	0	0	0	0
rs61863818	10	97376646	97376646	+	ENSG00000052749	RRP12	0	0	0	5	0	0	0	1	0	0	0	0	0	0	0	0	0	0	0
rs74729163	10	97377530	97377530	+	ENSG00000052749	RRP12	0	0	0	5	0	0	0	1	0	0	0	0	0	0	0	0	0	0	0
rs11189173	10	97379035	97379035	+	ENSG00000052749	RRP12	0	0	0	10	0	0	0	2	0	0	0	0	0	0	0	0	0	0	0
rs12218483	10	97381727	97381727	+	ENSG00000052749	RRP12	0	0	0	0	0	0	0	0	0	0	0	0	0	0	0	0	0	0	8
rs72838764	10	97382350	97382350	+	ENSG00000052749	RRP12	0	0	0	8	0	0	0	0	0	0	0	0	0	0	0	0	0	0	0
rs61861861	10	97383862	97383862	+	ENSG00000052749	RRP12	0	0	0	4	0	0	0	0	0	0	0	0	0	0	0	0	0	0	0
rs11189193	10	97391361	97391361	+	ENSG00000052749	RRP12	0	0	0	4	0	0	0	0	0	0	0	0	0	0	0	0	0	0	0
rs61861870	10	97394582	97394582	+	ENSG00000052749	RRP12	0	0	0	10	0	0	0	0	0	0	0	0	0	0	0	0	0	0	0
rs11189202	10	97398791	97398791	+	ENSG00000052749	RRP12	0	0	0	10	0	0	0	0	0	0	0	0	0	0	0	0	0	0	0
rs10882925	10	97399913	97399913	+	ENSG00000052749	RRP12	0	0	0	5	0	0	0	0	0	0	0	0	0	0	0	0	0	0	0
rs557821803	11	100763741	100763741	+	ENSG00000165895	ARHGAP42	0	0	0	3	0	0	0	1	0	0	0	0	0	0	0	0	0	0	0
rs190049307	11	101106617	101106617	+	ENSG00000082175	PGR	0	0	3	8	0	0	0	0	0	0	0	0	0	0	0	0	0	0	0
rs72972239	11	101525887	101525887	+	ENSG00000137672	TRPC6	0	0	0	5	0	0	0	1	0	0	0	0	0	0	0	0	0	0	0
rs117425305	11	101828437	101828437	+	ENSG00000137672	TRPC6	0	0	0	1	0	0	0	1	0	0	0	0	0	0	0	0	0	0	0
rs145614910	11	101924552	101924552	+	ENSG00000110318	CEP126	0	0	4	6	0	0	0	0	0	0	0	0	0	0	0	0	0	0	0
rs147477330	11	102812482	102812482	+	ENSG00000255282	WTAPP1	0	0	0	3	0	0	0	3	0	0	0	0	0	0	0	0	0	0	0
rs116862949	11	10280261	10280261	+	ENSG00000133812	SBF2	0	0	6	26	0	0	0	5	0	0	0	0	0	0	0	0	0	0	0
rs11225798	11	103441195	103441195	+	ENSG00000187240	DYNC2H1	0	0	3	15	0	0	0	0	0	0	0	0	0	0	0	0	0	0	0
rs7483119	11	103816975	103816975	+	ENSG00000254987	ENSG00000254987	0	0	0	1	0	0	0	1	0	0	0	0	0	0	0	0	0	0	0
rs12448	11	10512405	10512405	+	ENSG00000110315	RNF141	1	0	0	0	0	0	1	0	0	0	0	0	0	0	0	0	0	0	0
rs3741034	11	10576848	10576848	+	ENSG00000072952	IRAG1	0	0	2	28	0	0	0	10	0	0	0	0	0	0	0	0	0	0	0
rs3741034	11	10576848	10576848	+	ENSG00000133800	LYVE1	0	0	2	28	0	0	0	10	0	0	0	0	0	0	0	0	0	0	0
rs3741034	11	10576848	10576848	+	ENSG00000177112	IRAG1-AS1	0	0	2	28	0	0	0	10	0	0	0	0	0	0	0	0	0	0	0
rs149870188	11	107602939	107602939	+	ENSG00000110675	ELMOD1	0	0	0	5	0	0	0	2	0	0	0	0	0	0	0	0	0	0	0
rs568582653	11	108261332	108261332	+	ENSG00000149311	ATM	0	0	4	10	0	0	0	3	0	0	0	0	0	0	0	0	0	0	0
rs34711410	11	109865706	109865706	+	ENSG00000137710	RDX	0	0	2	4	0	0	0	2	0	0	0	0	0	0	0	0	0	0	0
rs34711410	11	109865706	109865706	+	ENSG00000289465	ENSG00000289465	0	0	2	4	0	0	0	2	0	0	0	0	0	0	0	0	0	0	0
rs79225459	11	111141626	111141626	+	ENSG00000271584	LINC02550	0	0	0	1	0	0	0	1	0	0	0	0	0	0	0	0	0	0	0
rs61899382	11	111645636	111645636	+	ENSG00000170145	SIK2	0	0	0	1	0	0	0	0	0	0	0	0	0	0	0	0	0	0	0
rs182890010	11	111647681	111647681	+	ENSG00000170145	SIK2	0	0	0	1	0	0	0	0	0	0	0	0	0	0	0	0	0	0	0
rs147509265	11	111695516	111695516	+	ENSG00000170145	SIK2	0	0	0	1	0	0	0	0	0	0	0	0	0	0	0	0	0	0	0
rs142250757	11	111763866	111763866	+	ENSG00000137713	PPP2R1B	0	0	2	8	0	0	0	0	0	0	0	0	0	0	0	0	0	0	0
rs145374419	11	111975438	111975438	+	ENSG00000150764	DIXDC1	1	0	0	1	0	0	0	0	0	0	0	0	0	0	0	0	0	0	0
rs189424663	11	112138877	112138877	+	ENSG00000255292	ENSG00000255292	0	0	4	6	0	0	0	2	0	0	0	0	0	0	0	0	0	0	0
rs72993825	11	112688620	112688620	+	ENSG00000285769	ENSG00000285769	0	0	0	6	0	0	0	6	0	0	0	0	0	0	0	0	0	0	0
rs189451776	11	113286425	113286425	+	ENSG00000255129	TTC12-DT	0	0	0	2	0	0	0	2	0	0	0	0	0	0	0	0	0	0	0
rs144727891	11	11370955	11370955	+	ENSG00000110328	GALNT18	0	0	0	1	0	0	0	0	0	0	0	0	0	0	0	0	0	0	0
rs2366363	11	114585188	114585188	+	ENSG00000137634	NXPE4	0	0	0	4	0	0	0	0	0	0	0	0	0	0	0	0	0	0	0
rs897446	11	114585609	114585609	+	ENSG00000137634	NXPE4	0	0	0	2	0	0	0	0	0	0	0	0	0	0	0	0	0	0	0
rs76574026	11	114588322	114588322	+	ENSG00000137634	NXPE4	0	0	0	2	0	0	0	0	0	0	0	0	0	0	0	0	0	0	0
rs75895826	11	114588385	114588385	+	ENSG00000137634	NXPE4	0	0	0	2	0	0	0	0	0	0	0	0	0	0	0	0	0	0	0
rs78087781	11	114593870	114593870	+	ENSG00000137634	NXPE4	0	0	0	2	0	0	0	0	0	0	0	0	0	0	0	0	0	0	0
rs78608548	11	114594804	114594804	+	ENSG00000137634	NXPE4	0	0	0	2	0	0	0	0	0	0	0	0	0	0	0	0	0	0	0
rs7127218	11	114680038	114680038	+	ENSG00000204361	NXPE2	0	0	0	1	0	0	0	0	0	0	0	0	0	0	0	0	0	0	0
rs1464177	11	114702838	114702838	+	ENSG00000204361	NXPE2	0	0	0	1	0	0	0	0	0	0	0	0	0	0	0	0	0	0	0
rs11021857	11	11450646	11450646	+	ENSG00000110328	GALNT18	0	0	0	2	0	0	0	0	0	0	0	0	0	0	0	0	0	0	0
rs148178636	11	11526634	11526634	+	ENSG00000110328	GALNT18	0	0	0	2	0	0	0	1	0	0	0	0	0	0	0	0	0	0	0
rs150947565	11	115773547	115773547	+	ENSG00000256717	LINC02698	0	0	0	1	0	0	0	1	0	0	0	0	0	0	0	0	0	0	0
rs190086612	11	115824105	115824105	+	ENSG00000256717	LINC02698	0	0	0	1	0	0	0	1	0	0	0	0	0	0	0	0	0	0	0
rs12417832	11	11562792	11562792	+	ENSG00000110328	GALNT18	0	0	0	2	0	0	0	1	0	0	0	0	0	0	0	0	0	0	0
rs59480541	11	11564196	11564196	+	ENSG00000110328	GALNT18	0	0	0	2	0	0	0	1	0	0	0	0	0	0	0	0	0	0	0
rs74966838	11	11564497	11564497	+	ENSG00000110328	GALNT18	0	0	0	6	0	0	0	3	0	0	0	0	0	0	0	0	0	0	0
rs4910017	11	11565041	11565041	+	ENSG00000110328	GALNT18	0	0	0	2	0	0	0	1	0	0	0	0	0	0	0	0	0	0	0
rs4910018	11	11568744	11568744	+	ENSG00000110328	GALNT18	0	0	0	2	0	0	0	1	0	0	0	0	0	0	0	0	0	0	0
rs1035237	11	116857134	116857134	+	ENSG00000160584	SIK3	0	0	2	12	0	0	2	4	0	0	0	0	0	0	0	0	0	0	0
rs504068	11	117138230	117138230	+	ENSG00000254851	ENSG00000254851	0	0	0	0	0	0	2	0	0	0	0	0	0	0	0	0	0	0	0
rs7115562	11	117149754	117149754	+	ENSG00000168092	PAFAH1B2	0	0	0	21	0	0	0	6	0	0	0	0	0	0	0	0	0	0	0
rs7116454	11	117150418	117150418	+	ENSG00000168092	PAFAH1B2	0	0	0	21	0	0	0	6	0	0	0	0	0	0	0	0	0	0	0
rs4938347	11	117151043	117151043	+	ENSG00000168092	PAFAH1B2	0	0	0	21	0	0	0	6	0	0	0	0	0	0	0	0	0	0	0
rs4938348	11	117151161	117151161	+	ENSG00000168092	PAFAH1B2	0	0	0	21	0	0	0	6	0	0	0	0	0	0	0	0	0	0	0
rs4938350	11	117151560	117151560	+	ENSG00000168092	PAFAH1B2	0	0	0	7	0	0	0	2	0	0	0	0	0	0	0	0	0	0	0
rs7128382	11	117152771	117152771	+	ENSG00000168092	PAFAH1B2	0	0	0	7	0	0	0	2	0	0	0	0	0	0	0	0	0	0	0
rs4936366	11	117156169	117156169	+	ENSG00000168092	PAFAH1B2	0	0	0	14	0	0	0	4	0	0	0	0	0	0	0	0	0	0	0
rs4938352	11	117156765	117156765	+	ENSG00000168092	PAFAH1B2	0	0	0	14	0	0	0	4	0	0	0	0	0	0	0	0	0	0	0
rs117594337	11	117158833	117158833	+	ENSG00000168092	PAFAH1B2	0	0	0	7	0	0	0	2	0	0	0	0	0	0	0	0	0	0	0
rs1871757	11	117159865	117159865	+	ENSG00000168092	PAFAH1B2	0	0	0	21	0	0	3	6	0	0	0	0	0	0	0	0	0	0	0
rs7931335	11	117166089	117166089	+	ENSG00000168092	PAFAH1B2	0	0	0	18	0	0	0	3	0	0	0	0	0	0	0	0	0	0	0
rs1060211	11	117169081	117169081	+	ENSG00000168092	PAFAH1B2	1	0	0	4	0	0	0	1	0	0	0	0	0	0	0	0	0	0	0
rs7120309	11	117172100	117172100	+	ENSG00000168092	PAFAH1B2	0	0	0	8	0	0	0	2	0	0	0	0	0	0	0	0	0	0	0
rs7120449	11	117172183	117172183	+	ENSG00000168092	PAFAH1B2	0	0	0	8	0	0	0	2	0	0	0	0	0	0	0	0	0	0	0
rs7925256	11	117174619	117174619	+	ENSG00000168092	PAFAH1B2	0	0	0	4	0	0	0	1	0	0	0	0	0	0	0	0	0	0	0
rs4938353	11	117175481	117175481	+	ENSG00000168092	PAFAH1B2	1	0	0	3	0	0	0	1	0	0	0	0	0	0	0	0	0	0	0
rs148680296	11	117180629	117180629	+	ENSG00000149577	SIDT2	0	0	0	18	0	0	0	2	0	0	0	0	0	0	0	0	0	0	0
rs90192	11	117188631	117188631	+	ENSG00000149577	SIDT2	0	0	0	7	0	0	1	2	0	0	0	0	0	0	0	0	0	0	0
rs499713	11	117191245	117191245	+	ENSG00000149577	SIDT2	0	0	0	9	0	0	1	4	0	0	0	0	0	0	0	0	0	0	0
rs74358982	11	117200322	117200322	+	ENSG00000149591	TAGLN	0	1	0	3	0	0	0	0	0	0	0	0	0	0	0	0	0	0	0
rs494356	11	117201254	117201254	+	ENSG00000149591	TAGLN	0	0	0	4	0	0	1	0	0	0	0	0	0	0	0	0	0	0	0
rs236911	11	117214554	117214554	+	ENSG00000160613	PCSK7	0	0	0	6	0	0	1	3	0	0	0	0	0	0	0	0	0	0	0
rs236916	11	117218912	117218912	+	ENSG00000160613	PCSK7	0	0	0	15	0	0	3	6	0	0	0	0	0	0	0	0	0	0	0
rs2929176	11	117235566	117235566	+	ENSG00000167257	RNF214	0	0	0	12	0	0	0	2	0	0	0	0	0	0	0	0	0	0	0
rs535602	11	117237059	117237059	+	ENSG00000167257	RNF214	0	0	0	12	0	0	0	2	0	0	0	0	0	0	0	0	0	0	0
rs664011	11	117237602	117237602	+	ENSG00000167257	RNF214	0	0	0	12	0	0	0	2	0	0	0	0	0	0	0	0	0	0	0
rs678837	11	117238554	117238554	+	ENSG00000167257	RNF214	0	0	0	18	0	0	0	3	0	0	0	0	0	0	0	0	0	0	0
rs588763	11	117246065	117246065	+	ENSG00000167257	RNF214	0	0	0	10	0	0	0	2	0	0	0	0	0	0	0	0	0	0	0
rs523366	11	117248836	117248836	+	ENSG00000167257	RNF214	0	0	0	12	0	0	0	0	0	0	0	0	0	0	0	0	0	0	0
rs512188	11	117255994	117255994	+	ENSG00000167257	RNF214	0	0	0	8	0	0	0	0	0	0	0	0	0	0	0	0	0	0	0
rs655023	11	117256904	117256904	+	ENSG00000167257	RNF214	0	0	0	8	0	0	0	0	0	0	0	0	0	0	0	0	0	0	0
rs621858	11	117258255	117258255	+	ENSG00000167257	RNF214	0	0	0	12	0	0	0	0	0	0	0	0	0	0	0	0	0	0	0
rs637065	11	117262309	117262309	+	ENSG00000167257	RNF214	0	0	0	12	0	0	0	0	0	0	0	0	0	0	0	0	0	0	0
rs552176	11	117262956	117262956	+	ENSG00000167257	RNF214	0	0	0	8	0	0	0	0	0	0	0	0	0	0	0	0	0	0	0
rs540922	11	117264045	117264045	+	ENSG00000167257	RNF214	0	0	0	8	0	0	0	0	0	0	0	0	0	0	0	0	0	0	0
rs472785	11	117264050	117264050	+	ENSG00000167257	RNF214	0	0	0	12	0	0	0	0	0	0	0	0	0	0	0	0	0	0	0
rs7111678	11	117265090	117265090	+	ENSG00000167257	RNF214	0	0	0	12	0	0	0	0	0	0	0	0	0	0	0	0	0	0	0
rs2509210	11	117265354	117265354	+	ENSG00000167257	RNF214	0	0	0	12	0	0	0	0	0	0	0	0	0	0	0	0	0	0	0
rs672177	11	117265662	117265662	+	ENSG00000167257	RNF214	0	0	0	12	0	0	0	0	0	0	0	0	0	0	0	0	0	0	0
rs507880	11	117266539	117266539	+	ENSG00000167257	RNF214	0	0	0	4	0	0	0	0	0	0	0	0	0	0	0	0	0	0	0
rs2509211	11	117266917	117266917	+	ENSG00000167257	RNF214	0	0	0	8	0	0	0	0	0	0	0	0	0	0	0	0	0	0	0
rs524085	11	117266931	117266931	+	ENSG00000167257	RNF214	0	0	0	12	0	0	0	0	0	0	0	0	0	0	0	0	0	0	0
rs477269	11	117267575	117267575	+	ENSG00000167257	RNF214	0	0	0	12	0	0	0	0	0	0	0	0	0	0	0	0	0	0	0
rs552610	11	117267740	117267740	+	ENSG00000167257	RNF214	0	0	0	8	0	0	0	0	0	0	0	0	0	0	0	0	0	0	0
rs619772	11	117268120	117268120	+	ENSG00000167257	RNF214	0	0	0	8	0	0	0	0	0	0	0	0	0	0	0	0	0	0	0
rs558590	11	117268405	117268405	+	ENSG00000167257	RNF214	0	0	0	4	0	0	0	0	0	0	0	0	0	0	0	0	0	0	0
rs536648	11	117272469	117272469	+	ENSG00000167257	RNF214	0	0	0	12	0	0	0	0	0	0	0	0	0	0	0	0	0	0	0
rs673738	11	117272865	117272865	+	ENSG00000167257	RNF214	0	0	0	12	0	0	0	0	0	0	0	0	0	0	0	0	0	0	0
rs573956	11	117272889	117272889	+	ENSG00000167257	RNF214	0	0	0	8	0	0	0	0	0	0	0	0	0	0	0	0	0	0	0
rs495438	11	117274011	117274011	+	ENSG00000167257	RNF214	0	0	0	4	0	0	0	0	0	0	0	0	0	0	0	0	0	0	0
rs492151	11	117275099	117275099	+	ENSG00000167257	RNF214	0	0	0	8	0	0	0	0	0	0	0	0	0	0	0	0	0	0	0
rs644215	11	117275202	117275202	+	ENSG00000167257	RNF214	0	0	0	4	0	0	0	0	0	0	0	0	0	0	0	0	0	0	0
rs493139	11	117275233	117275233	+	ENSG00000167257	RNF214	0	0	0	12	0	0	0	0	0	0	0	0	0	0	0	0	0	0	0
rs7925044	11	117277271	117277271	+	ENSG00000167257	RNF214	0	0	0	8	0	0	0	0	0	0	0	0	0	0	0	0	0	0	0
rs505045	11	117281824	117281824	+	ENSG00000167257	RNF214	0	0	0	15	0	0	3	3	0	0	0	0	0	0	0	0	0	0	0
rs7083	11	117285836	117285836	+	ENSG00000167257	RNF214	10	0	0	0	0	0	6	0	0	0	0	0	0	0	0	0	0	0	0
rs7083	11	117285836	117285836	+	ENSG00000186318	BACE1	10	0	0	0	0	0	6	0	0	0	0	0	0	0	0	0	0	0	0
rs45619137	11	117291568	117291568	+	ENSG00000186318	BACE1	0	0	1	19	0	0	1	8	0	0	0	0	0	0	0	0	0	0	0
rs45619137	11	117291568	117291568	+	ENSG00000278768	BACE1-AS	0	0	1	19	0	0	1	8	0	0	0	0	0	0	0	0	0	0	0
rs548381	11	117300621	117300621	+	ENSG00000186318	BACE1	0	0	2	14	0	0	0	2	0	0	0	0	0	0	0	0	0	0	0
rs680210	11	117302104	117302104	+	ENSG00000186318	BACE1	0	0	2	12	0	0	0	0	0	0	0	0	0	0	0	0	0	0	0
rs681120	11	117302303	117302303	+	ENSG00000186318	BACE1	0	0	3	18	0	0	0	0	0	0	0	0	0	0	0	0	0	0	0
rs687740	11	117306887	117306887	+	ENSG00000186318	BACE1	0	0	3	18	0	0	0	0	0	0	0	0	0	0	0	0	0	0	0
rs574603	11	117307025	117307025	+	ENSG00000186318	BACE1	0	0	1	6	0	0	0	0	0	0	0	0	0	0	0	0	0	0	0
rs573442	11	117307204	117307204	+	ENSG00000186318	BACE1	0	0	2	12	0	0	0	0	0	0	0	0	0	0	0	0	0	0	0
rs79487727	11	118010640	118010640	+	ENSG00000255274	SMIM35	0	0	0	4	0	0	0	0	0	0	0	0	0	0	0	0	0	0	0
rs150015590	11	118250530	118250530	+	ENSG00000160588	MPZL3	0	0	1	4	0	0	0	0	0	0	0	0	0	0	0	0	0	0	0
rs180745373	11	118752106	118752106	+	ENSG00000110367	DDX6	0	0	0	3	0	0	0	1	0	0	0	0	3	0	0	0	0	0	0
rs182646651	11	119172201	119172201	+	ENSG00000160703	NLRX1	0	0	0	14	0	0	0	3	0	0	0	0	0	0	0	0	0	0	0
rs11217272	11	119409229	119409229	+	ENSG00000245248	USP2-AS1	0	0	0	132	0	0	0	132	0	0	0	0	0	0	0	0	0	0	0
rs7102696	11	119429984	119429984	+	ENSG00000245248	USP2-AS1	0	0	0	27	0	0	1	27	0	0	0	0	0	0	0	0	0	0	0
rs7102492	11	119430002	119430002	+	ENSG00000245248	USP2-AS1	0	0	0	27	0	0	1	27	0	0	0	0	0	0	0	0	0	0	0
rs10892364	11	119430898	119430898	+	ENSG00000245248	USP2-AS1	0	0	0	54	0	0	0	54	0	0	0	0	0	0	0	0	0	0	0
rs11217304	11	119513739	119513739	+	ENSG00000245248	USP2-AS1	0	0	0	14	0	0	0	14	0	0	0	0	0	0	0	0	0	0	0
rs117183575	11	119904149	119904149	+	ENSG00000288047	ENSG00000288047	0	0	0	1	0	0	0	1	0	0	0	0	0	0	0	0	0	0	0
rs1011664	11	119925749	119925749	+	ENSG00000288047	ENSG00000288047	0	0	0	1	0	0	0	1	0	0	0	0	0	0	0	0	0	0	0
rs10892499	11	119938155	119938155	+	ENSG00000288047	ENSG00000288047	0	0	0	0	0	0	2	0	0	0	0	0	0	0	0	0	0	0	0
rs56205137	11	11967256	11967256	+	ENSG00000050165	DKK3	0	0	0	11	0	0	0	5	0	0	0	0	0	0	0	0	0	0	0
rs72857653	11	11970143	11970143	+	ENSG00000050165	DKK3	0	0	0	11	0	0	0	4	0	0	0	0	0	0	0	0	0	0	0
rs56411834	11	11974995	11974995	+	ENSG00000050165	DKK3	0	0	0	22	0	0	0	8	0	0	0	0	0	0	0	0	0	0	0
rs57155104	11	121463844	121463844	+	ENSG00000137642	SORL1	0	0	0	2	0	0	0	1	0	0	0	0	0	0	0	0	0	0	0
rs3781825	11	121464454	121464454	+	ENSG00000137642	SORL1	0	0	0	2	0	0	0	1	0	0	0	0	0	0	0	0	0	0	0
rs645275	11	121465206	121465206	+	ENSG00000137642	SORL1	0	0	0	4	0	0	0	2	0	0	0	0	0	0	0	0	0	0	0
rs676160	11	121469524	121469524	+	ENSG00000137642	SORL1	0	0	0	4	0	0	0	2	0	0	0	0	0	0	0	0	0	0	0
rs7945931	11	121470553	121470553	+	ENSG00000137642	SORL1	0	0	0	2	0	0	0	1	0	0	0	0	0	0	0	0	0	0	0
rs60990684	11	121470599	121470599	+	ENSG00000137642	SORL1	0	0	0	2	0	0	0	1	0	0	0	0	0	0	0	0	0	0	0
rs618874	11	121472852	121472852	+	ENSG00000137642	SORL1	0	0	0	4	0	0	0	2	0	0	0	0	0	0	0	0	0	0	0
rs636629	11	121472885	121472885	+	ENSG00000137642	SORL1	0	0	0	4	0	0	0	2	0	0	0	0	0	0	0	0	0	0	0
rs11218303	11	121476698	121476698	+	ENSG00000137642	SORL1	0	0	0	2	0	0	0	1	0	0	0	0	0	0	0	0	0	0	0
rs80004452	11	121480287	121480287	+	ENSG00000137642	SORL1	0	0	0	2	0	0	0	1	0	0	0	0	0	0	0	0	0	0	0
rs74685827	11	121482368	121482368	+	ENSG00000137642	SORL1	0	0	0	2	0	0	0	1	0	0	0	0	0	0	0	0	0	0	0
rs12276905	11	121485470	121485470	+	ENSG00000137642	SORL1	0	0	0	2	0	0	0	1	0	0	0	0	0	0	0	0	0	0	0
rs138337950	11	121486543	121486543	+	ENSG00000137642	SORL1	0	0	0	4	0	0	0	2	0	0	0	0	0	0	0	0	0	0	0
rs60228070	11	121487553	121487553	+	ENSG00000137642	SORL1	0	0	0	2	0	0	0	1	0	0	0	0	0	0	0	0	0	0	0
rs2298525	11	121490306	121490306	+	ENSG00000137642	SORL1	0	0	0	2	0	0	0	1	0	0	0	0	0	0	0	0	0	0	0
rs618580	11	121493476	121493476	+	ENSG00000137642	SORL1	0	0	0	2	0	0	0	1	0	0	0	0	0	0	0	0	0	0	0
rs987482	11	121494981	121494981	+	ENSG00000137642	SORL1	0	0	0	2	0	0	0	1	0	0	0	0	0	0	0	0	0	0	0
rs755678	11	121499645	121499645	+	ENSG00000137642	SORL1	0	0	0	2	0	0	0	1	0	0	0	0	0	0	0	0	0	0	0
rs12290890	11	121501373	121501373	+	ENSG00000137642	SORL1	0	0	0	4	0	0	0	2	0	0	0	0	0	0	0	0	0	0	0
rs4936635	11	121504103	121504103	+	ENSG00000137642	SORL1	0	0	0	2	0	0	0	1	0	0	0	0	0	0	0	0	0	0	0
rs11501161	11	121504882	121504882	+	ENSG00000137642	SORL1	0	0	0	4	0	0	0	2	0	0	0	0	0	0	0	0	0	0	0
rs17125414	11	121516027	121516027	+	ENSG00000137642	SORL1	0	0	0	4	0	0	0	2	0	0	0	0	0	0	0	0	0	0	0
rs7112662	11	121520369	121520369	+	ENSG00000137642	SORL1	0	0	0	2	0	0	0	1	0	0	0	0	0	0	0	0	0	0	0
rs12285364	11	121522517	121522517	+	ENSG00000137642	SORL1	0	0	0	2	0	0	0	1	0	0	0	0	0	0	0	0	0	0	0
rs12285564	11	121522741	121522741	+	ENSG00000137642	SORL1	0	0	0	2	0	0	0	1	0	0	0	0	0	0	0	0	0	0	0
rs2298813	11	121522975	121522975	+	ENSG00000137642	SORL1	0	0	0	0	0	2	2	0	0	0	0	0	0	0	0	0	0	0	0
rs59569393	11	121525902	121525902	+	ENSG00000137642	SORL1	0	0	0	2	0	0	0	1	0	0	0	0	0	0	0	0	0	0	0
rs59675216	11	121525903	121525903	+	ENSG00000137642	SORL1	0	0	0	2	0	0	0	1	0	0	0	0	0	0	0	0	0	0	0
rs12421319	11	121527801	121527801	+	ENSG00000137642	SORL1	0	0	0	2	0	0	0	1	0	0	0	0	0	0	0	0	0	0	0
rs11501162	11	121530053	121530053	+	ENSG00000137642	SORL1	0	0	0	2	0	0	0	1	0	0	0	0	0	0	0	0	0	0	0
rs12277675	11	121531401	121531401	+	ENSG00000137642	SORL1	0	0	0	4	0	0	0	2	0	0	0	0	0	0	0	0	0	0	0
rs75023639	11	121538510	121538510	+	ENSG00000137642	SORL1	0	0	0	2	0	0	0	1	0	0	0	0	0	0	0	0	0	0	0
rs11604897	11	121552843	121552843	+	ENSG00000137642	SORL1	0	0	0	1	0	0	0	0	0	0	0	0	0	0	0	0	0	0	0
rs7946599	11	121552931	121552931	+	ENSG00000137642	SORL1	0	0	0	1	0	0	0	0	0	0	0	0	0	0	0	0	0	0	0
rs2298814	11	121554173	121554173	+	ENSG00000137642	SORL1	0	0	0	1	0	0	0	0	0	0	0	0	0	0	0	0	0	0	0
rs6589885	11	121555333	121555333	+	ENSG00000137642	SORL1	0	0	0	4	0	0	0	2	0	0	0	0	0	0	0	0	0	0	0
rs7131432	11	121556161	121556161	+	ENSG00000137642	SORL1	0	0	0	2	0	0	0	1	0	0	0	0	0	0	0	0	0	0	0
rs74794424	11	121561183	121561183	+	ENSG00000137642	SORL1	0	0	0	1	0	0	0	0	0	0	0	0	0	0	0	0	0	0	0
rs720099	11	121563084	121563084	+	ENSG00000137642	SORL1	0	0	0	1	0	0	0	0	0	0	0	0	0	0	0	0	0	0	0
rs80256323	11	121563217	121563217	+	ENSG00000137642	SORL1	0	0	0	2	0	0	0	0	0	0	0	0	0	0	0	0	0	0	0
rs471957	11	121563456	121563456	+	ENSG00000137642	SORL1	0	0	0	2	0	0	0	0	0	0	0	0	0	0	0	0	0	0	0
rs11218342	11	121563719	121563719	+	ENSG00000137642	SORL1	0	0	0	1	0	0	0	0	0	0	0	0	0	0	0	0	0	0	0
rs9665907	11	121564761	121564761	+	ENSG00000137642	SORL1	0	0	0	1	0	0	0	0	0	0	0	0	0	0	0	0	0	0	0
rs11218343	11	121564878	121564878	+	ENSG00000137642	SORL1	0	0	0	2	0	0	0	0	0	0	0	0	0	0	0	0	0	0	0
rs3781831	11	121565295	121565295	+	ENSG00000137642	SORL1	0	0	0	1	0	0	0	0	0	0	0	0	0	0	0	0	0	0	0
rs3781832	11	121565561	121565561	+	ENSG00000137642	SORL1	0	0	0	1	0	0	0	0	0	0	0	0	0	0	0	0	0	0	0
rs7121447	11	121566246	121566246	+	ENSG00000137642	SORL1	0	0	0	3	0	0	0	0	0	0	0	0	0	0	0	0	0	0	0
rs1784920	11	121566862	121566862	+	ENSG00000137642	SORL1	0	0	0	6	0	0	0	0	0	0	0	0	0	0	0	0	0	0	0
rs1784919	11	121568956	121568956	+	ENSG00000137642	SORL1	0	0	0	6	0	0	0	0	0	0	0	0	0	0	0	0	0	0	0
rs4559697	11	121569169	121569169	+	ENSG00000137642	SORL1	0	0	0	2	0	0	0	0	0	0	0	0	0	0	0	0	0	0	0
rs7118902	11	121569522	121569522	+	ENSG00000137642	SORL1	0	0	0	4	0	0	0	0	0	0	0	0	0	0	0	0	0	0	0
rs1792124	11	121570811	121570811	+	ENSG00000137642	SORL1	0	0	0	4	0	0	0	0	0	0	0	0	0	0	0	0	0	0	0
rs17125473	11	121574102	121574102	+	ENSG00000137642	SORL1	0	0	0	2	0	0	0	0	0	0	0	0	0	0	0	0	0	0	0
rs3781834	11	121575231	121575231	+	ENSG00000137642	SORL1	0	0	0	4	0	0	0	0	0	0	0	0	0	0	0	0	0	0	0
rs75279208	11	121575509	121575509	+	ENSG00000137642	SORL1	0	0	0	4	0	0	0	0	0	0	0	0	0	0	0	0	0	0	0
rs1620130	11	121575890	121575890	+	ENSG00000137642	SORL1	0	0	0	4	0	0	0	0	0	0	0	0	0	0	0	0	0	0	0
rs3781835	11	121577545	121577545	+	ENSG00000137642	SORL1	0	0	0	4	0	0	0	0	0	0	0	0	0	0	0	0	0	0	0
rs3781837	11	121578263	121578263	+	ENSG00000137642	SORL1	0	0	0	4	0	0	0	0	0	0	0	0	0	0	0	0	0	0	0
rs59260691	11	121579623	121579623	+	ENSG00000137642	SORL1	0	0	0	4	0	0	0	0	0	0	0	0	0	0	0	0	0	0	0
rs1790211	11	121581104	121581104	+	ENSG00000137642	SORL1	0	0	0	12	0	0	0	0	0	0	0	0	0	0	0	0	0	0	0
rs3781838	11	121582808	121582808	+	ENSG00000137642	SORL1	0	0	0	4	0	0	0	0	0	0	0	0	0	0	0	0	0	0	0
rs76490923	11	121583074	121583074	+	ENSG00000137642	SORL1	0	0	0	4	0	0	0	0	0	0	0	0	0	0	0	0	0	0	0
rs117807585	11	121585352	121585352	+	ENSG00000137642	SORL1	0	0	0	4	0	0	0	0	0	0	0	0	0	0	0	0	0	0	0
rs146197030	11	121586339	121586339	+	ENSG00000137642	SORL1	0	0	0	4	0	0	0	0	0	0	0	0	0	0	0	0	0	0	0
rs12272618	11	121589615	121589615	+	ENSG00000137642	SORL1	0	0	0	4	0	0	0	0	0	0	0	0	0	0	0	0	0	0	0
rs2276412	11	121590137	121590137	+	ENSG00000137642	SORL1	0	0	0	0	0	4	0	0	0	0	0	0	0	0	0	0	0	0	4
rs77819448	11	121590240	121590240	+	ENSG00000137642	SORL1	0	0	0	4	0	0	0	0	0	0	0	0	0	0	0	0	0	0	0
rs2282647	11	121590884	121590884	+	ENSG00000137642	SORL1	0	0	0	4	0	1	0	0	0	0	0	0	0	0	0	0	0	0	0
rs7939826	11	121597547	121597547	+	ENSG00000137642	SORL1	0	0	0	5	0	0	0	0	0	0	0	0	0	0	0	0	0	0	0
rs75549187	11	121598583	121598583	+	ENSG00000137642	SORL1	0	0	0	5	0	0	0	0	0	0	0	0	0	0	0	0	0	0	0
rs11820853	11	121599272	121599272	+	ENSG00000137642	SORL1	0	0	0	5	0	0	0	0	0	0	0	0	0	0	0	0	0	0	0
rs76797208	11	121599726	121599726	+	ENSG00000137642	SORL1	0	0	0	5	0	0	0	0	0	0	0	0	0	0	0	0	0	0	0
rs12274536	11	121599911	121599911	+	ENSG00000137642	SORL1	0	0	0	10	0	0	0	0	0	0	0	0	0	0	0	0	0	0	0
rs12274541	11	121599937	121599937	+	ENSG00000137642	SORL1	0	0	0	10	0	0	0	0	0	0	0	0	0	0	0	0	0	0	0
rs11218360	11	121602682	121602682	+	ENSG00000137642	SORL1	0	0	0	5	0	0	0	0	0	0	0	0	0	0	0	0	0	0	0
rs12287339	11	121603316	121603316	+	ENSG00000137642	SORL1	0	0	0	5	0	0	0	0	0	0	0	0	0	0	0	0	0	0	0
rs17125523	11	121603530	121603530	+	ENSG00000137642	SORL1	0	0	0	5	0	0	0	0	0	0	0	0	0	0	0	0	0	0	0
rs3737529	11	121607107	121607107	+	ENSG00000137642	SORL1	0	0	0	10	0	0	0	0	0	0	0	0	0	0	0	0	0	0	0
rs7127056	11	121616898	121616898	+	ENSG00000137642	SORL1	0	0	0	8	0	0	0	3	0	0	0	0	0	0	0	0	0	0	0
rs17125548	11	121618854	121618854	+	ENSG00000137642	SORL1	0	0	0	0	0	0	3	0	0	0	0	0	0	0	0	0	0	0	5
rs75439772	11	121619096	121619096	+	ENSG00000137642	SORL1	0	0	0	8	0	0	0	3	0	0	0	0	0	0	0	0	0	0	0
rs11828225	11	121620549	121620549	+	ENSG00000137642	SORL1	0	0	0	8	0	0	0	3	0	0	0	0	0	0	0	0	0	0	0
rs138039085	11	121723451	121723451	+	ENSG00000286044	ENSG00000286044	0	0	0	1	0	0	0	1	0	0	0	0	0	0	0	0	0	0	0
rs16910614	11	12138100	12138100	+	ENSG00000133816	MICAL2	0	0	0	8	0	0	0	1	0	0	0	0	0	0	0	0	0	0	0
rs113978690	11	121832355	121832355	+	ENSG00000286044	ENSG00000286044	0	0	0	2	0	0	0	2	0	0	0	0	0	0	0	0	0	0	0
rs6485544	11	12178158	12178158	+	ENSG00000133816	MICAL2	0	0	0	24	0	0	0	2	0	0	0	0	0	0	0	0	0	0	0
rs201802674	11	122977833	122977833	+	ENSG00000188909	BSX	0	0	0	0	0	1	0	0	0	0	0	0	0	0	0	0	0	0	0
rs34057425	11	123470881	123470881	+	ENSG00000023171	GRAMD1B	0	0	0	3	0	0	0	0	0	0	0	0	0	0	0	0	0	0	0
rs2714042	11	123471634	123471634	+	ENSG00000023171	GRAMD1B	0	0	0	6	0	0	0	0	0	0	0	0	0	0	0	0	0	0	0
rs2714043	11	123471687	123471687	+	ENSG00000023171	GRAMD1B	0	0	0	6	0	0	0	0	0	0	0	0	0	0	0	0	0	0	0
rs2714044	11	123472042	123472042	+	ENSG00000023171	GRAMD1B	0	0	0	6	0	0	0	0	0	0	0	0	0	0	0	0	0	0	0
rs10893044	11	123472245	123472245	+	ENSG00000023171	GRAMD1B	0	0	0	3	0	0	0	0	0	0	0	0	0	0	0	0	0	0	0
rs2714046	11	123472495	123472495	+	ENSG00000023171	GRAMD1B	0	0	0	3	0	0	0	0	0	0	0	0	0	0	0	0	0	0	0
rs12790721	11	123472553	123472553	+	ENSG00000023171	GRAMD1B	0	0	0	3	0	0	0	0	0	0	0	0	0	0	0	0	0	0	0
rs36020612	11	123473727	123473727	+	ENSG00000023171	GRAMD1B	0	0	0	3	0	0	0	0	0	0	0	0	0	0	0	0	0	0	0
rs36051450	11	123474251	123474251	+	ENSG00000023171	GRAMD1B	0	0	0	3	0	0	0	0	0	0	0	0	0	0	0	0	0	0	0
rs2714048	11	123474789	123474789	+	ENSG00000023171	GRAMD1B	0	0	0	6	0	0	0	0	0	0	0	0	0	0	0	0	0	0	0
rs2714049	11	123474812	123474812	+	ENSG00000023171	GRAMD1B	0	0	0	6	0	0	0	0	0	0	0	0	0	0	0	0	0	0	0
rs2846059	11	123480633	123480633	+	ENSG00000023171	GRAMD1B	0	0	0	9	0	0	0	0	0	0	0	0	0	0	0	0	0	0	0
rs35923643	11	123484683	123484683	+	ENSG00000023171	GRAMD1B	0	0	0	4	0	0	0	0	0	0	0	0	0	0	0	0	0	0	0
rs735665	11	123490689	123490689	+	ENSG00000023171	GRAMD1B	0	0	0	4	0	0	0	0	0	0	0	0	0	0	0	0	0	0	0
rs2846296	11	123503568	123503568	+	ENSG00000023171	GRAMD1B	0	0	0	10	0	0	0	0	0	0	0	0	0	0	0	0	0	0	0
rs12789243	11	123504215	123504215	+	ENSG00000023171	GRAMD1B	0	0	0	5	0	0	0	0	0	0	0	0	0	0	0	0	0	0	0
rs2846300	11	123505084	123505084	+	ENSG00000023171	GRAMD1B	0	0	0	5	0	0	0	0	0	0	0	0	0	0	0	0	0	0	0
rs2714073	11	123505241	123505241	+	ENSG00000023171	GRAMD1B	0	0	0	5	0	0	0	0	0	0	0	0	0	0	0	0	0	0	0
rs2714071	11	123507619	123507619	+	ENSG00000023171	GRAMD1B	0	0	0	5	0	0	0	0	0	0	0	0	0	0	0	0	0	0	0
rs12799226	11	123519517	123519517	+	ENSG00000023171	GRAMD1B	0	0	0	6	0	0	0	0	0	0	0	0	0	0	0	0	0	0	0
rs12799466	11	123519739	123519739	+	ENSG00000023171	GRAMD1B	0	0	0	6	0	0	0	0	0	0	0	0	0	0	0	0	0	0	0
rs186191163	11	124866479	124866479	+	ENSG00000154134	ROBO3	0	0	0	1	0	0	0	0	0	0	0	0	0	0	0	0	0	0	0
rs148096840	11	125407180	125407180	+	ENSG00000165495	PKNOX2	0	0	1	5	0	0	0	3	0	0	0	0	0	0	0	0	0	0	0
rs76036828	11	126046992	126046992	+	ENSG00000064309	CDON	0	0	2	11	0	0	0	5	0	0	0	0	0	0	0	0	0	0	0
rs3890065	11	12737220	12737220	+	ENSG00000187079	TEAD1	0	0	0	8	0	0	0	0	0	0	0	0	0	0	0	0	0	0	0
rs56756217	11	128637352	128637352	+	ENSG00000245008	ENSG00000245008	0	0	0	4	0	0	0	4	0	0	0	0	0	0	0	0	0	0	0
rs12224947	11	129086604	129086604	+	ENSG00000134909	ARHGAP32	0	0	0	8	0	0	0	0	0	0	0	0	0	0	0	0	0	0	0
rs535495155	11	129823582	129823582	+	ENSG00000151715	TMEM45B	0	0	0	4	0	0	0	3	0	0	0	0	0	0	0	0	0	0	0
rs572294133	11	129847357	129847357	+	ENSG00000151715	TMEM45B	0	0	0	3	0	0	0	2	0	0	0	0	0	0	0	0	0	0	0
rs189135336	11	129957474	129957474	+	ENSG00000170325	PRDM10	0	0	0	10	0	0	0	0	0	0	0	0	0	0	0	0	0	0	0
rs11606271	11	131649685	131649685	+	ENSG00000182667	NTM	0	0	0	7	0	0	0	2	0	0	0	0	0	0	0	0	0	0	0
rs11606271	11	131649685	131649685	+	ENSG00000224795	NTM-AS1	0	0	0	7	0	0	0	2	0	0	0	0	0	0	0	0	0	0	0
rs182237398	11	131820406	131820406	+	ENSG00000182667	NTM	0	0	0	4	0	0	0	0	0	0	0	0	0	0	0	0	0	0	0
rs608887	11	131823383	131823383	+	ENSG00000182667	NTM	0	0	0	4	0	0	0	0	0	0	0	0	0	0	0	0	0	0	0
rs529566	11	131824922	131824922	+	ENSG00000182667	NTM	0	0	0	4	0	0	0	0	0	0	0	0	0	0	0	0	0	0	0
rs576825	11	131824982	131824982	+	ENSG00000182667	NTM	0	0	0	4	0	0	0	0	0	0	0	0	0	0	0	0	0	0	0
rs10894455	11	131826090	131826090	+	ENSG00000182667	NTM	0	0	0	8	0	0	0	0	0	0	0	0	0	0	0	0	0	0	0
rs4936149	11	131826233	131826233	+	ENSG00000182667	NTM	0	0	0	12	0	0	0	0	0	0	0	0	0	0	0	0	0	0	0
rs4937657	11	131826255	131826255	+	ENSG00000182667	NTM	0	0	0	4	0	0	0	0	0	0	0	0	0	0	0	0	0	0	0
rs11603321	11	131827589	131827589	+	ENSG00000182667	NTM	0	0	0	12	0	0	0	0	0	0	0	0	0	0	0	0	0	0	0
rs6590604	11	131832072	131832072	+	ENSG00000182667	NTM	0	0	0	8	0	0	0	0	0	0	0	0	0	0	0	0	0	0	0
rs7938255	11	131832116	131832116	+	ENSG00000182667	NTM	0	0	0	4	0	0	0	0	0	0	0	0	0	0	0	0	0	0	0
rs1527781	11	131833130	131833130	+	ENSG00000182667	NTM	0	0	0	12	0	0	0	0	0	0	0	0	0	0	0	0	0	0	0
rs7104701	11	131833282	131833282	+	ENSG00000182667	NTM	0	0	0	8	0	0	0	0	0	0	0	0	0	0	0	0	0	0	0
rs7104953	11	131833337	131833337	+	ENSG00000182667	NTM	0	0	0	4	0	0	0	0	0	0	0	0	0	0	0	0	0	0	0
rs1436257	11	131833635	131833635	+	ENSG00000182667	NTM	0	0	0	8	0	0	0	0	0	0	0	0	0	0	0	0	0	0	0
rs10791175	11	131834396	131834396	+	ENSG00000182667	NTM	0	0	0	8	0	0	0	0	0	0	0	0	0	0	0	0	0	0	0
rs7931867	11	131834595	131834595	+	ENSG00000182667	NTM	0	0	0	4	0	0	0	0	0	0	0	0	0	0	0	0	0	0	0
rs1939377	11	131838860	131838860	+	ENSG00000182667	NTM	0	0	0	4	0	0	0	0	0	0	0	0	0	0	0	0	0	0	0
rs11222814	11	131840116	131840116	+	ENSG00000182667	NTM	0	0	0	12	0	0	0	0	0	0	0	0	0	0	0	0	0	0	0
rs4937663	11	131840285	131840285	+	ENSG00000182667	NTM	0	0	0	12	0	0	0	0	0	0	0	0	0	0	0	0	0	0	0
rs11222815	11	131842017	131842017	+	ENSG00000182667	NTM	0	0	0	4	0	0	0	0	0	0	0	0	0	0	0	0	0	0	0
rs7129266	11	131844309	131844309	+	ENSG00000182667	NTM	0	0	0	12	0	0	0	0	0	0	0	0	0	0	0	0	0	0	0
rs10791176	11	131844650	131844650	+	ENSG00000182667	NTM	0	0	0	4	0	0	0	0	0	0	0	0	0	0	0	0	0	0	0
rs969056	11	131844856	131844856	+	ENSG00000182667	NTM	0	0	0	8	0	0	0	0	0	0	0	0	0	0	0	0	0	0	0
rs969057	11	131845339	131845339	+	ENSG00000182667	NTM	0	0	0	4	0	0	0	0	0	0	0	0	0	0	0	0	0	0	0
rs10791177	11	131845718	131845718	+	ENSG00000182667	NTM	0	0	0	8	0	0	0	0	0	0	0	0	0	0	0	0	0	0	0
rs9787872	11	131848420	131848420	+	ENSG00000182667	NTM	0	0	0	8	0	0	0	0	0	0	0	0	0	0	0	0	0	0	0
rs7123870	11	131848483	131848483	+	ENSG00000182667	NTM	0	0	0	8	0	0	0	0	0	0	0	0	0	0	0	0	0	0	0
rs10791178	11	131849354	131849354	+	ENSG00000182667	NTM	0	0	0	4	0	0	0	0	0	0	0	0	0	0	0	0	0	0	0
rs9787803	11	131851305	131851305	+	ENSG00000182667	NTM	0	0	0	8	0	0	0	0	0	0	0	0	0	0	0	0	0	0	0
rs9787811	11	131851321	131851321	+	ENSG00000182667	NTM	0	0	0	8	0	0	0	0	0	0	0	0	0	0	0	0	0	0	0
rs10894461	11	131852540	131852540	+	ENSG00000182667	NTM	0	0	0	12	0	0	0	0	0	0	0	0	0	0	0	0	0	0	0
rs12223764	11	131852732	131852732	+	ENSG00000182667	NTM	0	0	0	8	0	0	0	0	0	0	0	0	0	0	0	0	0	0	0
rs12225153	11	131852822	131852822	+	ENSG00000182667	NTM	0	0	0	12	0	0	0	0	0	0	0	0	0	0	0	0	0	0	0
rs10736602	11	131854010	131854010	+	ENSG00000182667	NTM	0	0	0	8	0	0	0	0	0	0	0	0	0	0	0	0	0	0	0
rs10894462	11	131855233	131855233	+	ENSG00000182667	NTM	0	0	0	8	0	0	0	0	0	0	0	0	0	0	0	0	0	0	0
rs10750493	11	131856423	131856423	+	ENSG00000182667	NTM	0	0	0	4	0	0	0	0	0	0	0	0	0	0	0	0	0	0	0
rs930327	11	131856952	131856952	+	ENSG00000182667	NTM	0	0	0	8	0	0	0	0	0	0	0	0	0	0	0	0	0	0	0
rs748807	11	131857532	131857532	+	ENSG00000182667	NTM	0	0	0	8	0	0	0	0	0	0	0	0	0	0	0	0	0	0	0
rs873223	11	131857987	131857987	+	ENSG00000182667	NTM	0	0	0	12	0	0	0	0	0	0	0	0	0	0	0	0	0	0	0
rs10894464	11	131859357	131859357	+	ENSG00000182667	NTM	0	0	0	4	0	0	0	0	0	0	0	0	0	0	0	0	0	0	0
rs488808	11	131861350	131861350	+	ENSG00000182667	NTM	0	0	0	12	0	0	0	0	0	0	0	0	0	0	0	0	0	0	0
rs633040	11	131861532	131861532	+	ENSG00000182667	NTM	0	0	0	8	0	0	0	0	0	0	0	0	0	0	0	0	0	0	0
rs568828	11	131862365	131862365	+	ENSG00000182667	NTM	0	0	0	8	0	0	0	0	0	0	0	0	0	0	0	0	0	0	0
rs11222822	11	131865332	131865332	+	ENSG00000182667	NTM	0	0	0	8	0	0	0	0	0	0	0	0	0	0	0	0	0	0	0
rs544473	11	131865392	131865392	+	ENSG00000182667	NTM	0	0	0	12	0	0	0	0	0	0	0	0	0	0	0	0	0	0	0
rs12574509	11	131870179	131870179	+	ENSG00000182667	NTM	0	0	0	8	0	0	0	0	0	0	0	0	0	0	0	0	0	0	0
rs11222827	11	131873812	131873812	+	ENSG00000182667	NTM	0	0	0	8	0	0	0	0	0	0	0	0	0	0	0	0	0	0	0
rs10894466	11	131874128	131874128	+	ENSG00000182667	NTM	0	0	0	4	0	0	0	0	0	0	0	0	0	0	0	0	0	0	0
rs59034092	11	131878494	131878494	+	ENSG00000182667	NTM	0	0	0	5	0	0	0	1	0	0	0	0	0	0	0	0	0	0	0
rs59034092	11	131878494	131878494	+	ENSG00000238117	ENSG00000238117	0	0	0	5	0	0	0	1	0	0	0	0	0	0	0	0	0	0	0
rs10894470	11	131879070	131879070	+	ENSG00000182667	NTM	0	0	0	10	0	0	0	2	0	0	0	0	0	0	0	0	0	0	0
rs10894470	11	131879070	131879070	+	ENSG00000238117	ENSG00000238117	0	0	0	10	0	0	0	2	0	0	0	0	0	0	0	0	0	0	0
rs7101789	11	131880326	131880326	+	ENSG00000182667	NTM	0	0	0	15	0	0	0	3	0	0	0	0	0	0	0	0	0	0	0
rs7101789	11	131880326	131880326	+	ENSG00000238117	ENSG00000238117	0	0	0	15	0	0	0	3	0	0	0	0	0	0	0	0	0	0	0
rs7115424	11	131883858	131883858	+	ENSG00000182667	NTM	0	0	0	10	0	0	0	2	0	0	0	0	0	0	0	0	0	0	0
rs7115424	11	131883858	131883858	+	ENSG00000238117	ENSG00000238117	0	0	0	10	0	0	0	2	0	0	0	0	0	0	0	0	0	0	0
rs10894472	11	131886171	131886171	+	ENSG00000182667	NTM	0	0	0	10	0	0	0	2	0	0	0	0	0	0	0	0	0	0	0
rs10894472	11	131886171	131886171	+	ENSG00000238117	ENSG00000238117	0	0	0	10	0	0	0	2	0	0	0	0	0	0	0	0	0	0	0
rs11222829	11	131886258	131886258	+	ENSG00000182667	NTM	0	0	0	10	0	0	0	2	0	0	0	0	0	0	0	0	0	0	0
rs11222829	11	131886258	131886258	+	ENSG00000238117	ENSG00000238117	0	0	0	10	0	0	0	2	0	0	0	0	0	0	0	0	0	0	0
rs1036434	11	131886434	131886434	+	ENSG00000182667	NTM	0	0	0	15	0	0	0	3	0	0	0	0	0	0	0	0	0	0	0
rs1036434	11	131886434	131886434	+	ENSG00000238117	ENSG00000238117	0	0	0	15	0	0	0	3	0	0	0	0	0	0	0	0	0	0	0
rs10894473	11	131889790	131889790	+	ENSG00000182667	NTM	0	0	0	15	0	0	0	3	0	0	0	0	0	0	0	0	0	0	0
rs10894473	11	131889790	131889790	+	ENSG00000238117	ENSG00000238117	0	0	0	15	0	0	0	3	0	0	0	0	0	0	0	0	0	0	0
rs12284553	11	131895017	131895017	+	ENSG00000182667	NTM	0	0	0	15	0	0	0	3	0	0	0	0	0	0	0	0	0	0	0
rs12284553	11	131895017	131895017	+	ENSG00000238117	ENSG00000238117	0	0	0	15	0	0	0	3	0	0	0	0	0	0	0	0	0	0	0
rs9787911	11	131899508	131899508	+	ENSG00000182667	NTM	0	0	0	4	0	0	0	0	0	0	0	0	0	0	0	0	0	0	0
rs11222836	11	131911740	131911740	+	ENSG00000182667	NTM	0	0	0	18	0	0	0	6	0	0	0	0	0	0	0	0	0	0	0
rs564895	11	132333328	132333328	+	ENSG00000182667	NTM	0	0	0	22	0	0	0	8	0	0	0	0	0	0	0	0	0	0	0
rs7951990	11	133059341	133059341	+	ENSG00000183715	OPCML	0	0	0	4	0	0	0	2	0	0	0	0	0	0	0	0	0	0	0
rs1146210	11	134192266	134192266	+	ENSG00000151503	NCAPD3	0	0	18	42	0	0	3	12	0	0	0	0	0	0	0	0	0	0	0
rs149542167	11	134363229	134363229	+	ENSG00000149328	GLB1L2	0	0	0	10	0	0	0	6	0	0	0	0	0	0	0	0	0	0	0
rs72856828	11	15000433	15000433	+	ENSG00000175868	CALCB	0	0	0	1	0	0	0	0	0	0	0	0	0	0	0	0	0	0	0
rs73435536	11	16519390	16519390	+	ENSG00000110693	SOX6	0	0	1	5	0	0	0	4	0	0	0	0	0	0	0	0	0	0	0
rs570938507	11	16524192	16524192	+	ENSG00000110693	SOX6	0	0	1	5	0	0	0	4	0	0	0	0	0	0	0	0	0	0	0
rs563577305	11	16525695	16525695	+	ENSG00000110693	SOX6	0	0	1	5	0	0	0	4	0	0	0	0	0	0	0	0	0	0	0
rs111350573	11	16552167	16552167	+	ENSG00000110693	SOX6	0	0	1	5	0	0	0	4	0	0	0	0	0	0	0	0	0	0	0
rs111660449	11	16560434	16560434	+	ENSG00000110693	SOX6	0	0	1	5	0	0	0	4	0	0	0	0	0	0	0	0	0	0	0
rs73417131	11	16561697	16561697	+	ENSG00000110693	SOX6	0	0	2	10	0	0	0	8	0	0	0	0	0	0	0	0	0	0	0
rs7948370	11	16583588	16583588	+	ENSG00000110693	SOX6	0	0	1	5	0	0	0	4	0	0	0	0	0	0	0	0	0	0	0
rs113136680	11	16615850	16615850	+	ENSG00000110693	SOX6	0	0	1	4	0	0	0	3	0	0	0	0	0	0	0	0	0	0	0
rs113136680	11	16615850	16615850	+	ENSG00000110696	C11orf58	0	0	1	4	0	0	0	3	0	0	0	0	0	0	0	0	0	0	0
rs59736321	11	16622749	16622749	+	ENSG00000110693	SOX6	0	0	2	8	0	0	0	6	0	0	0	0	0	0	0	0	0	0	0
rs59736321	11	16622749	16622749	+	ENSG00000110696	C11orf58	0	0	2	8	0	0	0	6	0	0	0	0	0	0	0	0	0	0	0
rs73419059	11	16631733	16631733	+	ENSG00000110693	SOX6	0	0	1	4	0	0	0	3	0	0	0	0	0	0	0	0	0	0	0
rs73419059	11	16631733	16631733	+	ENSG00000110696	C11orf58	0	0	1	4	0	0	0	3	0	0	0	0	0	0	0	0	0	0	0
rs139710255	11	16638880	16638880	+	ENSG00000110693	SOX6	0	0	2	8	0	0	0	6	0	0	0	0	0	0	0	0	0	0	0
rs139710255	11	16638880	16638880	+	ENSG00000110696	C11orf58	0	0	2	8	0	0	0	6	0	0	0	0	0	0	0	0	0	0	0
rs141693226	11	16641336	16641336	+	ENSG00000110693	SOX6	0	0	1	4	0	0	0	3	0	0	0	0	0	0	0	0	0	0	0
rs141693226	11	16641336	16641336	+	ENSG00000110696	C11orf58	0	0	1	4	0	0	0	3	0	0	0	0	0	0	0	0	0	0	0
rs59018764	11	16645983	16645983	+	ENSG00000110693	SOX6	0	0	1	4	0	0	0	3	0	0	0	0	1	1	0	0	0	0	0
rs59018764	11	16645983	16645983	+	ENSG00000110696	C11orf58	0	0	1	4	0	0	0	3	0	0	0	0	1	1	0	0	0	0	0
rs75971347	11	16657072	16657072	+	ENSG00000110693	SOX6	0	0	1	4	0	0	0	3	0	0	0	0	0	0	0	0	0	0	0
rs75971347	11	16657072	16657072	+	ENSG00000110696	C11orf58	0	0	1	4	0	0	0	3	0	0	0	0	0	0	0	0	0	0	0
rs73419079	11	16660223	16660223	+	ENSG00000110693	SOX6	0	0	1	4	0	0	0	3	0	0	0	0	0	0	0	0	0	0	0
rs73419079	11	16660223	16660223	+	ENSG00000110696	C11orf58	0	0	1	4	0	0	0	3	0	0	0	0	0	0	0	0	0	0	0
rs79261412	11	16666116	16666116	+	ENSG00000110693	SOX6	0	0	1	4	0	0	0	3	0	0	0	0	0	0	0	0	0	0	0
rs79261412	11	16666116	16666116	+	ENSG00000110696	C11orf58	0	0	1	4	0	0	0	3	0	0	0	0	0	0	0	0	0	0	0
rs7131337	11	16667021	16667021	+	ENSG00000110693	SOX6	0	0	1	4	0	0	0	3	0	0	0	0	0	0	0	0	0	0	0
rs7131337	11	16667021	16667021	+	ENSG00000110696	C11orf58	0	0	1	4	0	0	0	3	0	0	0	0	0	0	0	0	0	0	0
rs7110273	11	16670143	16670143	+	ENSG00000110693	SOX6	0	0	2	8	0	0	0	6	0	0	0	0	0	0	0	0	0	0	0
rs7110273	11	16670143	16670143	+	ENSG00000110696	C11orf58	0	0	2	8	0	0	0	6	0	0	0	0	0	0	0	0	0	0	0
rs73419086	11	16676805	16676805	+	ENSG00000110693	SOX6	0	0	1	4	0	0	0	3	0	0	0	0	0	0	0	0	0	0	0
rs73419086	11	16676805	16676805	+	ENSG00000110696	C11orf58	0	0	1	4	0	0	0	3	0	0	0	0	0	0	0	0	0	0	0
rs73419087	11	16678387	16678387	+	ENSG00000110693	SOX6	0	0	1	4	0	0	0	3	0	0	0	0	0	0	0	0	0	0	0
rs73419087	11	16678387	16678387	+	ENSG00000110696	C11orf58	0	0	1	4	0	0	0	3	0	0	0	0	0	0	0	0	0	0	0
rs11823738	11	16680189	16680189	+	ENSG00000110693	SOX6	0	0	1	4	0	0	0	3	0	0	0	0	0	0	0	0	0	0	0
rs11823738	11	16680189	16680189	+	ENSG00000110696	C11orf58	0	0	1	4	0	0	0	3	0	0	0	0	0	0	0	0	0	0	0
rs112760292	11	16681251	16681251	+	ENSG00000110693	SOX6	0	0	1	4	0	0	0	3	0	0	0	0	0	0	0	0	0	0	0
rs112760292	11	16681251	16681251	+	ENSG00000110696	C11orf58	0	0	1	4	0	0	0	3	0	0	0	0	0	0	0	0	0	0	0
rs73419096	11	16685147	16685147	+	ENSG00000110693	SOX6	0	0	1	4	0	0	0	3	0	0	0	0	0	0	0	0	0	0	0
rs73419096	11	16685147	16685147	+	ENSG00000110696	C11orf58	0	0	1	4	0	0	0	3	0	0	0	0	0	0	0	0	0	0	0
rs16933352	11	16692673	16692673	+	ENSG00000110693	SOX6	0	0	1	4	0	0	0	3	0	0	0	0	0	0	0	0	0	0	0
rs16933352	11	16692673	16692673	+	ENSG00000110696	C11orf58	0	0	1	4	0	0	0	3	0	0	0	0	0	0	0	0	0	0	0
rs73421104	11	16701997	16701997	+	ENSG00000110693	SOX6	0	0	1	4	0	0	0	3	0	0	0	0	0	0	0	0	0	0	0
rs73421104	11	16701997	16701997	+	ENSG00000110696	C11orf58	0	0	1	4	0	0	0	3	0	0	0	0	0	0	0	0	0	0	0
rs73421107	11	16705645	16705645	+	ENSG00000110693	SOX6	0	0	1	4	0	0	0	3	0	0	0	0	0	0	0	0	0	0	0
rs73421107	11	16705645	16705645	+	ENSG00000110696	C11orf58	0	0	1	4	0	0	0	3	0	0	0	0	0	0	0	0	0	0	0
rs73421110	11	16705761	16705761	+	ENSG00000110693	SOX6	0	0	1	4	0	0	0	3	0	0	0	0	0	0	0	0	0	0	0
rs73421110	11	16705761	16705761	+	ENSG00000110696	C11orf58	0	0	1	4	0	0	0	3	0	0	0	0	0	0	0	0	0	0	0
rs11827809	11	16709425	16709425	+	ENSG00000110693	SOX6	0	0	1	4	0	0	0	3	0	0	0	0	0	0	0	0	0	0	0
rs11827809	11	16709425	16709425	+	ENSG00000110696	C11orf58	0	0	1	4	0	0	0	3	0	0	0	0	0	0	0	0	0	0	0
rs113128015	11	16712327	16712327	+	ENSG00000110693	SOX6	0	0	1	4	0	0	0	3	0	0	0	0	0	0	0	0	0	0	0
rs113128015	11	16712327	16712327	+	ENSG00000110696	C11orf58	0	0	1	4	0	0	0	3	0	0	0	0	0	0	0	0	0	0	0
rs11821831	11	16714493	16714493	+	ENSG00000110693	SOX6	0	0	1	4	0	0	0	3	0	0	0	0	0	0	0	0	0	0	0
rs11821831	11	16714493	16714493	+	ENSG00000110696	C11orf58	0	0	1	4	0	0	0	3	0	0	0	0	0	0	0	0	0	0	0
rs112209964	11	16720209	16720209	+	ENSG00000110693	SOX6	0	0	1	4	0	0	0	3	0	0	0	0	0	0	0	0	0	0	0
rs112209964	11	16720209	16720209	+	ENSG00000110696	C11orf58	0	0	1	4	0	0	0	3	0	0	0	0	0	0	0	0	0	0	0
rs7943067	11	16722444	16722444	+	ENSG00000110693	SOX6	0	0	1	4	0	0	0	3	0	0	0	0	0	0	0	0	0	0	0
rs7943067	11	16722444	16722444	+	ENSG00000110696	C11orf58	0	0	1	4	0	0	0	3	0	0	0	0	0	0	0	0	0	0	0
rs73421127	11	16722686	16722686	+	ENSG00000110693	SOX6	0	0	1	4	0	0	0	3	0	0	0	0	0	0	0	0	0	0	0
rs73421127	11	16722686	16722686	+	ENSG00000110696	C11orf58	0	0	1	4	0	0	0	3	0	0	0	0	0	0	0	0	0	0	0
rs149615069	11	16731936	16731936	+	ENSG00000110693	SOX6	0	0	1	4	0	0	0	3	0	0	0	0	0	0	0	0	0	0	0
rs149615069	11	16731936	16731936	+	ENSG00000110696	C11orf58	0	0	1	4	0	0	0	3	0	0	0	0	0	0	0	0	0	0	0
rs73421135	11	16735945	16735945	+	ENSG00000110693	SOX6	0	0	1	4	0	0	0	3	0	0	0	0	0	0	0	0	0	0	0
rs73421135	11	16735945	16735945	+	ENSG00000110696	C11orf58	0	0	1	4	0	0	0	3	0	0	0	0	0	0	0	0	0	0	0
rs16933391	11	16741400	16741400	+	ENSG00000110696	C11orf58	0	0	0	6	0	0	0	2	0	0	0	0	0	0	0	0	0	0	0
rs73421149	11	16741601	16741601	+	ENSG00000110696	C11orf58	0	0	0	6	0	0	0	2	0	0	0	0	0	0	0	0	0	0	0
rs7122218	11	16743611	16743611	+	ENSG00000110696	C11orf58	0	0	0	6	0	0	0	2	0	0	0	0	0	0	0	0	0	0	0
rs111600727	11	16745592	16745592	+	ENSG00000110696	C11orf58	0	0	0	7	0	0	0	3	0	0	0	0	0	0	0	0	0	0	0
rs16933396	11	16746327	16746327	+	ENSG00000110696	C11orf58	0	0	0	7	0	0	0	3	0	0	0	0	0	0	0	0	0	0	0
rs61491081	11	16749773	16749773	+	ENSG00000110696	C11orf58	0	0	0	5	0	0	1	1	0	0	0	0	0	0	0	0	0	0	0
rs11822640	11	16751586	16751586	+	ENSG00000110696	C11orf58	0	0	0	5	0	0	1	1	0	0	0	0	0	0	0	0	0	0	0
rs73421158	11	16752070	16752070	+	ENSG00000110696	C11orf58	0	0	0	5	0	0	1	1	0	0	0	0	0	0	0	0	0	0	0
rs73421161	11	16754280	16754280	+	ENSG00000110696	C11orf58	0	0	0	12	0	0	0	4	0	0	0	0	0	0	0	0	0	0	0
rs41515852	11	16871798	16871798	+	ENSG00000166689	PLEKHA7	0	0	0	8	0	0	0	2	0	0	0	0	0	0	0	0	0	0	0
rs11606492	11	16978695	16978695	+	ENSG00000166689	PLEKHA7	0	0	0	5	0	0	0	1	0	0	0	0	0	0	0	0	0	0	0
rs115601012	11	17818094	17818094	+	ENSG00000129158	SERGEF	0	0	4	17	0	0	0	5	0	0	0	0	0	0	0	0	0	0	0
rs115601012	11	17818094	17818094	+	ENSG00000129159	KCNC1	0	0	4	17	0	0	0	5	0	0	0	0	0	0	0	0	0	0	0
rs139516672	11	17821494	17821494	+	ENSG00000129158	SERGEF	0	0	4	17	0	0	0	5	0	0	0	0	0	0	0	0	0	0	0
rs139516672	11	17821494	17821494	+	ENSG00000129159	KCNC1	0	0	4	17	0	0	0	5	0	0	0	0	0	0	0	0	0	0	0
rs34325634	11	19681784	19681784	+	ENSG00000166833	NAV2	0	0	0	1	0	0	0	0	0	0	0	0	0	0	0	0	0	0	0
rs146448517	11	19897239	19897239	+	ENSG00000166833	NAV2	0	0	0	8	0	0	0	0	0	0	0	0	0	0	0	0	0	0	0
rs181272912	11	19985981	19985981	+	ENSG00000166833	NAV2	0	0	0	4	0	0	0	0	0	0	0	0	0	0	0	0	0	0	0
rs147572129	11	20021572	20021572	+	ENSG00000166833	NAV2	0	0	0	4	0	0	0	0	0	0	0	0	0	0	0	0	0	0	0
rs116928805	11	20044320	20044320	+	ENSG00000166833	NAV2	0	0	0	20	0	0	0	6	0	0	0	0	0	0	0	0	0	0	0
rs116928805	11	20044320	20044320	+	ENSG00000254453	NAV2-AS2	0	0	0	20	0	0	0	6	0	0	0	0	0	0	0	0	0	0	0
rs187877142	11	20887059	20887059	+	ENSG00000165973	NELL1	0	0	0	6	0	0	0	2	0	0	0	0	0	0	0	0	0	0	0
rs35676970	11	22133257	22133257	+	ENSG00000171714	ANO5	0	0	0	4	0	0	0	4	0	0	0	0	0	0	0	0	0	0	0
rs35676970	11	22133257	22133257	+	ENSG00000287962	ENSG00000287962	0	0	0	4	0	0	0	4	0	0	0	0	0	0	0	0	0	0	0
rs35891595	11	2471755	2471755	+	ENSG00000053918	KCNQ1	0	0	0	8	0	0	0	1	0	0	0	0	0	0	0	0	0	0	0
rs55633286	11	24957220	24957220	+	ENSG00000187398	LUZP2	0	0	0	4	0	0	0	0	0	0	0	0	0	0	0	0	0	0	0
rs150968658	11	25002543	25002543	+	ENSG00000187398	LUZP2	0	0	0	6	0	0	0	0	0	0	0	0	0	0	0	0	0	0	0
rs7115480	11	25004162	25004162	+	ENSG00000187398	LUZP2	0	0	0	6	0	0	0	0	0	0	0	0	0	0	0	0	0	0	0
rs76521600	11	25008061	25008061	+	ENSG00000187398	LUZP2	0	0	0	3	0	0	0	0	0	0	0	0	0	0	0	0	0	0	0
rs146008182	11	25016972	25016972	+	ENSG00000187398	LUZP2	0	0	0	3	0	0	0	0	0	0	0	0	0	0	0	0	0	0	0
rs147890800	11	25056363	25056363	+	ENSG00000187398	LUZP2	0	0	0	3	0	0	0	0	0	0	0	0	0	0	0	0	0	0	0
rs142301937	11	25057315	25057315	+	ENSG00000187398	LUZP2	0	0	0	3	0	0	0	0	0	0	0	0	0	0	0	0	0	0	0
rs57821563	11	25057826	25057826	+	ENSG00000187398	LUZP2	0	0	0	3	0	0	0	0	0	0	0	0	0	0	0	0	0	0	0
rs146741105	11	25069625	25069625	+	ENSG00000187398	LUZP2	0	0	0	3	0	0	0	0	0	0	0	0	0	0	0	0	0	0	0
rs35688550	11	26188896	26188896	+	ENSG00000134343	ANO3	0	1	0	0	0	0	0	0	0	0	0	0	0	0	0	0	0	0	0
rs34859438	11	26193333	26193333	+	ENSG00000134343	ANO3	0	0	0	2	0	0	0	1	0	0	0	0	0	0	0	0	0	0	0
rs3108827	11	26197722	26197722	+	ENSG00000134343	ANO3	0	0	0	4	0	0	0	2	0	0	0	0	0	0	0	0	0	0	0
rs11600480	11	26197922	26197922	+	ENSG00000134343	ANO3	0	0	0	4	0	0	0	2	0	0	0	0	0	0	0	0	0	0	0
rs11601570	11	26199514	26199514	+	ENSG00000134343	ANO3	0	0	0	2	0	0	0	1	0	0	0	0	0	0	0	0	0	0	0
rs67019540	11	26200323	26200323	+	ENSG00000134343	ANO3	0	0	0	2	0	0	0	1	0	0	0	0	0	0	0	0	0	0	0
rs11029386	11	26204680	26204680	+	ENSG00000134343	ANO3	0	0	0	4	0	0	0	2	0	0	0	0	0	0	0	0	0	0	0
rs12289787	11	26205719	26205719	+	ENSG00000134343	ANO3	0	0	0	4	0	0	0	2	0	0	0	0	0	0	0	0	0	0	0
rs10501041	11	26206048	26206048	+	ENSG00000134343	ANO3	0	0	0	2	0	0	0	1	0	0	0	0	0	0	0	0	0	0	0
rs35093706	11	26206824	26206824	+	ENSG00000134343	ANO3	0	0	0	2	0	0	0	1	0	0	0	0	0	0	0	0	0	0	0
rs66613374	11	26206881	26206881	+	ENSG00000134343	ANO3	0	0	0	2	0	0	0	1	0	0	0	0	0	0	0	0	0	0	0
rs67640189	11	26207012	26207012	+	ENSG00000134343	ANO3	0	0	0	4	0	0	0	2	0	0	0	0	0	0	0	0	0	0	0
rs10834924	11	26207050	26207050	+	ENSG00000134343	ANO3	0	0	0	2	0	0	0	1	0	0	0	0	0	0	0	0	0	0	0
rs12799187	11	26207559	26207559	+	ENSG00000134343	ANO3	0	0	0	2	0	0	0	1	0	0	0	0	0	0	0	0	0	0	0
rs12799220	11	26207607	26207607	+	ENSG00000134343	ANO3	0	0	0	2	0	0	0	1	0	0	0	0	0	0	0	0	0	0	0
rs12799440	11	26207797	26207797	+	ENSG00000134343	ANO3	0	0	0	2	0	0	0	1	0	0	0	0	0	0	0	0	0	0	0
rs12801417	11	26207929	26207929	+	ENSG00000134343	ANO3	0	0	0	2	0	0	0	1	0	0	0	0	0	0	0	0	0	0	0
rs67805620	11	26208022	26208022	+	ENSG00000134343	ANO3	0	0	0	4	0	0	0	2	0	0	0	0	0	0	0	0	0	0	0
rs4542363	11	26208060	26208060	+	ENSG00000134343	ANO3	0	0	0	2	0	0	2	0	0	0	0	0	0	0	0	0	0	0	0
rs4459249	11	26208226	26208226	+	ENSG00000134343	ANO3	0	0	0	1	0	0	1	0	0	0	0	0	0	0	0	0	0	0	0
rs67523310	11	26208234	26208234	+	ENSG00000134343	ANO3	0	0	0	1	0	0	1	0	0	0	0	0	0	0	0	0	0	0	0
rs4550177	11	26208263	26208263	+	ENSG00000134343	ANO3	0	0	0	1	0	0	1	0	0	0	0	0	0	0	0	0	0	0	0
rs4390306	11	26208304	26208304	+	ENSG00000134343	ANO3	0	0	0	1	0	0	1	0	0	0	0	0	0	0	0	0	0	0	0
rs71480106	11	26208374	26208374	+	ENSG00000134343	ANO3	0	0	0	2	0	0	0	0	0	0	0	0	0	0	0	0	0	0	0
rs12806221	11	26208766	26208766	+	ENSG00000134343	ANO3	0	0	0	2	0	0	0	0	0	0	0	0	0	0	0	0	0	0	0
rs35055734	11	26209160	26209160	+	ENSG00000134343	ANO3	0	0	0	1	0	0	0	0	0	0	0	0	0	0	0	0	0	0	0
rs34249232	11	26209184	26209184	+	ENSG00000134343	ANO3	0	0	0	1	0	0	0	0	0	0	0	0	0	0	0	0	0	0	0
rs35746409	11	26209646	26209646	+	ENSG00000134343	ANO3	0	0	0	1	0	0	0	0	0	0	0	0	0	0	0	0	0	0	0
rs7951500	11	26209782	26209782	+	ENSG00000134343	ANO3	0	0	0	1	0	0	0	0	0	0	0	0	0	0	0	0	0	0	0
rs7952023	11	26210138	26210138	+	ENSG00000134343	ANO3	0	0	0	2	0	0	0	0	0	0	0	0	0	0	0	0	0	0	0
rs7952050	11	26210239	26210239	+	ENSG00000134343	ANO3	0	0	0	3	0	0	0	0	0	0	0	0	0	0	0	0	0	0	0
rs10834925	11	26210358	26210358	+	ENSG00000134343	ANO3	0	0	0	1	0	0	0	0	0	0	0	0	0	0	0	0	0	0	0
rs10834926	11	26210422	26210422	+	ENSG00000134343	ANO3	0	0	0	2	0	0	0	0	0	0	0	0	0	0	0	0	0	0	0
rs34006492	11	26210531	26210531	+	ENSG00000134343	ANO3	0	0	0	1	0	0	0	0	0	0	0	0	0	0	0	0	0	0	0
rs11820750	11	26210575	26210575	+	ENSG00000134343	ANO3	0	0	0	1	0	0	0	0	0	0	0	0	0	0	0	0	0	0	0
rs71480110	11	26210587	26210587	+	ENSG00000134343	ANO3	0	0	0	1	0	0	0	0	0	0	0	0	0	0	0	0	0	0	0
rs35088680	11	26210940	26210940	+	ENSG00000134343	ANO3	0	0	0	1	0	0	0	0	0	0	0	0	0	0	0	0	0	0	0
rs34767513	11	26210991	26210991	+	ENSG00000134343	ANO3	0	0	0	1	0	0	0	0	0	0	0	0	0	0	0	0	0	0	0
rs34879862	11	26211019	26211019	+	ENSG00000134343	ANO3	0	0	0	1	0	0	0	0	0	0	0	0	0	0	0	0	0	0	0
rs12796496	11	26211126	26211126	+	ENSG00000134343	ANO3	0	0	0	1	0	0	0	0	0	0	0	0	0	0	0	0	0	0	0
rs12797146	11	26211357	26211357	+	ENSG00000134343	ANO3	0	0	0	2	0	0	0	0	0	0	0	0	0	0	0	0	0	0	0
rs12802308	11	26211574	26211574	+	ENSG00000134343	ANO3	0	0	0	2	0	0	0	0	0	0	0	0	0	0	0	0	0	0	0
rs77482554	11	26211781	26211781	+	ENSG00000134343	ANO3	0	0	0	1	0	0	0	0	0	0	0	0	0	0	0	0	0	0	0
rs79839969	11	26211816	26211816	+	ENSG00000134343	ANO3	0	0	0	1	0	0	0	0	0	0	0	0	0	0	0	0	0	0	0
rs34391855	11	26211978	26211978	+	ENSG00000134343	ANO3	0	0	0	2	0	0	0	0	0	0	0	0	0	0	0	0	0	0	0
rs35479014	11	26212138	26212138	+	ENSG00000134343	ANO3	0	0	0	1	0	0	0	0	0	0	0	0	0	0	0	0	0	0	0
rs12803909	11	26212388	26212388	+	ENSG00000134343	ANO3	0	0	0	2	0	0	0	0	0	0	0	0	0	0	0	0	0	0	0
rs35868946	11	26212393	26212393	+	ENSG00000134343	ANO3	0	0	0	3	0	0	0	0	0	0	0	0	0	0	0	0	0	0	0
rs111450413	11	26212547	26212547	+	ENSG00000134343	ANO3	0	0	0	1	0	0	0	0	0	0	0	0	0	0	0	0	0	0	0
rs111385486	11	26212664	26212664	+	ENSG00000134343	ANO3	0	0	0	1	0	0	0	0	0	0	0	0	0	0	0	0	0	0	0
rs12785883	11	26212844	26212844	+	ENSG00000134343	ANO3	0	0	0	2	0	0	0	0	0	0	0	0	0	0	0	0	0	0	0
rs12222777	11	26213034	26213034	+	ENSG00000134343	ANO3	0	0	0	3	0	0	0	0	0	0	0	0	0	0	0	0	0	0	0
rs35719059	11	26213280	26213280	+	ENSG00000134343	ANO3	0	0	0	1	0	0	0	0	0	0	0	0	0	0	0	0	0	0	0
rs71480112	11	26213308	26213308	+	ENSG00000134343	ANO3	0	0	0	2	0	0	0	0	0	0	0	0	0	0	0	0	0	0	0
rs34336267	11	26213496	26213496	+	ENSG00000134343	ANO3	0	0	0	1	0	0	0	0	0	0	0	0	0	0	0	0	0	0	0
rs35733671	11	26213508	26213508	+	ENSG00000134343	ANO3	0	0	0	1	0	0	0	0	0	0	0	0	0	0	0	0	0	0	0
rs35926520	11	26213571	26213571	+	ENSG00000134343	ANO3	0	0	0	1	0	0	0	0	0	0	0	0	0	0	0	0	0	0	0
rs12791748	11	26213654	26213654	+	ENSG00000134343	ANO3	0	0	0	1	0	0	0	0	0	0	0	0	0	0	0	0	0	0	0
rs12791764	11	26213678	26213678	+	ENSG00000134343	ANO3	0	0	0	1	0	0	0	0	0	0	0	0	0	0	0	0	0	0	0
rs34055654	11	26213917	26213917	+	ENSG00000134343	ANO3	0	0	0	1	0	0	0	0	0	0	0	0	0	0	0	0	0	0	0
rs7939607	11	26214106	26214106	+	ENSG00000134343	ANO3	0	0	0	2	0	0	0	0	0	0	0	0	0	0	0	0	0	0	0
rs4300356	11	26215048	26215048	+	ENSG00000134343	ANO3	0	0	0	2	0	0	0	0	0	0	0	0	0	0	0	0	0	0	0
rs4623853	11	26215106	26215106	+	ENSG00000134343	ANO3	0	0	0	1	0	0	0	0	0	0	0	0	0	0	0	0	0	0	0
rs34988725	11	26215153	26215153	+	ENSG00000134343	ANO3	0	0	0	1	0	0	0	0	0	0	0	0	0	0	0	0	0	0	0
rs12800986	11	26215214	26215214	+	ENSG00000134343	ANO3	0	0	0	1	0	0	0	0	0	0	0	0	0	0	0	0	0	0	0
rs12801763	11	26215511	26215511	+	ENSG00000134343	ANO3	0	0	0	1	0	0	0	0	0	0	0	0	0	0	0	0	0	0	0
rs10767516	11	26216321	26216321	+	ENSG00000134343	ANO3	0	0	0	1	0	0	0	0	0	0	0	0	0	0	0	0	0	0	0
rs4620676	11	26216520	26216520	+	ENSG00000134343	ANO3	0	0	0	2	0	0	0	0	0	0	0	0	0	0	0	0	0	0	0
rs4424637	11	26216658	26216658	+	ENSG00000134343	ANO3	0	0	0	2	0	0	0	0	0	0	0	0	0	0	0	0	0	0	0
rs4313531	11	26216687	26216687	+	ENSG00000134343	ANO3	0	0	0	2	0	0	0	0	0	0	0	0	0	0	0	0	0	0	0
rs4313532	11	26216965	26216965	+	ENSG00000134343	ANO3	0	0	0	1	0	0	0	0	0	0	0	0	0	0	0	0	0	0	0
rs11602913	11	26217611	26217611	+	ENSG00000134343	ANO3	0	0	0	1	0	0	0	0	0	0	0	0	0	0	0	0	0	0	0
rs11605240	11	26218017	26218017	+	ENSG00000134343	ANO3	0	0	0	1	0	0	0	0	0	0	0	0	0	0	0	0	0	0	0
rs11603054	11	26218111	26218111	+	ENSG00000134343	ANO3	0	0	0	1	0	0	0	0	0	0	0	0	0	0	0	0	0	0	0
rs10834927	11	26218371	26218371	+	ENSG00000134343	ANO3	0	0	0	1	0	0	0	0	0	0	0	0	0	0	0	0	0	0	0
rs35258770	11	26218719	26218719	+	ENSG00000134343	ANO3	0	0	0	1	0	0	0	0	0	0	0	0	0	0	0	0	0	0	0
rs34713660	11	26218789	26218789	+	ENSG00000134343	ANO3	0	0	0	1	0	0	0	0	0	0	0	0	0	0	0	0	0	0	0
rs34817561	11	26218917	26218917	+	ENSG00000134343	ANO3	0	0	0	1	0	0	0	0	0	0	0	0	0	0	0	0	0	0	0
rs35567246	11	26218924	26218924	+	ENSG00000134343	ANO3	0	0	0	1	0	0	0	0	0	0	0	0	0	0	0	0	0	0	0
rs7116694	11	26219040	26219040	+	ENSG00000134343	ANO3	0	0	0	1	0	0	0	0	0	0	0	0	0	0	0	0	0	0	0
rs7116714	11	26219165	26219165	+	ENSG00000134343	ANO3	0	0	0	1	0	0	0	0	0	0	0	0	0	0	0	0	0	0	0
rs72889674	11	26219888	26219888	+	ENSG00000134343	ANO3	0	0	0	1	0	0	0	0	0	0	0	0	0	0	0	0	0	0	0
rs72889675	11	26219904	26219904	+	ENSG00000134343	ANO3	0	0	0	1	0	0	0	0	0	0	0	0	0	0	0	0	0	0	0
rs66510770	11	26220654	26220654	+	ENSG00000134343	ANO3	0	0	0	2	0	0	0	0	0	0	0	0	0	0	0	0	0	0	0
rs71480114	11	26220707	26220707	+	ENSG00000134343	ANO3	0	0	0	2	0	0	0	0	0	0	0	0	0	0	0	0	0	0	0
rs67691143	11	26220748	26220748	+	ENSG00000134343	ANO3	0	0	0	2	0	0	0	0	0	0	0	0	0	0	0	0	0	0	0
rs67029124	11	26220843	26220843	+	ENSG00000134343	ANO3	0	0	0	1	0	0	0	0	0	0	0	0	0	0	0	0	0	0	0
rs35766300	11	26221150	26221150	+	ENSG00000134343	ANO3	0	0	0	1	0	0	0	0	0	0	0	0	0	0	0	0	0	0	0
rs34634213	11	26221192	26221192	+	ENSG00000134343	ANO3	0	0	0	1	0	0	0	0	0	0	0	0	0	0	0	0	0	0	0
rs1578894	11	26221369	26221369	+	ENSG00000134343	ANO3	0	0	0	1	0	0	0	0	0	0	0	0	0	0	0	0	0	0	0
rs12799694	11	26221901	26221901	+	ENSG00000134343	ANO3	0	0	0	2	0	0	0	0	0	0	0	0	0	0	0	0	0	0	0
rs11605379	11	26221940	26221940	+	ENSG00000134343	ANO3	0	0	0	1	0	0	0	0	0	0	0	0	0	0	0	0	0	0	0
rs11607541	11	26222010	26222010	+	ENSG00000134343	ANO3	0	0	0	1	0	0	0	0	0	0	0	0	0	0	0	0	0	0	0
rs10834928	11	26222166	26222166	+	ENSG00000134343	ANO3	0	0	0	1	0	0	0	0	0	0	0	0	0	0	0	0	0	0	0
rs11601216	11	26222285	26222285	+	ENSG00000134343	ANO3	0	0	0	1	0	0	0	0	0	0	0	0	0	0	0	0	0	0	0
rs72872711	11	26222890	26222890	+	ENSG00000134343	ANO3	0	0	0	2	0	0	0	0	0	0	0	0	0	0	0	0	0	0	0
rs72872712	11	26222949	26222949	+	ENSG00000134343	ANO3	0	0	0	1	0	0	0	0	0	0	0	0	0	0	0	0	0	0	0
rs72872714	11	26222964	26222964	+	ENSG00000134343	ANO3	0	0	0	1	0	0	0	0	0	0	0	0	0	0	0	0	0	0	0
rs66873040	11	26223165	26223165	+	ENSG00000134343	ANO3	0	0	0	1	0	0	0	0	0	0	0	0	0	0	0	0	0	0	0
rs4427526	11	26223214	26223214	+	ENSG00000134343	ANO3	0	0	0	1	0	0	0	0	0	0	0	0	0	0	0	0	0	0	0
rs67321699	11	26223235	26223235	+	ENSG00000134343	ANO3	0	0	0	2	0	0	0	0	0	0	0	0	0	0	0	0	0	0	0
rs11029398	11	26223246	26223246	+	ENSG00000134343	ANO3	0	0	0	1	0	0	0	0	0	0	0	0	0	0	0	0	0	0	0
rs67223308	11	26223325	26223325	+	ENSG00000134343	ANO3	0	0	0	1	0	0	0	0	0	0	0	0	0	0	0	0	0	0	0
rs67800780	11	26223385	26223385	+	ENSG00000134343	ANO3	0	0	0	1	0	0	0	0	0	0	0	0	0	0	0	0	0	0	0
rs35970758	11	26223733	26223733	+	ENSG00000134343	ANO3	0	0	0	1	0	0	0	0	0	0	0	0	0	0	0	0	0	0	0
rs66965677	11	26223835	26223835	+	ENSG00000134343	ANO3	0	0	0	2	0	0	0	0	0	0	0	0	0	0	0	0	0	0	0
rs35235023	11	26223860	26223860	+	ENSG00000134343	ANO3	0	0	0	2	0	0	0	0	0	0	0	0	0	0	0	0	0	0	0
rs1381180	11	26224020	26224020	+	ENSG00000134343	ANO3	0	0	0	2	0	0	0	0	0	0	0	0	0	0	0	0	0	0	0
rs1381179	11	26224031	26224031	+	ENSG00000134343	ANO3	0	0	0	1	0	0	0	0	0	0	0	0	0	0	0	0	0	0	0
rs1381178	11	26224114	26224114	+	ENSG00000134343	ANO3	0	0	0	1	0	0	0	0	0	0	0	0	0	0	0	0	0	0	0
rs17308852	11	26224946	26224946	+	ENSG00000134343	ANO3	0	0	0	1	0	0	0	0	0	0	0	0	0	0	0	0	0	0	0
rs972170	11	26225331	26225331	+	ENSG00000134343	ANO3	0	0	0	1	0	0	0	0	0	0	0	0	0	0	0	0	0	0	0
rs1318826	11	26225500	26225500	+	ENSG00000134343	ANO3	0	0	0	2	0	0	0	0	0	0	0	0	0	0	0	0	0	0	0
rs1318825	11	26225594	26225594	+	ENSG00000134343	ANO3	0	0	0	1	0	0	0	0	0	0	0	0	0	0	0	0	0	0	0
rs972169	11	26225651	26225651	+	ENSG00000134343	ANO3	0	0	0	1	0	0	0	0	0	0	0	0	0	0	0	0	0	0	0
rs12791123	11	26226020	26226020	+	ENSG00000134343	ANO3	0	0	0	1	0	0	0	0	0	0	0	0	0	0	0	0	0	0	0
rs67844042	11	26226057	26226057	+	ENSG00000134343	ANO3	0	0	0	1	0	0	0	0	0	0	0	0	0	0	0	0	0	0	0
rs17308859	11	26226068	26226068	+	ENSG00000134343	ANO3	0	0	0	1	0	0	0	0	0	0	0	0	0	0	0	0	0	0	0
rs17308866	11	26226129	26226129	+	ENSG00000134343	ANO3	0	0	0	1	0	0	0	0	0	0	0	0	0	0	0	0	0	0	0
rs67184583	11	26226243	26226243	+	ENSG00000134343	ANO3	0	0	0	1	0	0	0	0	0	0	0	0	0	0	0	0	0	0	0
rs66500173	11	26226375	26226375	+	ENSG00000134343	ANO3	0	0	0	1	0	0	0	0	0	0	0	0	0	0	0	0	0	0	0
rs4277072	11	26226494	26226494	+	ENSG00000134343	ANO3	0	0	0	1	0	0	0	0	0	0	0	0	0	0	0	0	0	0	0
rs4498946	11	26226536	26226536	+	ENSG00000134343	ANO3	0	0	0	1	0	0	0	0	0	0	0	0	0	0	0	0	0	0	0
rs1987347	11	26226792	26226792	+	ENSG00000134343	ANO3	0	0	0	2	0	0	0	0	0	0	0	0	0	0	0	0	0	0	0
rs7933096	11	26230035	26230035	+	ENSG00000134343	ANO3	0	0	0	1	0	0	0	0	0	0	0	0	0	0	0	0	0	0	0
rs4307672	11	26231025	26231025	+	ENSG00000134343	ANO3	0	0	0	1	0	0	0	0	0	0	0	0	0	0	0	0	0	0	0
rs4323819	11	26231041	26231041	+	ENSG00000134343	ANO3	0	0	0	2	0	0	0	0	0	0	0	0	0	0	0	0	0	0	0
rs4312024	11	26231110	26231110	+	ENSG00000134343	ANO3	0	0	0	2	0	0	0	0	0	0	0	0	0	0	0	0	0	0	0
rs2349808	11	26231169	26231169	+	ENSG00000134343	ANO3	0	0	0	1	0	0	0	0	0	0	0	0	0	0	0	0	0	0	0
rs2349809	11	26231181	26231181	+	ENSG00000134343	ANO3	0	0	0	2	0	0	0	0	0	0	0	0	0	0	0	0	0	0	0
rs4329640	11	26231286	26231286	+	ENSG00000134343	ANO3	0	0	0	1	0	0	0	0	0	0	0	0	0	0	0	0	0	0	0
rs2349810	11	26231306	26231306	+	ENSG00000134343	ANO3	0	0	0	1	0	0	0	0	0	0	0	0	0	0	0	0	0	0	0
rs2349811	11	26231394	26231394	+	ENSG00000134343	ANO3	0	0	0	1	0	0	0	0	0	0	0	0	0	0	0	0	0	0	0
rs12801876	11	26231446	26231446	+	ENSG00000134343	ANO3	0	0	0	1	0	0	0	0	0	0	0	0	0	0	0	0	0	0	0
rs7940616	11	26231579	26231579	+	ENSG00000134343	ANO3	0	0	0	1	0	0	0	0	0	0	0	0	0	0	0	0	0	0	0
rs898731	11	26231625	26231625	+	ENSG00000134343	ANO3	0	0	0	2	0	0	0	0	0	0	0	0	0	0	0	0	0	0	0
rs898732	11	26231712	26231712	+	ENSG00000134343	ANO3	0	0	0	1	0	0	0	0	0	0	0	0	0	0	0	0	0	0	0
rs11029403	11	26232154	26232154	+	ENSG00000134343	ANO3	0	0	0	2	0	0	0	0	0	0	0	0	0	0	0	0	0	0	0
rs7941353	11	26232185	26232185	+	ENSG00000134343	ANO3	0	0	0	2	0	0	0	0	0	0	0	0	0	0	0	0	0	0	0
rs7927888	11	26232207	26232207	+	ENSG00000134343	ANO3	0	0	0	1	0	0	0	0	0	0	0	0	0	0	0	0	0	0	0
rs11029409	11	26233948	26233948	+	ENSG00000134343	ANO3	0	0	0	3	0	0	0	0	0	0	0	0	0	0	0	0	0	0	0
rs11029410	11	26234166	26234166	+	ENSG00000134343	ANO3	0	0	0	2	0	0	0	0	0	0	0	0	0	0	0	0	0	0	0
rs12161776	11	26234934	26234934	+	ENSG00000134343	ANO3	0	0	0	1	0	0	0	0	0	0	0	0	0	0	0	0	0	0	0
rs7115356	11	26287212	26287212	+	ENSG00000134343	ANO3	0	0	0	4	0	0	0	2	0	0	0	0	0	0	0	0	0	0	0
rs7115356	11	26287212	26287212	+	ENSG00000254819	ANO3-AS1	0	0	0	4	0	0	0	2	0	0	0	0	0	0	0	0	0	0	0
rs7950267	11	26309802	26309802	+	ENSG00000134343	ANO3	0	0	0	9	0	0	0	3	0	0	0	0	0	0	0	0	0	0	0
rs7950267	11	26309802	26309802	+	ENSG00000254819	ANO3-AS1	0	0	0	9	0	0	0	3	0	0	0	0	0	0	0	0	0	0	0
rs11029525	11	26334327	26334327	+	ENSG00000134343	ANO3	0	0	0	12	0	0	0	0	0	0	0	0	0	0	0	0	0	0	0
rs117099158	11	26660453	26660453	+	ENSG00000134343	ANO3	4	0	0	0	0	0	0	0	0	0	0	0	0	0	0	0	0	0	0
rs6484307	11	27500196	27500196	+	ENSG00000148943	LIN7C	0	0	0	4	0	0	0	0	0	0	0	0	0	0	0	0	0	0	0
rs11823126	11	27512354	27512354	+	ENSG00000245573	BDNF-AS	0	0	0	51	0	0	0	51	0	0	0	0	0	0	0	0	0	0	0
rs181725451	11	27613402	27613402	+	ENSG00000245573	BDNF-AS	0	0	0	47	0	0	0	47	0	0	0	0	0	0	0	0	0	0	0
rs11030094	11	27638228	27638228	+	ENSG00000245573	BDNF-AS	0	0	0	47	0	0	0	47	0	0	0	0	0	0	0	0	0	0	0
rs187316127	11	29803351	29803351	+	ENSG00000254530	LINC02755	0	0	0	3	0	0	0	3	0	0	0	0	0	0	0	0	0	0	0
rs187316127	11	29803351	29803351	+	ENSG00000254734	ENSG00000254734	0	0	0	3	0	0	0	3	0	0	0	0	0	0	0	0	0	0	0
rs144250598	11	29856963	29856963	+	ENSG00000254530	LINC02755	0	0	0	3	0	0	0	3	0	0	0	0	0	0	0	0	0	0	0
rs144250598	11	29856963	29856963	+	ENSG00000254734	ENSG00000254734	0	0	0	3	0	0	0	3	0	0	0	0	0	0	0	0	0	0	0
rs7130987	11	3062135	3062135	+	ENSG00000285644	ENSG00000285644	0	0	0	1	0	0	0	1	0	0	0	0	0	0	0	0	0	0	0
rs112169160	11	3111036	3111036	+	ENSG00000021762	OSBPL5	0	0	2	14	0	0	0	4	0	0	0	0	0	0	0	0	0	0	0
rs35697033	11	31447069	31447069	+	ENSG00000148950	IMMP1L	0	0	4	14	0	0	0	0	0	0	0	0	0	0	0	0	0	0	0
rs11031423	11	31597020	31597020	+	ENSG00000109911	ELP4	0	0	12	42	0	0	0	4	0	0	0	0	0	0	0	0	0	0	0
rs3781854	11	31632859	31632859	+	ENSG00000109911	ELP4	0	0	6	23	0	0	1	3	0	0	0	0	0	0	0	0	0	0	0
rs3781854	11	31632859	31632859	+	ENSG00000228061	ENSG00000228061	0	0	6	23	0	0	1	3	0	0	0	0	0	0	0	0	0	0	0
rs2146568	11	31642792	31642792	+	ENSG00000109911	ELP4	0	0	6	24	0	0	0	4	0	0	0	0	0	0	0	0	0	0	0
rs2146568	11	31642792	31642792	+	ENSG00000228061	ENSG00000228061	0	0	6	24	0	0	0	4	0	0	0	0	0	0	0	0	0	0	0
rs11031438	11	31654924	31654924	+	ENSG00000109911	ELP4	0	0	4	24	0	0	0	5	0	0	0	0	0	0	0	0	0	0	0
rs11031438	11	31654924	31654924	+	ENSG00000228061	ENSG00000228061	0	0	4	24	0	0	0	5	0	0	0	0	0	0	0	0	0	0	0
rs964111	11	31657500	31657500	+	ENSG00000109911	ELP4	0	0	4	24	0	0	0	5	0	0	0	0	0	0	0	0	0	0	0
rs964111	11	31657500	31657500	+	ENSG00000228061	ENSG00000228061	0	0	4	24	0	0	0	5	0	0	0	0	0	0	0	0	0	0	0
rs11031448	11	31683161	31683161	+	ENSG00000109911	ELP4	0	0	4	22	0	0	0	5	0	0	0	0	0	0	0	0	0	0	0
rs11031448	11	31683161	31683161	+	ENSG00000228061	ENSG00000228061	0	0	4	22	0	0	0	5	0	0	0	0	0	0	0	0	0	0	0
rs10835809	11	31696923	31696923	+	ENSG00000109911	ELP4	0	0	4	23	0	0	0	6	0	0	0	0	0	0	0	0	0	0	0
rs10835809	11	31696923	31696923	+	ENSG00000228061	ENSG00000228061	0	0	4	23	0	0	0	6	0	0	0	0	0	0	0	0	0	0	0
rs76249499	11	32274363	32274363	+	ENSG00000227160	THEM7P	0	0	0	1	0	0	0	1	0	0	0	0	0	0	0	0	0	0	0
rs116949260	11	32288283	32288283	+	ENSG00000227160	THEM7P	0	0	0	1	0	0	0	1	0	0	0	0	0	0	0	0	0	0	0
rs58043598	11	32420504	32420504	+	ENSG00000184937	WT1	0	0	1	11	0	0	0	1	0	0	0	0	0	0	0	0	0	0	0
rs115558526	11	32437351	32437351	+	ENSG00000183242	WT1-AS	0	0	0	6	0	0	1	6	0	0	0	0	0	0	0	0	0	0	0
rs11031783	11	32438377	32438377	+	ENSG00000183242	WT1-AS	0	0	0	4	0	0	3	4	0	0	0	0	0	0	0	0	0	0	0
rs12800267	11	33416351	33416351	+	ENSG00000110427	KIAA1549L	0	0	0	2	0	0	0	0	0	0	0	0	0	0	0	0	0	0	0
rs11027633	11	3488745	3488745	+	ENSG00000254757	ENSG00000254757	0	0	0	9	0	0	0	9	0	0	0	0	0	0	0	0	0	0	0
rs11027633	11	3488745	3488745	+	ENSG00000255367	ENSG00000255367	0	0	0	9	0	0	0	9	0	0	0	0	0	0	0	0	0	0	0
rs11027633	11	3488745	3488745	+	ENSG00000284605	ENPP7P15	0	0	0	9	0	0	0	9	0	0	0	0	0	0	0	0	0	0	0
rs192126247	11	36305773	36305773	+	ENSG00000135362	PRR5L	0	0	0	4	0	0	0	2	0	0	0	0	0	0	0	0	0	0	0
rs76123113	11	40802042	40802042	+	ENSG00000148948	LRRC4C	0	0	0	6	0	0	0	2	0	0	0	0	0	0	0	0	0	0	0
rs145176736	11	40829796	40829796	+	ENSG00000148948	LRRC4C	0	0	0	3	0	0	0	1	0	0	0	0	0	0	0	0	0	0	0
rs542535692	11	40831246	40831246	+	ENSG00000148948	LRRC4C	0	0	0	3	0	0	0	1	0	0	0	0	0	0	0	0	0	0	0
rs16935553	11	41289270	41289270	+	ENSG00000148948	LRRC4C	0	0	0	3	0	0	0	1	0	0	0	0	0	0	0	0	0	0	0
rs41356952	11	42138923	42138923	+	ENSG00000255300	LINC02745	0	0	0	2	0	0	0	2	0	0	0	0	0	0	0	0	0	0	0
rs118120971	11	42145319	42145319	+	ENSG00000255300	LINC02745	0	0	0	1	0	0	0	1	0	0	0	0	0	0	0	0	0	0	0
rs118164471	11	43930803	43930803	+	ENSG00000254409	ENSG00000254409	0	0	0	2	0	0	0	2	0	0	0	0	0	0	0	0	0	0	0
rs117135144	11	43931320	43931320	+	ENSG00000254409	ENSG00000254409	0	0	0	4	0	0	0	4	0	0	0	0	0	0	0	0	0	0	0
rs181300177	11	44587223	44587223	+	ENSG00000085117	CD82	0	0	0	10	0	0	0	2	0	0	0	0	0	0	0	0	0	0	0
rs77388639	11	44737540	44737540	+	ENSG00000157570	TSPAN18	0	0	0	5	0	0	0	0	0	0	0	0	0	0	0	0	0	0	0
rs75241097	11	44738120	44738120	+	ENSG00000157570	TSPAN18	0	0	0	5	0	0	0	0	0	0	0	0	0	0	0	0	0	0	0
rs112241000	11	44739549	44739549	+	ENSG00000157570	TSPAN18	0	0	0	5	0	0	0	0	0	0	0	0	0	0	0	0	0	0	0
rs112128593	11	44740459	44740459	+	ENSG00000157570	TSPAN18	0	0	0	10	0	0	0	0	0	0	0	0	0	0	0	0	0	0	0
rs75482828	11	44742146	44742146	+	ENSG00000157570	TSPAN18	0	0	0	5	0	0	0	0	0	0	0	0	0	0	0	0	0	0	0
rs113826405	11	44742889	44742889	+	ENSG00000157570	TSPAN18	0	0	0	5	0	0	0	0	0	0	0	0	0	0	0	0	0	0	0
rs4755885	11	44747482	44747482	+	ENSG00000157570	TSPAN18	0	0	0	5	0	0	0	0	0	0	0	0	0	0	0	0	0	0	0
rs7124352	11	44748329	44748329	+	ENSG00000157570	TSPAN18	0	0	0	5	0	0	0	0	0	0	0	0	0	0	0	0	0	0	0
rs11827043	11	44748804	44748804	+	ENSG00000157570	TSPAN18	0	0	0	5	0	0	0	0	0	0	0	0	0	0	0	0	0	0	0
rs4755886	11	44750606	44750606	+	ENSG00000157570	TSPAN18	0	0	0	5	0	0	0	0	0	0	0	0	0	0	0	0	0	0	0
rs4755288	11	44750968	44750968	+	ENSG00000157570	TSPAN18	0	0	0	5	0	0	0	0	0	0	0	0	0	0	0	0	0	0	0
rs113213954	11	44752272	44752272	+	ENSG00000157570	TSPAN18	0	0	0	5	0	0	0	0	0	0	0	0	0	0	0	0	0	0	0
rs78931712	11	44753014	44753014	+	ENSG00000157570	TSPAN18	0	0	0	5	0	0	0	0	0	0	0	0	0	0	0	0	0	0	0
rs74434483	11	44754241	44754241	+	ENSG00000157570	TSPAN18	0	0	0	5	0	0	0	0	0	0	0	0	0	0	0	0	0	0	0
rs7941833	11	44754781	44754781	+	ENSG00000157570	TSPAN18	0	0	0	5	0	0	0	0	0	0	0	0	0	0	0	0	0	0	0
rs60616864	11	44756223	44756223	+	ENSG00000157570	TSPAN18	0	0	0	5	0	0	0	0	0	0	0	0	0	0	0	0	0	0	0
rs4755289	11	44756248	44756248	+	ENSG00000157570	TSPAN18	0	0	0	5	0	0	0	0	0	0	0	0	0	0	0	0	0	0	0
rs16938072	11	44761770	44761770	+	ENSG00000157570	TSPAN18	0	0	0	5	0	0	0	0	0	0	0	0	0	0	0	0	0	0	0
rs34043764	11	45815906	45815906	+	ENSG00000255447	ENSG00000255447	0	0	0	1	0	0	0	1	0	0	0	0	0	0	0	0	0	0	0
rs11607182	11	45816563	45816563	+	ENSG00000255447	ENSG00000255447	0	0	0	2	0	0	0	2	0	0	0	0	0	0	0	0	0	0	0
rs11607883	11	45818158	45818158	+	ENSG00000255447	ENSG00000255447	0	0	0	1	0	0	0	1	0	0	0	0	0	0	0	0	0	0	0
rs12805422	11	45818338	45818338	+	ENSG00000255447	ENSG00000255447	0	0	0	1	0	0	0	1	0	0	0	0	0	0	0	0	0	0	0
rs7112505	11	45819388	45819388	+	ENSG00000255447	ENSG00000255447	0	0	0	2	0	0	0	2	0	0	0	0	0	0	0	0	0	0	0
rs11038672	11	45824947	45824947	+	ENSG00000255447	ENSG00000255447	0	0	0	2	0	0	0	2	0	0	0	0	0	0	0	0	0	0	0
rs11038704	11	45894046	45894046	+	ENSG00000121653	MAPK8IP1	0	0	0	1	0	0	0	0	0	0	0	0	0	0	0	0	0	0	0
rs11038705	11	45894114	45894114	+	ENSG00000121653	MAPK8IP1	0	0	0	1	0	0	0	0	0	0	0	0	0	0	0	0	0	0	0
rs78301726	11	46558265	46558265	+	ENSG00000110497	AMBRA1	0	0	0	16	0	0	0	2	0	0	0	0	0	0	0	0	0	0	0
rs139834704	11	46625793	46625793	+	ENSG00000175224	ATG13	0	0	0	19	0	0	0	3	0	0	0	0	0	0	0	0	0	0	0
rs191343465	11	46639911	46639911	+	ENSG00000175224	ATG13	0	0	0	17	0	0	0	1	0	0	0	0	0	0	0	0	0	0	0
rs8914	11	46677574	46677574	+	ENSG00000175220	ARHGAP1	1	0	0	0	0	0	0	0	0	0	0	0	0	0	0	0	0	0	0
rs74486166	11	46678653	46678653	+	ENSG00000175220	ARHGAP1	1	0	0	0	0	0	0	0	0	0	0	0	0	0	0	0	0	0	0
rs560505547	11	46693009	46693009	+	ENSG00000175220	ARHGAP1	0	0	0	10	0	0	0	4	0	0	0	0	0	0	0	0	0	0	0
rs3136530	11	46737358	46737358	+	ENSG00000180210	F2	0	0	0	3	0	0	0	0	0	0	0	0	0	0	0	0	0	0	0
rs147627264	11	46858929	46858929	+	ENSG00000134569	LRP4	1	0	0	2	0	0	1	2	0	0	0	0	0	0	0	0	0	0	0
rs147627264	11	46858929	46858929	+	ENSG00000247675	LRP4-AS1	1	0	0	2	0	0	1	2	0	0	0	0	0	0	0	0	0	0	0
rs71474196	11	46955609	46955609	+	ENSG00000149179	CSTPP1	0	0	7	16	0	0	0	5	0	0	0	0	0	0	0	0	0	0	0
rs7101470	11	47032897	47032897	+	ENSG00000149179	CSTPP1	0	0	7	15	0	0	0	4	0	0	0	0	0	0	0	0	0	0	0
rs10838651	11	47043521	47043521	+	ENSG00000149179	CSTPP1	0	0	7	15	0	0	0	4	0	0	0	0	0	0	0	0	0	0	0
rs7117346	11	47165516	47165516	+	ENSG00000149182	ARFGAP2	0	0	1	6	0	0	0	1	0	0	0	0	6	0	0	0	0	0	0
rs2291120	11	47216129	47216129	+	ENSG00000134574	DDB2	0	0	3	11	0	0	2	1	0	0	0	0	0	0	0	0	0	0	0
rs1685404	11	47222114	47222114	+	ENSG00000134574	DDB2	0	0	4	12	0	0	0	2	0	0	0	0	0	0	0	0	0	0	0
rs11039138	11	47227672	47227672	+	ENSG00000134574	DDB2	0	0	8	24	0	0	0	4	0	0	0	0	0	0	0	0	0	0	0
rs11039139	11	47228768	47228768	+	ENSG00000134574	DDB2	0	0	8	24	0	0	0	4	0	0	0	0	0	0	0	0	0	0	0
rs11988	11	47239709	47239709	+	ENSG00000134575	ACP2	4	0	0	1	0	0	1	1	0	0	0	0	0	0	0	0	0	0	0
rs2167080	11	47241289	47241289	+	ENSG00000134575	ACP2	0	0	1	10	0	0	0	3	0	0	0	0	0	0	0	0	0	0	0
rs35677603	11	47246759	47246759	+	ENSG00000134575	ACP2	0	0	2	12	0	0	0	2	0	0	0	0	0	0	0	0	0	0	0
rs11039149	11	47255124	47255124	+	ENSG00000025434	NR1H3	0	0	0	13	0	0	0	6	0	0	0	0	0	0	0	0	0	0	0
rs11039154	11	47256951	47256951	+	ENSG00000025434	NR1H3	0	0	0	13	0	0	0	6	0	0	0	0	0	0	0	0	0	0	0
rs10501320	11	47272248	47272248	+	ENSG00000110514	MADD	0	1	1	21	0	0	0	1	0	0	0	0	0	0	0	0	0	0	0
rs11039159	11	47272470	47272470	+	ENSG00000110514	MADD	0	0	1	22	0	0	0	1	0	0	0	0	0	0	0	0	0	0	0
rs117035041	11	4708427	4708427	+	ENSG00000167346	MMP26	0	0	0	2	0	0	0	0	0	0	0	0	0	0	0	0	0	0	0
rs2291119	11	47276650	47276650	+	ENSG00000110514	MADD	0	0	1	19	0	0	0	1	0	0	0	0	0	0	0	0	0	0	0
rs7944419	11	47279674	47279674	+	ENSG00000110514	MADD	0	0	1	18	0	0	0	1	0	0	0	0	0	0	0	0	0	0	0
rs11606683	11	47281182	47281182	+	ENSG00000110514	MADD	0	0	1	18	0	0	0	1	0	0	0	0	0	0	0	0	0	0	0
rs326217	11	47281724	47281724	+	ENSG00000110514	MADD	0	0	1	0	0	0	1	0	0	0	0	0	0	0	0	0	0	0	17
rs11039162	11	47282061	47282061	+	ENSG00000110514	MADD	0	0	1	18	0	0	0	1	0	0	0	0	0	0	0	0	0	0	0
rs12802374	11	47287822	47287822	+	ENSG00000110514	MADD	0	0	3	57	0	0	0	6	0	0	0	0	0	0	0	0	0	0	0
rs11039165	11	47291138	47291138	+	ENSG00000110514	MADD	0	0	1	17	0	0	0	0	0	0	0	0	0	0	0	0	0	0	0
rs749067	11	47296606	47296606	+	ENSG00000110514	MADD	0	0	1	18	0	0	0	1	0	0	0	0	0	0	0	0	0	0	0
rs7116451	11	47300776	47300776	+	ENSG00000110514	MADD	0	0	1	18	0	0	0	1	0	0	0	0	0	0	0	0	0	0	0
rs67871383	11	47314287	47314287	+	ENSG00000110514	MADD	0	0	1	18	0	0	0	1	0	0	0	0	0	0	0	0	0	0	0
rs7944584	11	47314769	47314769	+	ENSG00000110514	MADD	0	0	1	18	0	0	0	1	0	0	0	0	0	0	0	0	0	0	0
rs11039182	11	47325172	47325172	+	ENSG00000110514	MADD	0	0	1	19	0	0	0	2	0	0	0	0	0	0	0	0	0	0	0
rs11039183	11	47325389	47325389	+	ENSG00000110514	MADD	0	0	1	18	0	0	0	1	0	0	0	0	0	0	0	0	0	0	0
rs11570094	11	47338155	47338155	+	ENSG00000134571	MYBPC3	0	0	2	8	0	0	0	0	0	0	0	0	0	0	0	0	0	0	0
rs2856653	11	47339533	47339533	+	ENSG00000134571	MYBPC3	0	0	1	4	0	0	0	0	0	0	0	0	0	0	0	0	0	0	0
rs2596407	11	47340287	47340287	+	ENSG00000134571	MYBPC3	0	0	1	4	0	0	0	0	0	0	0	0	0	0	0	0	0	0	0
rs2697923	11	47341664	47341664	+	ENSG00000134571	MYBPC3	0	0	3	12	0	0	0	0	0	0	0	0	0	0	0	0	0	0	0
rs10838696	11	47341734	47341734	+	ENSG00000134571	MYBPC3	0	0	1	4	0	0	0	0	0	0	0	0	0	0	0	0	0	0	0
rs2856650	11	47343648	47343648	+	ENSG00000134571	MYBPC3	0	0	2	8	0	0	0	0	0	0	0	0	0	0	0	0	0	0	0
rs2071305	11	47349406	47349406	+	ENSG00000134571	MYBPC3	0	0	2	8	0	0	0	0	0	0	0	0	0	0	0	0	0	0	0
rs2071304	11	47350826	47350826	+	ENSG00000134571	MYBPC3	0	0	2	8	0	0	0	0	0	0	0	0	0	0	0	0	0	0	0
rs1057233	11	47354897	47354897	+	ENSG00000066336	SPI1	3	0	0	0	0	0	0	0	0	0	0	0	0	0	0	0	0	0	0
rs3824869	11	47356694	47356694	+	ENSG00000066336	SPI1	0	0	0	6	0	0	0	0	0	0	0	0	0	0	0	0	0	0	0
rs10769256	11	47356845	47356845	+	ENSG00000066336	SPI1	0	0	0	6	0	0	0	0	0	0	0	0	0	0	0	0	0	0	0
rs11039199	11	47357661	47357661	+	ENSG00000066336	SPI1	0	0	0	6	0	0	0	0	0	0	0	0	0	0	0	0	0	0	0
rs2084946	11	47357856	47357856	+	ENSG00000066336	SPI1	0	0	0	6	0	0	0	0	0	0	0	0	0	0	0	0	0	0	0
rs1542321	11	47358064	47358064	+	ENSG00000066336	SPI1	0	0	0	9	0	0	0	0	0	0	0	0	0	0	0	0	0	0	0
rs11039200	11	47358095	47358095	+	ENSG00000066336	SPI1	0	0	0	3	0	0	0	0	0	0	0	0	0	0	0	0	0	0	0
rs10734557	11	47358510	47358510	+	ENSG00000066336	SPI1	1	0	0	3	0	0	0	0	0	0	0	0	0	0	0	0	0	0	0
rs3740688	11	47358789	47358789	+	ENSG00000066336	SPI1	0	0	0	6	0	2	0	0	0	0	0	0	0	0	0	0	0	0	0
rs11039202	11	47360875	47360875	+	ENSG00000066336	SPI1	0	0	0	4	0	0	0	0	0	0	0	0	0	0	0	0	0	0	0
rs7105851	11	47361724	47361724	+	ENSG00000066336	SPI1	0	0	0	8	0	0	0	0	0	0	0	0	0	0	0	0	0	0	0
rs11039203	11	47363046	47363046	+	ENSG00000066336	SPI1	0	0	0	4	0	0	0	0	0	0	0	0	0	0	0	0	0	0	0
rs67116452	11	47363643	47363643	+	ENSG00000066336	SPI1	0	0	0	4	0	0	0	0	0	0	0	0	0	0	0	0	0	0	0
rs10838698	11	47364372	47364372	+	ENSG00000066336	SPI1	0	0	0	8	0	0	0	0	0	0	0	0	0	0	0	0	0	0	0
rs10838699	11	47364522	47364522	+	ENSG00000066336	SPI1	0	0	0	12	0	0	0	0	0	0	0	0	0	0	0	0	0	0	0
rs935914	11	47366048	47366048	+	ENSG00000066336	SPI1	0	0	0	8	0	0	0	0	0	0	0	0	0	0	0	0	0	0	0
rs12801188	11	47366663	47366663	+	ENSG00000066336	SPI1	0	0	0	4	0	0	0	0	0	0	0	0	0	0	0	0	0	0	0
rs35996350	11	47367672	47367672	+	ENSG00000066336	SPI1	0	0	0	4	0	0	0	0	0	0	0	0	0	0	0	0	0	0	0
rs34937994	11	47368087	47368087	+	ENSG00000066336	SPI1	0	0	0	8	0	0	0	0	0	0	0	0	0	0	0	0	0	0	0
rs4752827	11	47368125	47368125	+	ENSG00000066336	SPI1	0	0	0	8	0	0	0	0	0	0	0	0	0	0	0	0	0	0	0
rs4752987	11	47369141	47369141	+	ENSG00000066336	SPI1	0	0	0	4	0	0	0	0	0	0	0	0	0	0	0	0	0	0	0
rs10769258	11	47369488	47369488	+	ENSG00000066336	SPI1	0	0	0	12	0	0	0	0	0	0	0	0	0	0	0	0	0	0	0
rs67472071	11	47370194	47370194	+	ENSG00000066336	SPI1	0	0	0	4	0	0	0	0	0	0	0	0	0	0	0	0	0	0	0
rs7928163	11	47370328	47370328	+	ENSG00000066336	SPI1	0	0	0	8	0	0	0	0	0	0	0	0	0	0	0	0	0	0	0
rs10437655	11	47370397	47370397	+	ENSG00000066336	SPI1	0	0	0	12	0	0	0	0	0	0	0	0	0	0	0	0	0	0	0
rs7928419	11	47370563	47370563	+	ENSG00000066336	SPI1	0	0	0	4	0	0	0	0	0	0	0	0	0	0	0	0	0	0	0
rs11039212	11	47371752	47371752	+	ENSG00000066336	SPI1	0	0	0	4	0	0	0	0	0	0	0	0	0	0	0	0	0	0	0
rs4992357	11	47372087	47372087	+	ENSG00000066336	SPI1	0	0	0	8	0	0	0	0	0	0	0	0	0	0	0	0	0	0	0
rs896817	11	47372754	47372754	+	ENSG00000066336	SPI1	0	0	0	4	0	0	0	0	0	0	0	0	0	0	0	0	0	0	0
rs896816	11	47372787	47372787	+	ENSG00000066336	SPI1	0	0	0	4	0	0	0	0	0	0	0	0	0	0	0	0	0	0	0
rs7940536	11	47373689	47373689	+	ENSG00000066336	SPI1	0	0	0	4	0	0	0	0	0	0	0	0	0	0	0	0	0	0	0
rs56030824	11	47375802	47375802	+	ENSG00000066336	SPI1	0	0	0	4	0	0	0	0	0	0	0	0	0	0	0	0	0	0	0
rs55677087	11	47376163	47376163	+	ENSG00000066336	SPI1	0	0	0	4	0	0	0	0	0	0	0	0	0	0	0	0	0	0	0
rs12146565	11	47377412	47377412	+	ENSG00000066336	SPI1	0	0	0	4	0	0	0	0	0	0	0	0	0	0	0	0	0	0	0
rs2278890	11	47378051	47378051	+	ENSG00000066336	SPI1	0	0	0	4	0	0	0	0	0	0	0	0	0	0	0	0	0	0	0
rs11039216	11	47385041	47385041	+	ENSG00000255197	ENSG00000255197	0	0	0	16	0	0	0	16	0	0	0	0	0	0	0	0	0	0	0
rs11606287	11	47385888	47385888	+	ENSG00000255197	ENSG00000255197	0	0	0	8	0	0	0	8	0	0	0	0	0	0	0	0	0	0	0
rs35032070	11	47387041	47387041	+	ENSG00000255197	ENSG00000255197	0	0	0	16	0	0	0	16	0	0	0	0	0	0	0	0	0	0	0
rs11500477	11	47387500	47387500	+	ENSG00000255197	ENSG00000255197	0	0	0	8	0	0	0	8	0	0	0	0	0	0	0	0	0	0	0
rs7111957	11	47387661	47387661	+	ENSG00000255197	ENSG00000255197	0	0	0	8	0	0	0	8	0	0	0	0	0	0	0	0	0	0	0
rs6485753	11	47388649	47388649	+	ENSG00000255197	ENSG00000255197	0	0	0	16	0	0	0	16	0	0	0	0	0	0	0	0	0	0	0
rs4752990	11	47388842	47388842	+	ENSG00000255197	ENSG00000255197	0	0	0	16	0	0	0	16	0	0	0	0	0	0	0	0	0	0	0
rs10838702	11	47389337	47389337	+	ENSG00000255197	ENSG00000255197	0	0	0	16	0	0	0	16	0	0	0	0	0	0	0	0	0	0	0
rs4752993	11	47389400	47389400	+	ENSG00000255197	ENSG00000255197	0	0	0	24	0	0	0	24	0	0	0	0	0	0	0	0	0	0	0
rs4752994	11	47389514	47389514	+	ENSG00000255197	ENSG00000255197	0	0	0	8	0	0	0	8	0	0	0	0	0	0	0	0	0	0	0
rs10769262	11	47390030	47390030	+	ENSG00000255197	ENSG00000255197	0	0	0	24	0	0	0	24	0	0	0	0	0	0	0	0	0	0	0
rs12803525	11	47391924	47391924	+	ENSG00000255197	ENSG00000255197	0	0	0	8	0	0	0	8	0	0	0	0	0	0	0	0	0	0	0
rs11605672	11	47392182	47392182	+	ENSG00000255197	ENSG00000255197	0	0	0	8	0	0	0	8	0	0	0	0	0	0	0	0	0	0	0
rs78529890	11	47393318	47393318	+	ENSG00000255197	ENSG00000255197	0	0	0	8	0	0	0	8	0	0	0	0	0	0	0	0	0	0	0
rs55876153	11	47395085	47395085	+	ENSG00000255197	ENSG00000255197	0	0	0	16	0	0	0	16	0	0	0	0	0	0	0	0	0	0	0
rs1377416	11	47395195	47395195	+	ENSG00000255197	ENSG00000255197	0	0	0	8	0	0	0	8	0	0	0	0	0	0	0	0	0	0	0
rs10769263	11	47395632	47395632	+	ENSG00000255197	ENSG00000255197	0	0	0	5	0	0	2	5	0	0	0	0	1	1	0	0	0	0	0
rs12802273	11	47396755	47396755	+	ENSG00000255197	ENSG00000255197	0	0	0	5	0	0	0	5	0	0	0	0	0	0	0	0	0	0	0
rs58965622	11	47396914	47396914	+	ENSG00000255197	ENSG00000255197	0	0	0	5	0	0	0	5	0	0	0	0	0	0	0	0	0	0	0
rs874896	11	47397402	47397402	+	ENSG00000255197	ENSG00000255197	0	0	0	15	0	0	0	15	0	0	0	0	0	0	0	0	0	0	0
rs7924485	11	47397578	47397578	+	ENSG00000255197	ENSG00000255197	0	0	0	15	0	0	0	15	0	0	0	0	0	0	0	0	0	0	0
rs896815	11	47397750	47397750	+	ENSG00000255197	ENSG00000255197	0	0	0	15	0	0	0	15	0	0	0	0	0	0	0	0	0	0	0
rs1534576	11	47398112	47398112	+	ENSG00000255197	ENSG00000255197	0	0	0	10	0	0	0	10	0	0	0	0	0	0	0	0	0	0	0
rs1317164	11	47398206	47398206	+	ENSG00000255197	ENSG00000255197	0	0	0	5	0	0	0	5	0	0	0	0	0	0	0	0	0	0	0
rs10838703	11	47401310	47401310	+	ENSG00000255197	ENSG00000255197	0	0	0	10	0	0	0	10	0	0	0	0	0	0	0	0	0	0	0
rs10769264	11	47401789	47401789	+	ENSG00000255197	ENSG00000255197	0	0	0	15	0	0	0	15	0	0	0	0	0	0	0	0	0	0	0
rs4752832	11	47402002	47402002	+	ENSG00000255197	ENSG00000255197	0	0	0	10	0	0	0	10	0	0	0	0	0	0	0	0	0	0	0
rs11039219	11	47402849	47402849	+	ENSG00000255197	ENSG00000255197	0	0	0	5	0	0	0	5	0	0	0	0	0	0	0	0	0	0	0
rs10838704	11	47403166	47403166	+	ENSG00000255197	ENSG00000255197	0	0	0	5	0	0	0	5	0	0	0	0	0	0	0	0	0	0	0
rs10838705	11	47403380	47403380	+	ENSG00000255197	ENSG00000255197	0	0	0	5	0	0	0	5	0	0	0	0	0	0	0	0	0	0	0
rs112060627	11	47405405	47405405	+	ENSG00000255197	ENSG00000255197	0	0	0	5	0	0	0	5	0	0	0	0	0	0	0	0	0	0	0
rs11039221	11	47406188	47406188	+	ENSG00000255197	ENSG00000255197	0	0	0	5	0	0	0	5	0	0	0	0	0	0	0	0	0	0	0
rs10838706	11	47406274	47406274	+	ENSG00000255197	ENSG00000255197	0	0	0	5	0	0	0	5	0	0	0	0	0	0	0	0	0	0	0
rs4752999	11	47407014	47407014	+	ENSG00000255197	ENSG00000255197	0	0	0	10	0	0	0	10	0	0	0	0	0	0	0	0	0	0	0
rs7107726	11	47407694	47407694	+	ENSG00000165915	SLC39A13	0	0	0	12	0	0	0	10	0	0	0	0	0	0	0	0	0	0	0
rs7107726	11	47407694	47407694	+	ENSG00000255197	ENSG00000255197	0	0	0	12	0	0	0	10	0	0	0	0	0	0	0	0	0	0	0
rs7947450	11	47408353	47408353	+	ENSG00000165915	SLC39A13	0	0	0	6	0	0	0	5	0	0	0	0	0	0	0	0	0	0	0
rs7947450	11	47408353	47408353	+	ENSG00000255197	ENSG00000255197	0	0	0	6	0	0	0	5	0	0	0	0	0	0	0	0	0	0	0
rs7937331	11	47408907	47408907	+	ENSG00000165915	SLC39A13	0	0	0	33	0	0	0	15	0	0	0	0	0	0	0	0	0	0	0
rs7937331	11	47408907	47408907	+	ENSG00000255197	ENSG00000255197	0	0	0	33	0	0	0	15	0	0	0	0	0	0	0	0	0	0	0
rs11039225	11	47409048	47409048	+	ENSG00000165915	SLC39A13	0	0	0	12	0	0	10	0	0	0	0	0	0	0	0	0	0	0	0
rs11039225	11	47409048	47409048	+	ENSG00000255197	ENSG00000255197	0	0	0	12	0	0	10	0	0	0	0	0	0	0	0	0	0	0	0
rs755555	11	47410415	47410415	+	ENSG00000165915	SLC39A13	0	0	0	9	0	0	0	0	0	0	0	0	0	0	0	0	0	0	0
rs755554	11	47410483	47410483	+	ENSG00000165915	SLC39A13	0	0	0	9	0	0	0	0	0	0	0	0	0	0	0	0	0	0	0
rs755553	11	47410752	47410752	+	ENSG00000165915	SLC39A13	0	0	0	18	0	0	0	0	0	0	0	0	0	0	0	0	0	0	0
rs10742802	11	47411174	47411174	+	ENSG00000165915	SLC39A13	0	0	0	9	0	0	0	0	0	0	0	0	0	0	0	0	0	0	0
rs6485756	11	47413226	47413226	+	ENSG00000165915	SLC39A13	0	0	0	24	0	0	0	3	0	0	0	0	0	0	0	0	0	0	0
rs2293576	11	47413435	47413435	+	ENSG00000165915	SLC39A13	0	0	0	4	0	0	2	0	0	0	0	0	0	0	0	0	0	0	10
rs2293577	11	47415651	47415651	+	ENSG00000165915	SLC39A13	6	0	0	2	0	0	0	0	0	0	0	0	0	0	0	0	0	0	0
rs2293578	11	47415852	47415852	+	ENSG00000165915	SLC39A13	3	0	0	1	0	0	0	0	0	0	0	0	0	0	0	0	0	0	0
rs2293579	11	47419207	47419207	+	ENSG00000165916	PSMC3	0	0	0	8	0	0	0	0	0	0	0	0	8	0	0	0	0	0	0
rs3781627	11	47419921	47419921	+	ENSG00000165916	PSMC3	0	0	0	4	0	0	0	0	0	0	0	0	0	0	0	0	0	0	0
rs3781626	11	47421342	47421342	+	ENSG00000165916	PSMC3	0	0	0	10	0	0	0	0	0	0	0	0	0	0	0	0	0	0	0
rs3781625	11	47421529	47421529	+	ENSG00000165916	PSMC3	0	0	0	10	0	0	0	0	0	0	0	0	0	0	0	0	0	0	0
rs55927797	11	47424741	47424741	+	ENSG00000165916	PSMC3	0	0	2	12	0	0	0	2	0	0	0	0	0	0	0	0	0	0	0
rs10838709	11	47425795	47425795	+	ENSG00000165916	PSMC3	0	0	4	24	0	0	2	4	0	0	0	0	0	0	0	0	0	0	0
rs35705029	11	47438412	47438412	+	ENSG00000165917	RAPSN	0	0	0	8	0	0	0	2	0	0	0	0	0	0	0	0	0	0	0
rs11039238	11	47439350	47439350	+	ENSG00000165917	RAPSN	0	0	0	5	0	0	0	1	0	0	0	0	0	0	0	0	0	0	0
rs7103835	11	47440142	47440142	+	ENSG00000165917	RAPSN	0	0	0	5	0	0	0	1	0	0	0	0	0	0	0	0	0	0	0
rs7103648	11	47440232	47440232	+	ENSG00000165917	RAPSN	0	0	0	5	0	0	0	1	0	0	0	0	0	0	0	0	0	0	0
rs7104036	11	47440589	47440589	+	ENSG00000165917	RAPSN	0	0	0	10	0	0	0	2	0	0	0	0	0	0	0	0	0	0	0
rs4752838	11	47444454	47444454	+	ENSG00000165917	RAPSN	0	0	0	4	0	0	0	0	0	0	0	0	0	0	0	0	0	0	0
rs11039244	11	47444890	47444890	+	ENSG00000165917	RAPSN	0	0	0	4	0	0	0	0	0	0	0	0	0	0	0	0	0	0	0
rs7925389	11	47445238	47445238	+	ENSG00000165917	RAPSN	0	0	0	4	0	0	0	0	0	0	0	0	0	0	0	0	0	0	0
rs11039255	11	47474194	47474194	+	ENSG00000149187	CELF1	0	0	0	10	0	0	0	2	0	0	0	0	0	0	0	0	0	0	0
rs12224672	11	47478848	47478848	+	ENSG00000149187	CELF1	0	0	0	9	0	0	0	1	0	0	0	0	0	0	0	0	0	0	0
rs7933019	11	47487585	47487585	+	ENSG00000149187	CELF1	0	0	0	13	0	0	0	0	0	0	0	0	0	0	0	0	0	0	0
rs67132220	11	47500005	47500005	+	ENSG00000149187	CELF1	0	0	0	11	0	0	0	0	0	0	0	0	0	0	0	0	0	0	0
rs10838724	11	47505500	47505500	+	ENSG00000149187	CELF1	0	0	0	22	0	0	0	0	0	0	0	0	0	0	0	0	0	0	0
rs7124681	11	47508395	47508395	+	ENSG00000149187	CELF1	0	0	0	22	0	0	0	0	0	0	0	0	0	0	0	0	0	0	0
rs6485758	11	47508472	47508472	+	ENSG00000149187	CELF1	0	0	0	22	0	0	0	0	0	0	0	0	0	0	0	0	0	0	0
rs11039266	11	47510843	47510843	+	ENSG00000149187	CELF1	0	0	0	11	0	0	0	0	0	0	0	0	0	0	0	0	0	0	0
rs4752845	11	47518145	47518145	+	ENSG00000149187	CELF1	0	0	0	11	0	0	0	0	0	0	0	0	0	0	0	0	0	0	0
rs34958982	11	47525494	47525494	+	ENSG00000149187	CELF1	0	0	0	12	0	0	0	0	0	0	0	0	0	0	0	0	0	0	0
rs10742814	11	47532785	47532785	+	ENSG00000149187	CELF1	0	0	0	6	0	0	0	0	0	0	0	0	0	0	0	0	0	0	0
rs10838725	11	47536319	47536319	+	ENSG00000149187	CELF1	0	0	0	6	0	0	0	0	0	0	0	0	0	0	0	0	0	0	0
rs11039281	11	47538420	47538420	+	ENSG00000149187	CELF1	0	0	0	6	0	0	0	0	0	0	0	0	0	0	0	0	0	0	0
rs61895112	11	47538881	47538881	+	ENSG00000149187	CELF1	0	0	0	6	0	0	0	0	0	0	0	0	0	0	0	0	0	0	0
rs11039284	11	47543233	47543233	+	ENSG00000149187	CELF1	0	0	0	6	0	0	0	0	0	0	0	0	0	0	0	0	0	0	0
rs7928842	11	47544800	47544800	+	ENSG00000149187	CELF1	0	0	0	18	0	0	0	0	0	0	0	0	0	0	0	0	0	0	0
rs66749409	11	47546522	47546522	+	ENSG00000149187	CELF1	0	0	0	6	0	0	0	0	0	0	0	0	0	0	0	0	0	0	0
rs10838726	11	47546792	47546792	+	ENSG00000149187	CELF1	0	0	0	6	0	0	0	0	0	0	0	0	0	0	0	0	0	0	0
rs189865011	11	47549905	47549905	+	ENSG00000149187	CELF1	0	0	0	6	0	0	0	0	0	0	0	0	0	0	0	0	0	0	0
rs12225051	11	47550415	47550415	+	ENSG00000149187	CELF1	0	0	0	6	0	0	0	0	0	0	0	0	0	0	0	0	0	0	0
rs11039290	11	47550727	47550727	+	ENSG00000149187	CELF1	0	0	0	6	0	0	0	0	0	0	0	0	0	0	0	0	0	0	0
rs71475921	11	47551790	47551790	+	ENSG00000149187	CELF1	0	0	0	12	0	0	0	0	0	0	0	0	0	0	0	0	0	0	0
rs11039297	11	47559891	47559891	+	ENSG00000149187	CELF1	0	0	0	3	0	0	0	0	0	0	0	0	0	0	0	0	0	0	0
rs12798346	11	47561569	47561569	+	ENSG00000149187	CELF1	0	0	0	3	0	0	0	0	0	0	0	0	0	0	0	0	0	0	0
rs56400411	11	47564824	47564824	+	ENSG00000149187	CELF1	0	0	0	6	0	0	0	0	0	0	0	0	0	0	0	0	0	0	0
rs7945473	11	47568155	47568155	+	ENSG00000110536	PTPMT1	0	0	0	24	0	0	0	8	0	0	0	0	0	0	0	0	0	0	0
rs7945473	11	47568155	47568155	+	ENSG00000213619	NDUFS3	0	0	0	24	0	0	0	8	0	0	0	0	0	0	0	0	0	0	0
rs2280231	11	47578886	47578886	+	ENSG00000123444	KBTBD4	0	3	1	5	0	0	0	1	0	0	0	0	0	0	0	0	0	0	0
rs2280231	11	47578886	47578886	+	ENSG00000213619	NDUFS3	0	3	1	5	0	0	0	1	0	0	0	0	0	0	0	0	0	0	0
rs2030166	11	47581177	47581177	+	ENSG00000213619	NDUFS3	0	0	0	3	0	1	4	2	0	0	0	0	0	1	0	0	0	0	0
rs71475924	11	47581454	47581454	+	ENSG00000213619	NDUFS3	0	0	0	3	0	0	4	2	0	0	0	0	0	0	0	0	0	0	0
rs12798028	11	47583087	47583087	+	ENSG00000213619	NDUFS3	0	0	0	8	0	0	0	7	0	0	0	0	0	0	0	0	0	0	0
rs35624992	11	47594246	47594246	+	ENSG00000172247	C1QTNF4	0	1	0	0	0	0	0	0	0	0	0	0	0	0	0	0	0	0	0
rs1064608	11	47618877	47618877	+	ENSG00000109919	MTCH2	0	0	0	2	0	2	4	2	0	0	0	0	0	0	0	0	0	0	0
rs3817335	11	47622339	47622339	+	ENSG00000109919	MTCH2	0	0	0	4	0	0	0	3	0	0	0	0	0	0	0	0	0	0	0
rs4752856	11	47626490	47626490	+	ENSG00000109919	MTCH2	0	0	0	5	0	0	0	3	0	0	0	0	0	0	0	0	0	0	0
rs3817334	11	47629441	47629441	+	ENSG00000109919	MTCH2	0	0	0	4	0	0	0	2	0	0	0	0	0	0	0	0	0	0	0
rs7945312	11	47633828	47633828	+	ENSG00000109919	MTCH2	0	0	0	10	0	0	0	6	0	0	0	0	0	0	0	0	0	0	0
rs4752857	11	47634200	47634200	+	ENSG00000109919	MTCH2	0	0	0	5	0	0	0	3	0	0	0	0	0	0	0	0	0	0	0
rs12794570	11	47636762	47636762	+	ENSG00000109919	MTCH2	0	0	0	15	0	0	0	9	0	0	0	0	0	0	0	0	0	0	0
rs7118178	11	47637583	47637583	+	ENSG00000109919	MTCH2	0	0	0	5	0	0	0	3	0	0	0	0	0	0	0	0	0	0	0
rs7120548	11	47641380	47641380	+	ENSG00000109919	MTCH2	0	0	0	4	0	0	0	2	0	0	0	0	0	0	0	0	0	0	0
rs10838738	11	47641497	47641497	+	ENSG00000109919	MTCH2	0	0	0	4	0	0	0	2	0	0	0	0	0	0	0	0	0	0	0
rs1056387	11	47659818	47659818	+	ENSG00000165923	AGBL2	2	0	1	0	0	0	0	0	0	0	0	0	0	0	0	0	0	0	0
rs7933184	11	47660850	47660850	+	ENSG00000165923	AGBL2	0	0	1	2	0	0	0	0	0	0	0	0	0	0	0	0	0	0	0
rs11039329	11	47663356	47663356	+	ENSG00000165923	AGBL2	0	0	1	2	0	0	0	0	0	0	0	0	0	0	0	0	0	0	0
rs12787112	11	47665595	47665595	+	ENSG00000165923	AGBL2	0	0	1	2	0	0	0	0	0	0	0	0	0	0	0	0	0	0	0
rs10742817	11	47667791	47667791	+	ENSG00000165923	AGBL2	0	0	1	3	0	0	0	0	0	0	0	0	0	0	0	0	0	0	0
rs4539273	11	47673147	47673147	+	ENSG00000165923	AGBL2	0	0	1	4	0	0	0	1	0	0	0	0	0	0	0	0	0	0	0
rs11039332	11	47674288	47674288	+	ENSG00000165923	AGBL2	0	0	1	4	0	0	0	1	0	0	0	0	0	0	0	0	0	0	0
rs12365079	11	47675044	47675044	+	ENSG00000165923	AGBL2	0	0	1	4	0	0	0	1	0	0	0	0	0	0	0	0	0	0	0
rs147311748	11	47678616	47678616	+	ENSG00000165923	AGBL2	0	0	2	8	0	0	0	2	0	0	0	0	0	0	0	0	0	0	0
rs12286721	11	47679976	47679976	+	ENSG00000165923	AGBL2	3	0	3	0	0	6	3	0	0	0	0	0	0	0	0	0	0	0	0
rs3758655	11	47682391	47682391	+	ENSG00000165923	AGBL2	0	0	1	4	0	0	0	1	0	0	0	0	0	0	0	0	0	0	0
rs7936948	11	47682648	47682648	+	ENSG00000165923	AGBL2	0	0	2	8	0	0	0	2	0	0	0	0	0	0	0	0	0	0	0
rs10838746	11	47684739	47684739	+	ENSG00000165923	AGBL2	0	0	2	8	0	0	0	2	0	0	0	0	0	0	0	0	0	0	0
rs7941404	11	47690661	47690661	+	ENSG00000165923	AGBL2	0	0	0	0	0	6	2	0	0	0	0	0	0	0	0	0	0	0	0
rs78334399	11	47694432	47694432	+	ENSG00000165923	AGBL2	0	0	0	10	0	0	0	4	0	0	0	0	0	0	0	0	0	0	0
rs10838747	11	47694772	47694772	+	ENSG00000165923	AGBL2	0	0	0	5	0	0	0	2	0	0	0	0	0	0	0	0	0	0	0
rs10838748	11	47694829	47694829	+	ENSG00000165923	AGBL2	0	0	0	10	0	0	0	4	0	0	0	0	0	0	0	0	0	0	0
rs11039342	11	47695423	47695423	+	ENSG00000165923	AGBL2	0	0	0	5	0	0	0	2	0	0	0	0	0	0	0	0	0	0	0
rs11604825	11	47703754	47703754	+	ENSG00000165923	AGBL2	0	0	0	6	0	0	0	2	0	0	0	0	0	0	0	0	0	0	0
rs11602395	11	47705425	47705425	+	ENSG00000165923	AGBL2	0	0	0	12	0	0	2	4	0	0	0	0	0	0	0	0	0	0	0
rs11039348	11	47707065	47707065	+	ENSG00000165923	AGBL2	0	0	1	9	0	0	0	3	0	0	0	0	0	0	0	0	0	0	0
rs1017730	11	47711942	47711942	+	ENSG00000165923	AGBL2	0	0	1	8	0	0	0	2	0	0	0	0	0	0	0	0	0	0	0
rs35299915	11	47719831	47719831	+	ENSG00000109920	FNBP4	0	0	0	2	0	0	0	1	0	0	0	0	0	0	0	0	0	0	0
rs11039359	11	47726257	47726257	+	ENSG00000109920	FNBP4	0	0	0	3	0	0	1	2	0	0	0	0	0	0	0	0	0	0	0
rs7130758	11	47728408	47728408	+	ENSG00000109920	FNBP4	0	0	0	6	0	0	0	4	0	0	0	0	0	0	0	0	0	0	0
rs17788930	11	47731223	47731223	+	ENSG00000109920	FNBP4	0	0	0	4	0	0	0	3	0	0	0	0	0	0	0	0	0	0	0
rs12803191	11	47734923	47734923	+	ENSG00000109920	FNBP4	0	0	0	4	0	0	0	3	0	0	0	0	0	0	0	0	0	0	0
rs34910028	11	47736897	47736897	+	ENSG00000109920	FNBP4	0	0	0	8	0	0	0	6	0	0	0	0	0	0	0	0	0	0	0
rs12807014	11	47738526	47738526	+	ENSG00000109920	FNBP4	0	0	0	4	0	0	0	3	0	0	0	0	0	0	0	0	0	0	0
rs11039361	11	47739258	47739258	+	ENSG00000109920	FNBP4	0	0	0	4	0	0	0	3	0	0	0	0	0	0	0	0	0	0	0
rs11602339	11	47739919	47739919	+	ENSG00000109920	FNBP4	0	0	0	4	0	0	0	3	0	0	0	0	0	0	0	0	0	0	0
rs10838757	11	47741464	47741464	+	ENSG00000109920	FNBP4	0	0	0	4	0	0	0	3	0	0	0	0	0	0	0	0	0	0	0
rs34923397	11	47748012	47748012	+	ENSG00000109920	FNBP4	0	0	0	4	0	0	0	2	0	0	0	0	0	0	0	0	0	0	0
rs11039364	11	47748068	47748068	+	ENSG00000109920	FNBP4	0	0	0	2	0	0	0	1	0	0	0	0	0	0	0	0	0	0	0
rs12577383	11	47752686	47752686	+	ENSG00000109920	FNBP4	0	0	0	2	0	0	0	1	0	0	0	0	0	0	0	0	0	0	0
rs11039369	11	47754400	47754400	+	ENSG00000109920	FNBP4	0	0	0	5	0	0	0	3	0	0	0	0	0	0	0	0	0	0	0
rs11039370	11	47756573	47756573	+	ENSG00000109920	FNBP4	0	0	0	4	0	0	0	2	0	0	0	0	0	0	0	0	0	0	0
rs12421210	11	47758034	47758034	+	ENSG00000109920	FNBP4	0	0	0	4	0	0	0	2	0	0	0	0	0	0	0	0	0	0	0
rs7927445	11	47759202	47759202	+	ENSG00000109920	FNBP4	0	0	0	8	0	0	0	4	0	0	0	0	0	0	0	0	0	0	0
rs7927771	11	47759754	47759754	+	ENSG00000109920	FNBP4	0	0	0	4	0	0	0	2	0	0	0	0	0	0	0	0	0	0	0
rs12361031	11	47761524	47761524	+	ENSG00000109920	FNBP4	0	0	0	4	0	0	0	2	0	0	0	0	0	0	0	0	0	0	0
rs7947730	11	47764632	47764632	+	ENSG00000109920	FNBP4	0	0	0	4	0	0	0	2	0	0	0	0	0	0	0	0	0	0	0
rs78592079	11	47765401	47765401	+	ENSG00000109920	FNBP4	0	0	0	4	0	0	0	2	0	0	0	0	0	0	0	0	0	0	0
rs9909	11	47778223	47778223	+	ENSG00000030066	NUP160	4	0	0	0	0	0	0	0	0	0	0	0	0	0	0	0	0	0	0
rs35805829	11	47783926	47783926	+	ENSG00000030066	NUP160	0	0	0	3	0	0	0	0	0	0	0	0	0	0	0	0	0	0	0
rs7105282	11	47784062	47784062	+	ENSG00000030066	NUP160	0	0	0	6	0	0	0	0	0	0	0	0	0	0	0	0	0	0	0
rs2290850	11	47786222	47786222	+	ENSG00000030066	NUP160	0	0	0	4	0	0	0	1	0	0	0	0	0	0	0	0	0	0	0
rs7114011	11	47789757	47789757	+	ENSG00000030066	NUP160	0	0	0	3	0	0	0	0	0	0	0	0	0	0	0	0	0	0	0
rs12787330	11	47790759	47790759	+	ENSG00000030066	NUP160	0	0	0	3	0	0	0	0	0	0	0	0	0	0	0	0	0	0	0
rs7120333	11	47795889	47795889	+	ENSG00000030066	NUP160	0	0	0	4	0	0	0	0	0	0	0	0	0	0	0	0	0	0	0
rs34228231	11	47798689	47798689	+	ENSG00000030066	NUP160	0	0	0	8	0	0	0	0	0	0	0	0	0	0	0	0	0	0	0
rs11039398	11	47800665	47800665	+	ENSG00000030066	NUP160	0	0	0	4	0	0	0	0	0	0	0	0	0	0	0	0	0	0	0
rs11605774	11	47811241	47811241	+	ENSG00000030066	NUP160	0	0	1	5	0	0	0	0	0	0	0	0	0	0	0	0	0	0	0
rs11039409	11	47814169	47814169	+	ENSG00000030066	NUP160	0	0	1	5	0	0	0	0	0	0	0	0	0	0	0	0	0	0	0
rs10458914	11	47814474	47814474	+	ENSG00000030066	NUP160	0	0	1	5	0	0	0	0	0	0	0	0	0	0	0	0	0	0	0
rs12785833	11	47814510	47814510	+	ENSG00000030066	NUP160	0	0	2	10	0	0	0	0	0	0	0	0	0	0	0	0	0	0	0
rs7131262	11	47814750	47814750	+	ENSG00000030066	NUP160	0	0	1	5	0	0	0	0	0	0	0	0	0	0	0	0	0	0	0
rs11039412	11	47820029	47820029	+	ENSG00000030066	NUP160	0	0	1	5	0	0	0	0	0	0	0	0	0	0	0	0	0	0	0
rs61895765	11	47820165	47820165	+	ENSG00000030066	NUP160	0	0	2	10	0	0	0	0	0	0	0	0	0	0	0	0	0	0	0
rs11039416	11	47825159	47825159	+	ENSG00000030066	NUP160	0	0	1	5	0	0	0	0	0	0	0	0	0	0	0	0	0	0	0
rs35985502	11	47825876	47825876	+	ENSG00000030066	NUP160	0	0	2	10	0	0	0	0	0	0	0	0	0	0	0	0	0	0	0
[truncated: 26,952 more rows]
