# Supplementary material for: A Functional Pipeline of Genome-Wide Association Data Leads to Midostaurin as a Repurposed Drug for Alzheimer’s Disease
Source: Int J Mol Sci. 2023 Jul 28;24(15):12079. doi: 10.3390/ijms241512079 (PMC10418421; doi:10.3390/ijms241512079)
Supplement: Supplementary file 1 [file ijms-24-12079-s001.zip › Table S5.xlsx]

## Sheet: STable5
rs_id	chromosome	start	end	strand	ensgs	gene_names	variants.3_prime_UTR_variant	variants.5_prime_UTR_variant	variants.NMD_transcript_variant	variants.intron_variant	variants.mature_miRNA_variant	variants.missense_variant	variants.non_coding_transcript_exon_variant	variants.non_coding_transcript_variant	variants.splice_acceptor_variant	variants.splice_donor_5th_base_variant	variants.splice_donor_region_variant	variants.splice_donor_variant	variants.splice_polypyrimidine_tract_variant	variants.splice_region_variant	variants.stop_gained	variants.synonymous_variant
rs7618999	3	188691504	188691504	+	ENSG00000145012	LPP	0	0	0	6	0	0	0	1	0	0	0	0	0	0	0	0
rs77369879	10	37295633	37295633	+	ENSG00000235687	LINC00993	0	0	0	1	0	0	0	1	0	0	0	0	0	0	0	0
rs542027476	7	37097311	37097311	+	ENSG00000155849	ELMO1	0	0	1	6	0	0	0	1	0	0	0	0	0	0	0	0
rs150719868	3	161053957	161053957	+	ENSG00000163590	PPM1L	0	0	0	4	0	0	0	1	0	0	0	0	0	0	0	0
rs76781698	3	119889957	119889957	+	ENSG00000082701	GSK3B	0	0	10	27	0	0	0	4	0	0	0	0	0	0	0	0
rs6871645	5	135367945	135367945	+	ENSG00000113648	MACROH2A1	0	0	3	14	0	0	0	5	0	0	0	0	0	0	0	0
rs4150119	16	84186042	84186042	+	ENSG00000103168	TAF1C	0	0	4	18	0	0	0	6	0	0	0	0	0	0	0	0
rs17349847	2	226886295	226886295	+	ENSG00000144468	RHBDD1	0	0	0	2	0	0	0	0	0	0	0	0	0	0	0	0
rs116096852	7	78049293	78049293	+	ENSG00000187391	MAGI2	0	0	0	11	0	0	0	2	0	0	0	0	0	0	0	0
rs559774087	13	71708138	71708138	+	ENSG00000276644	DACH1	0	0	0	3	0	0	0	0	0	0	0	0	0	0	0	0
rs11551092	19	3208236	3208236	+	ENSG00000125912	NCLN	4	0	2	4	0	0	0	2	0	0	0	0	0	0	0	0
rs72707117	1	168966041	168966041	+	ENSG00000203601	LINC00970	0	0	0	2	0	0	0	2	0	0	0	0	0	0	0	0
rs72707117	1	168966041	168966041	+	ENSG00000285622	ENSG00000285622	0	0	0	2	0	0	0	2	0	0	0	0	0	0	0	0
rs9423685	10	3121781	3121781	+	ENSG00000067057	PFKP	0	0	2	8	0	0	0	0	0	0	0	0	0	0	0	0
rs74857396	5	168874516	168874516	+	ENSG00000184347	SLIT3	0	0	0	4	0	0	0	1	0	0	0	0	0	0	0	0
rs35699728	13	99762773	99762773	+	ENSG00000125246	CLYBL	0	0	2	5	0	0	0	0	0	0	0	0	0	0	0	0
rs1468857	12	14711185	14711185	+	ENSG00000214772	GUCY2C-AS1	0	0	0	3	0	0	0	3	0	0	0	0	0	0	0	0
rs7895529	10	311659	311659	+	ENSG00000151240	DIP2C	0	0	0	3	0	0	0	0	0	0	0	0	0	0	0	0
rs8020093	14	31284967	31284967	+	ENSG00000257831	ENSG00000257831	0	0	0	1	0	0	0	1	0	0	0	0	0	0	0	0
rs186270398	1	86012995	86012995	+	ENSG00000171502	COL24A1	0	0	2	4	0	0	0	0	0	0	0	0	0	0	0	0
rs1571037	10	14582111	14582111	+	ENSG00000065809	FAM107B	0	0	1	6	0	0	0	1	0	0	0	0	0	0	0	0
rs140826952	1	176750549	176750549	+	ENSG00000116183	PAPPA2	0	0	0	1	0	0	0	0	0	0	0	0	0	0	0	0
rs3107613	11	122887314	122887314	+	ENSG00000109944	JHY	0	0	0	9	0	0	0	0	0	0	0	0	0	0	0	0
rs75811565	16	72930809	72930809	+	ENSG00000140836	ZFHX3	0	0	0	6	0	0	0	0	0	0	0	0	0	0	0	0
rs192610194	13	38706237	38706237	+	ENSG00000150893	FREM2	0	0	0	2	0	0	0	0	0	0	0	0	0	0	0	0
rs10122437	9	5506890	5506890	+	ENSG00000286162	ENSG00000286162	0	0	0	3	0	0	0	3	0	0	0	0	0	0	0	0
rs1908960	4	90615656	90615656	+	ENSG00000184305	CCSER1	0	0	1	3	0	0	0	0	0	0	0	0	0	0	0	0
rs9613212	22	26561808	26561808	+	ENSG00000128294	TPST2	0	0	0	14	0	0	0	0	0	0	0	0	0	0	0	0
rs10489355	1	68771305	68771305	+	ENSG00000285407	ENSG00000285407	0	0	0	1	0	0	0	1	0	0	0	0	0	0	0	0
rs545275621	1	181051795	181051795	+	ENSG00000153029	MR1	0	0	0	9	0	0	0	2	0	0	0	0	0	0	0	0
rs192683581	6	49623301	49623301	+	ENSG00000112077	RHAG	0	0	0	6	0	0	0	1	0	0	0	0	0	0	0	0
rs12308164	12	22444684	22444684	+	ENSG00000250166	C2CD5-AS1	0	0	0	3	0	0	0	3	0	0	0	0	0	0	0	0
rs188251310	1	37502355	37502355	+	ENSG00000163875	MEAF6	0	0	0	9	0	0	0	4	0	0	0	0	0	0	0	0
rs151121698	6	160188575	160188575	+	ENSG00000112499	SLC22A2	0	0	0	1	0	0	0	1	0	0	0	0	0	0	0	0
rs143770688	16	15833580	15833580	+	ENSG00000133392	MYH11	0	0	1	8	0	0	0	1	0	0	0	0	0	0	0	0
rs72704900	14	96349552	96349552	+	ENSG00000066739	ATG2B	0	0	0	1	0	0	0	0	0	0	0	0	0	0	0	0
rs7780655	7	36250392	36250392	+	ENSG00000122547	EEPD1	0	0	0	2	0	0	0	0	0	0	0	0	0	0	0	0
rs159960	1	8416368	8416368	+	ENSG00000142599	RERE	0	0	0	30	0	0	0	6	0	0	0	0	0	0	0	0
rs116177459	19	6368751	6368751	+	ENSG00000125656	CLPP	5	0	0	0	0	0	0	0	0	0	0	0	0	0	0	0
rs147720269	3	44940520	44940520	+	ENSG00000163812	ZDHHC3	0	0	2	16	0	0	0	2	0	0	0	0	0	0	0	0
rs56181782	17	19783817	19783817	+	ENSG00000083290	ULK2	0	0	0	0	0	0	2	0	0	0	0	0	0	0	0	3
rs1566752	4	165917544	165917544	+	ENSG00000038295	TLL1	0	0	6	18	0	0	0	0	0	0	0	0	0	0	0	0
rs74377687	12	44258768	44258768	+	ENSG00000139173	TMEM117	0	0	1	7	0	0	0	3	0	0	0	0	0	0	0	0
rs74377687	12	44258768	44258768	+	ENSG00000257947	ENSG00000257947	0	0	1	7	0	0	0	3	0	0	0	0	0	0	0	0
rs72914340	1	58392741	58392741	+	ENSG00000173406	DAB1	0	0	0	1	0	0	0	1	0	0	0	0	0	0	0	0
rs112337817	5	245734	245734	+	ENSG00000073578	SDHA	0	0	1	11	0	0	0	5	0	0	0	0	0	0	0	0
rs112337817	5	245734	245734	+	ENSG00000286001	ENSG00000286001	0	0	1	11	0	0	0	5	0	0	0	0	0	0	0	0
rs113586507	7	36028511	36028511	+	ENSG00000232930	ENSG00000232930	0	0	0	2	0	0	0	2	0	0	0	0	0	0	0	0
rs115505399	6	53561896	53561896	+	ENSG00000001084	GCLC	0	0	0	1	0	0	1	0	0	0	0	0	0	0	0	0
rs115505399	6	53561896	53561896	+	ENSG00000231683	ENSG00000231683	0	0	0	1	0	0	1	0	0	0	0	0	0	0	0	0
rs4550316	13	22195044	22195044	+	ENSG00000276476	LINC00540	0	0	0	10	0	0	0	10	0	0	0	0	0	0	0	0
rs2579202	12	20027482	20027482	+	ENSG00000256287	LINC02398	0	0	0	1	0	0	0	1	0	0	0	0	0	0	0	0
rs6550117	3	32359652	32359652	+	ENSG00000170293	CMTM8	0	0	0	4	0	0	0	0	0	0	0	0	0	0	0	0
rs74149909	1	237697824	237697824	+	ENSG00000198626	RYR2	0	0	1	4	0	0	0	0	0	0	0	0	0	0	0	0
rs16956073	15	71686286	71686286	+	ENSG00000187720	THSD4	0	0	0	6	0	0	0	3	0	0	0	0	0	0	0	0
rs114338120	10	64005766	64005766	+	ENSG00000228566	ENSG00000228566	0	0	0	2	0	0	0	2	0	0	0	0	0	0	0	0
rs541191097	4	147810527	147810527	+	ENSG00000071205	ARHGAP10	0	0	0	2	0	0	0	1	0	0	0	0	0	0	0	0
rs554862347	19	50624465	50624465	+	ENSG00000213023	SYT3	0	0	1	5	0	0	0	1	0	0	0	0	0	0	0	0
rs151166300	2	110161203	110161203	+	ENSG00000144061	NPHP1	0	0	0	16	0	0	0	6	0	0	0	0	0	0	0	0
rs79578177	4	6911972	6911972	+	ENSG00000132405	TBC1D14	0	0	0	4	0	0	0	0	0	0	0	0	0	0	0	0
rs73303018	7	12988538	12988538	+	ENSG00000229618	ENSG00000229618	0	0	0	4	0	0	0	4	0	0	0	0	0	0	0	0
rs73201153	3	192871735	192871735	+	ENSG00000180611	MB21D2	0	0	0	2	0	0	0	0	0	0	0	0	0	0	0	0
rs28815564	13	114169623	114169623	+	ENSG00000283361	CFAP97D2	0	0	0	1	0	0	0	0	0	0	0	0	0	0	0	0
rs4771663	13	110327450	110327450	+	ENSG00000134871	COL4A2	0	0	0	15	0	0	0	3	0	0	0	0	0	0	0	0
rs10191957	2	230417236	230417236	+	ENSG00000067066	SP100	0	0	0	8	0	0	0	0	0	0	0	0	0	0	0	0
rs35478532	12	128480623	128480623	+	ENSG00000181234	TMEM132C	0	0	0	2	0	0	0	0	0	0	0	0	0	0	0	0
rs9486165	6	96404313	96404313	+	ENSG00000233797	UFL1-AS1	0	0	0	4	0	0	0	4	0	0	0	0	0	0	0	0
rs576806359	13	53832993	53832993	+	ENSG00000261517	LINC00558	0	0	0	1	0	0	0	1	0	0	0	0	0	0	0	0
rs62323930	4	122181442	122181442	+	ENSG00000138688	BLTP1	0	0	1	11	0	0	0	7	0	0	0	0	0	0	0	0
rs6685655	1	187708031	187708031	+	ENSG00000236401	SLC4A1APP2	0	0	0	0	0	0	1	0	0	0	0	0	0	0	0	0
rs35823436	8	14257073	14257073	+	ENSG00000185053	SGCZ	0	0	0	3	0	0	0	0	0	0	0	0	0	0	0	0
rs148773337	20	45910418	45910418	+	ENSG00000100979	PLTP	0	0	0	10	0	0	0	0	0	0	0	0	0	0	0	0
rs62426311	6	168099827	168099827	+	ENSG00000153303	FRMD1	0	0	0	2	0	0	0	0	0	0	0	0	0	0	0	0
rs3790192	20	19363710	19363710	+	ENSG00000185052	SLC24A3	0	0	0	1	0	0	0	0	0	0	0	0	0	0	0	0
rs184961716	9	82677228	82677228	+	ENSG00000290551	ENSG00000290551	0	0	0	1	0	0	0	1	0	0	0	0	0	0	0	0
rs62255389	3	24363468	24363468	+	ENSG00000151090	THRB	0	0	1	17	0	0	0	0	0	0	0	0	0	0	0	0
rs147049391	1	97792203	97792203	+	ENSG00000188641	DPYD	0	0	0	8	0	0	0	0	0	0	0	0	0	0	0	0
rs144267793	2	48072780	48072780	+	ENSG00000230773	ENSG00000230773	0	0	0	5	0	0	0	5	0	0	0	0	0	0	0	0
rs181895077	8	15748121	15748121	+	ENSG00000104723	TUSC3	0	0	2	18	0	0	0	6	0	0	0	0	0	0	0	0
rs139226111	9	77828612	77828612	+	ENSG00000156052	GNAQ	0	0	0	3	0	0	0	0	0	0	0	0	0	0	0	0
rs117488231	16	58835564	58835564	+	ENSG00000245768	ENSG00000245768	0	0	0	4	0	0	0	4	0	0	0	0	0	0	0	0
rs146994573	2	31350221	31350221	+	ENSG00000158125	XDH	0	0	0	0	0	0	0	0	0	0	0	0	0	1	0	1
rs6564524	16	73761105	73761105	+	ENSG00000140836	ZFHX3	0	0	0	6	0	0	0	4	0	0	0	0	0	0	0	0
rs72837410	2	107398824	107398824	+	ENSG00000225588	ENSG00000225588	0	0	0	5	0	0	0	5	0	0	0	0	0	0	0	0
rs72837410	2	107398824	107398824	+	ENSG00000237880	LINC01885	0	0	0	5	0	0	0	5	0	0	0	0	0	0	0	0
rs8052395	16	5590185	5590185	+	ENSG00000078328	RBFOX1	0	0	0	6	0	0	0	2	0	0	0	0	0	0	0	0
rs75615386	14	25700614	25700614	+	ENSG00000257986	LINC02306	0	0	0	1	0	0	0	1	0	0	0	0	0	0	0	0
rs542846828	8	141590783	141590783	+	ENSG00000287677	ENSG00000287677	0	0	0	3	0	0	0	3	0	0	0	0	0	0	0	0
rs74726578	12	90718789	90718789	+	ENSG00000286021	LINC02822	0	0	0	4	0	0	0	4	0	0	0	0	0	0	0	0
rs74726578	12	90718789	90718789	+	ENSG00000288102	ENSG00000288102	0	0	0	4	0	0	0	4	0	0	0	0	0	0	0	0
rs145700377	2	150526436	150526436	+	ENSG00000115963	RND3	0	0	0	1	0	0	0	0	0	0	0	0	0	0	0	0
rs141109085	12	98501742	98501742	+	ENSG00000245017	LINC02453	0	0	0	1	0	0	0	1	0	0	0	0	0	0	0	0
rs73165309	13	36098149	36098149	+	ENSG00000133083	DCLK1	0	0	0	3	0	0	0	0	0	0	0	0	0	0	0	0
rs76673082	5	7411270	7411270	+	ENSG00000078295	ADCY2	0	0	0	1	0	0	0	0	0	0	0	0	0	0	0	0
rs117791682	11	96222615	96222615	+	ENSG00000184384	MAML2	0	0	0	1	0	0	0	0	0	0	0	0	0	0	0	0
rs115255670	9	128286731	128286731	+	ENSG00000175854	SWI5	0	0	4	12	0	0	0	0	0	0	0	0	0	0	0	0
rs56250140	13	88578574	88578574	+	ENSG00000229443	LINC00433	0	0	0	1	0	0	0	1	0	0	0	0	0	0	0	0
rs2215519	9	119504491	119504491	+	ENSG00000260970	ENSG00000260970	0	0	0	3	0	0	0	3	0	0	0	0	0	0	0	0
rs189049522	2	132530217	132530217	+	ENSG00000183840	GPR39	0	0	0	1	0	0	0	0	0	0	0	0	0	0	0	0
rs76338393	4	176970649	176970649	+	ENSG00000287544	ENSG00000287544	0	0	0	1	0	0	0	1	0	0	0	0	0	0	0	0
rs143448250	16	52336667	52336667	+	ENSG00000289907	ENSG00000289907	0	0	0	1	0	0	0	1	0	0	0	0	0	0	0	0
rs12596455	16	83839062	83839062	+	ENSG00000288849	ENSG00000288849	0	0	0	2	0	0	0	2	0	0	0	0	0	0	0	0
rs12927169	16	351768	351768	+	ENSG00000103126	AXIN1	0	0	0	6	0	0	0	2	0	0	0	0	0	0	0	0
rs187264503	18	14253371	14253371	+	ENSG00000283294	ENSG00000283294	0	0	0	1	0	0	0	1	0	0	0	0	0	0	0	0
rs141893304	1	193026060	193026060	+	ENSG00000116750	UCHL5	0	0	0	18	0	0	0	0	0	0	0	0	0	0	0	0
rs2573592	15	99986310	99986310	+	ENSG00000140470	ADAMTS17	0	0	0	2	0	0	0	0	0	0	0	0	0	0	0	0
rs9386681	6	107898984	107898984	+	ENSG00000025796	SEC63	0	0	0	2	0	0	0	1	0	0	0	0	0	0	0	0
rs557385363	6	32271466	32271466	+	ENSG00000225914	TSBP1-AS1	0	0	0	14	0	0	0	14	0	0	0	0	0	0	0	0
rs1837946	10	60633676	60633676	+	ENSG00000151150	ANK3	0	0	0	4	0	0	0	2	0	0	0	0	0	0	0	0
rs10028152	4	171625736	171625736	+	ENSG00000249297	LINC02174	0	0	0	2	0	0	0	2	0	0	0	0	0	0	0	0
rs560959736	3	17087199	17087199	+	ENSG00000154822	PLCL2	0	0	0	2	0	0	0	0	0	0	0	0	0	0	0	0
rs10789677	11	108693228	108693228	+	ENSG00000178105	DDX10	0	0	6	11	0	0	0	2	0	0	0	0	0	0	0	0
rs10891407	11	112656857	112656857	+	ENSG00000285769	ENSG00000285769	0	0	0	6	0	0	0	6	0	0	0	0	0	0	0	0
rs138950681	2	49298528	49298528	+	ENSG00000282890	ENSG00000282890	0	0	0	2	0	0	0	2	0	0	0	0	0	0	0	0
rs138950681	2	49298528	49298528	+	ENSG00000282998	ENSG00000282998	0	0	0	2	0	0	0	2	0	0	0	0	0	0	0	0
rs2518220	6	101543852	101543852	+	ENSG00000164418	GRIK2	0	0	8	24	0	0	0	6	0	0	0	0	0	0	0	0
rs112319857	14	98140548	98140548	+	ENSG00000258511	LINC02295	0	0	0	6	0	0	0	6	0	0	0	0	0	0	0	0
rs112319857	14	98140548	98140548	+	ENSG00000259097	ENSG00000259097	0	0	0	6	0	0	0	6	0	0	0	0	0	0	0	0
rs1555133	20	32460579	32460579	+	ENSG00000197183	NOL4L	0	0	1	3	0	0	0	0	0	0	0	0	0	0	0	0
rs72650449	8	60690856	60690856	+	ENSG00000171316	CHD7	0	0	1	7	0	0	0	2	0	0	0	0	0	0	0	0
rs573894385	3	64542204	64542204	+	ENSG00000163638	ADAMTS9	0	0	0	3	0	0	0	0	0	0	0	0	0	0	0	0
rs112331141	9	82303709	82303709	+	ENSG00000290551	ENSG00000290551	0	0	0	16	0	0	0	16	0	0	0	0	0	0	0	0
rs150685334	5	93986720	93986720	+	ENSG00000113391	FAM172A	0	0	1	7	0	0	0	2	0	0	0	0	0	0	0	0
rs116945083	10	82180759	82180759	+	ENSG00000185737	NRG3	0	0	2	7	0	0	0	0	0	0	0	0	0	0	0	0
rs60169087	1	211344981	211344981	+	ENSG00000082512	TRAF5	0	0	0	5	0	0	0	3	0	0	0	0	0	0	0	0
rs3778024	6	36976778	36976778	+	ENSG00000137409	MTCH1	0	0	14	34	0	0	1	7	0	0	0	0	0	0	0	0
rs7703963	5	59829373	59829373	+	ENSG00000113448	PDE4D	0	0	0	5	0	0	0	3	0	0	0	0	0	0	0	0
rs73109069	5	64533071	64533071	+	ENSG00000186479	RGS7BP	0	0	0	2	0	0	0	1	0	0	0	0	0	0	0	0
rs8083335	18	12902447	12902447	+	ENSG00000175354	PTPN2	0	0	0	2	0	0	0	0	0	0	0	0	0	0	0	0
rs62411428	6	56936465	56936465	+	ENSG00000151914	DST	0	0	0	6	0	0	0	2	0	0	0	0	0	0	0	0
rs11189629	10	98482438	98482438	+	ENSG00000172987	HPSE2	0	0	0	10	0	0	0	0	0	0	0	0	0	0	0	0
rs151132597	5	74702682	74702682	+	ENSG00000049860	HEXB	0	0	0	4	0	0	0	2	0	0	0	0	0	0	0	0
rs8004226	14	52040423	52040423	+	ENSG00000087303	NID2	0	0	0	4	0	0	0	2	0	0	0	0	0	0	0	0
rs187164600	6	108335469	108335469	+	ENSG00000135537	AFG1L	0	0	0	4	0	0	0	1	0	0	0	0	0	0	0	0
rs78406671	13	50723124	50723124	+	ENSG00000176124	DLEU1	0	0	2	8	0	0	0	5	0	0	0	0	2	0	0	0
rs78406671	13	50723124	50723124	+	ENSG00000186047	DLEU7	0	0	2	8	0	0	0	5	0	0	0	0	2	0	0	0
rs141186935	16	61970309	61970309	+	ENSG00000150394	CDH8	0	0	1	7	0	0	0	1	0	0	0	0	0	0	0	0
rs74930724	18	44514278	44514278	+	ENSG00000267337	LINC01478	0	0	0	30	0	0	0	30	0	0	0	0	0	0	0	0
rs1587170	1	187293241	187293241	+	ENSG00000230426	LINC01036	0	0	0	16	0	0	0	16	0	0	0	0	0	0	0	0
rs12279553	11	34933168	34933168	+	ENSG00000110435	PDHX	0	0	0	5	0	0	0	0	0	0	0	0	0	0	0	0
rs73362710	21	42214331	42214331	+	ENSG00000160179	ABCG1	0	0	0	2	0	0	0	1	0	0	0	0	0	0	0	0
rs116934767	9	18063238	18063238	+	ENSG00000178031	ADAMTSL1	0	0	0	1	0	0	0	0	0	0	0	0	0	0	0	0
rs75412974	10	114491678	114491678	+	ENSG00000099204	ABLIM1	0	0	0	10	0	0	0	0	0	0	0	0	0	0	0	0
rs139313380	7	3691466	3691466	+	ENSG00000146555	SDK1	0	0	0	2	0	0	0	0	0	0	0	0	0	0	0	0
rs79331240	10	51676576	51676576	+	ENSG00000185532	PRKG1	0	0	0	8	0	0	0	0	0	0	0	0	0	0	0	0
rs79772723	17	29956914	29956914	+	ENSG00000176927	EFCAB5	0	0	2	8	0	0	0	2	0	0	0	0	0	0	0	0
rs72615896	4	129947808	129947808	+	ENSG00000249618	LINC02465	0	0	0	10	0	0	0	10	0	0	0	0	0	0	0	0
rs11867469	17	46841890	46841890	+	ENSG00000158955	WNT9B	0	0	0	1	0	0	0	0	0	0	0	0	0	0	0	0
rs147697177	9	21474290	21474290	+	ENSG00000171889	MIR31HG	0	0	0	19	0	0	0	19	0	0	0	0	0	0	0	0
rs149170541	3	79089881	79089881	+	ENSG00000169855	ROBO1	0	0	0	2	0	0	0	0	0	0	0	0	0	0	0	0
rs8111019	19	15848727	15848727	+	ENSG00000291059	CLEC4OP	0	0	0	2	0	0	0	2	0	0	0	0	0	0	0	0
rs562954324	1	172359069	172359069	+	ENSG00000197959	DNM3	0	0	0	4	0	0	0	0	0	0	0	0	0	0	0	0
rs138387052	17	67969840	67969840	+	ENSG00000171634	BPTF	0	0	0	9	0	0	0	1	0	0	0	0	0	0	0	0
rs147389841	11	46556593	46556593	+	ENSG00000110497	AMBRA1	0	0	0	8	0	0	0	1	0	0	0	0	0	0	0	0
rs4143895	14	41840420	41840420	+	ENSG00000165379	LRFN5	0	0	0	3	0	0	0	0	0	0	0	0	0	0	0	0
rs6696675	1	44842737	44842737	+	ENSG00000117425	PTCH2	0	0	0	4	0	0	0	0	0	0	0	0	0	0	0	0
rs58349979	2	67298315	67298315	+	ENSG00000235885	LINC01828	0	0	0	2	0	0	0	2	0	0	0	0	0	0	0	0
rs58349979	2	67298315	67298315	+	ENSG00000236780	LINC01829	0	0	0	2	0	0	0	2	0	0	0	0	0	0	0	0
rs189397351	14	38342228	38342228	+	ENSG00000259072	ENSG00000259072	0	0	0	1	0	0	0	1	0	0	0	0	0	0	0	0
rs144168849	3	51085899	51085899	+	ENSG00000088538	DOCK3	0	0	0	1	0	0	0	0	0	0	0	0	0	0	0	0
rs213400	3	60253090	60253090	+	ENSG00000189283	FHIT	0	0	0	8	0	0	0	0	0	0	0	0	0	0	0	0
rs138835631	11	109483420	109483420	+	ENSG00000255028	ENSG00000255028	0	0	0	2	0	0	0	2	0	0	0	0	0	0	0	0
rs11879755	19	9989068	9989068	+	ENSG00000080573	COL5A3	0	0	0	3	0	0	0	0	0	0	0	0	0	0	0	0
rs540925712	10	58629852	58629852	+	ENSG00000122870	BICC1	0	0	0	3	0	0	0	1	0	0	0	0	0	0	0	0
rs72713734	1	171904814	171904814	+	ENSG00000197959	DNM3	0	0	0	7	0	0	0	0	0	0	0	0	0	0	0	0
rs184304419	13	27204292	27204292	+	ENSG00000275294	LINC02340	0	0	0	2	0	0	0	2	0	0	0	0	0	0	0	0
rs191806371	8	22477020	22477020	+	ENSG00000120910	PPP3CC	0	0	0	5	0	0	0	0	0	0	0	0	0	0	0	0
rs150456469	11	64964026	64964026	+	ENSG00000168070	MAJIN	0	0	1	3	0	0	0	0	0	0	0	0	0	0	0	0
rs146797965	9	28200119	28200119	+	ENSG00000174482	LINGO2	0	0	0	8	0	0	0	1	0	0	0	0	0	0	0	0
rs77275745	10	50340990	50340990	+	ENSG00000198964	SGMS1	0	0	1	5	0	0	0	1	0	0	0	0	0	0	0	0
rs77275745	10	50340990	50340990	+	ENSG00000286401	ENSG00000286401	0	0	1	5	0	0	0	1	0	0	0	0	0	0	0	0
rs72638512	8	38940630	38940630	+	ENSG00000169499	PLEKHA2	0	0	0	10	0	0	0	0	0	0	0	0	0	0	0	0
rs148738156	3	48801341	48801341	+	ENSG00000114302	PRKAR2A	0	0	8	22	0	0	0	2	0	0	0	0	0	0	0	0
rs9620568	22	25906892	25906892	+	ENSG00000133454	MYO18B	0	0	1	5	0	0	0	1	0	0	0	0	0	0	0	0
rs2031356	13	43419003	43419003	+	ENSG00000120658	ENOX1	0	0	0	2	0	0	0	0	0	0	0	0	0	0	0	0
rs74707340	7	28544097	28544097	+	ENSG00000146592	CREB5	0	0	0	10	0	0	0	0	0	0	0	0	0	0	0	0
rs45538131	22	35608057	35608057	+	ENSG00000198125	MB	0	0	0	7	0	0	0	0	0	0	0	0	0	0	0	0
rs185143567	4	3320784	3320784	+	ENSG00000159788	RGS12	0	0	1	7	0	0	0	3	0	0	0	0	0	0	0	0
rs11827259	11	13800094	13800094	+	ENSG00000255411	LINC02548	0	0	0	14	0	0	2	14	0	0	0	0	0	0	0	0
rs616117	18	2978898	2978898	+	ENSG00000101577	LPIN2	0	0	0	9	0	0	0	2	0	0	0	0	0	0	0	0
rs616117	18	2978898	2978898	+	ENSG00000266397	ENSG00000266397	0	0	0	9	0	0	0	2	0	0	0	0	0	0	0	0
rs79857900	21	28149079	28149079	+	ENSG00000236532	LINC01695	0	0	0	1	0	0	0	1	0	0	0	0	0	0	0	0
rs77585764	17	78191027	78191027	+	ENSG00000183077	AFMID	0	0	2	0	0	10	2	0	0	0	0	0	0	0	0	0
rs76992498	1	36998413	36998413	+	ENSG00000163873	GRIK3	0	0	0	2	0	0	0	0	0	0	0	0	0	0	0	0
rs7975477	12	86734072	86734072	+	ENSG00000182050	MGAT4C	0	0	0	18	0	0	0	10	0	0	0	0	0	0	0	0
rs7975477	12	86734072	86734072	+	ENSG00000258185	ENSG00000258185	0	0	0	18	0	0	0	10	0	0	0	0	0	0	0	0
rs60437509	17	77880576	77880576	+	ENSG00000204283	LINC01973	0	0	0	1	0	0	1	1	0	0	0	0	0	0	0	0
rs3803764	17	81200382	81200382	+	ENSG00000141577	CEP131	0	0	0	0	0	4	1	0	0	0	0	0	0	0	0	0
rs7723391	5	158735345	158735345	+	ENSG00000164330	EBF1	0	0	0	9	0	0	0	5	0	0	0	0	0	0	0	0
rs183719580	1	90256250	90256250	+	ENSG00000287406	ENSG00000287406	0	0	0	1	0	0	0	1	0	0	0	0	0	0	0	0
rs57775866	19	2621540	2621540	+	ENSG00000176533	GNG7	0	0	1	2	0	0	0	0	0	0	0	0	0	0	0	0
rs551300319	12	43551988	43551988	+	ENSG00000173157	ADAMTS20	0	1	0	0	0	0	0	0	0	0	0	0	0	0	0	0
rs77206280	5	163260435	163260435	+	ENSG00000254186	ENSG00000254186	0	0	0	2	0	0	0	2	0	0	0	0	0	0	0	0
rs545455791	14	37426511	37426511	+	ENSG00000151338	MIPOL1	0	0	2	20	0	0	0	7	0	0	0	0	0	0	0	0
rs3909221	16	56130631	56130631	+	ENSG00000246379	GNAO1-DT	0	0	0	14	0	0	0	14	0	0	0	0	0	0	0	0
rs3909221	16	56130631	56130631	+	ENSG00000260041	ENSG00000260041	0	0	0	14	0	0	0	14	0	0	0	0	0	0	0	0
rs1012629	6	128448755	128448755	+	ENSG00000152894	PTPRK	0	0	4	24	0	0	0	6	0	0	0	0	0	0	0	0
rs11017198	10	127303193	127303193	+	ENSG00000150760	DOCK1	0	0	0	3	0	0	0	1	0	0	0	0	0	0	0	0
rs2761286	10	93310280	93310280	+	ENSG00000138119	MYOF	0	0	3	9	0	0	0	0	0	0	0	0	0	0	0	0
rs4721407	7	2107666	2107666	+	ENSG00000002822	MAD1L1	0	2	2	16	0	0	0	4	0	0	0	0	0	0	0	0
rs4721407	7	2107666	2107666	+	ENSG00000286192	ENSG00000286192	0	2	2	16	0	0	0	4	0	0	0	0	0	0	0	0
rs72899876	2	140490213	140490213	+	ENSG00000168702	LRP1B	0	0	0	1	0	0	0	0	0	0	0	0	0	0	0	0
rs568455829	7	46962447	46962447	+	ENSG00000232072	ENSG00000232072	0	0	0	1	0	0	0	1	0	0	0	0	0	0	0	0
rs820084	6	35061014	35061014	+	ENSG00000064999	ANKS1A	0	0	0	12	0	0	0	2	0	0	0	0	0	0	0	0
rs187566123	3	46262834	46262834	+	ENSG00000183625	CCR3	0	0	0	6	0	0	0	1	0	0	0	0	0	0	0	0
rs12040426	1	39881339	39881339	+	ENSG00000043514	TRIT1	0	0	6	12	0	0	0	1	0	0	0	0	0	0	0	0
rs35007450	6	42301027	42301027	+	ENSG00000124496	TRERF1	0	0	2	8	0	0	0	0	0	0	0	0	0	0	0	0
rs73164138	3	161447731	161447731	+	ENSG00000240567	LINC02067	0	0	0	0	0	0	2	0	0	0	0	0	0	0	0	0
rs147279040	9	133263575	133263575	+	ENSG00000175164	ABO	0	0	0	7	0	0	0	3	0	0	0	0	0	0	0	0
rs35592367	11	119280775	119280775	+	ENSG00000110395	CBL	0	0	1	6	0	0	0	0	0	0	0	0	0	0	0	0
rs551720584	12	39773826	39773826	+	ENSG00000151229	SLC2A13	0	0	1	2	0	0	0	0	0	0	0	0	0	0	0	0
rs551720584	12	39773826	39773826	+	ENSG00000180116	C12orf40	0	0	1	2	0	0	0	0	0	0	0	0	0	0	0	0
rs2118021	9	77799847	77799847	+	ENSG00000156052	GNAQ	0	0	0	3	0	0	0	0	0	0	0	0	0	0	0	0
rs535486377	14	21201021	21201021	+	ENSG00000258441	LINC00641	0	0	0	0	0	0	2	0	0	0	0	0	0	0	0	0
rs58604450	15	63914488	63914488	+	ENSG00000035664	DAPK2	0	0	1	5	0	0	0	2	0	0	0	0	0	0	0	0
rs114784819	2	152658686	152658686	+	ENSG00000196504	PRPF40A	0	0	0	8	0	0	0	2	0	0	0	0	0	0	0	0
rs190574816	12	54383405	54383405	+	ENSG00000161642	ZNF385A	0	0	1	15	0	0	0	2	0	0	0	0	0	0	0	0
rs190574816	12	54383405	54383405	+	ENSG00000258086	GPR84-AS1	0	0	1	15	0	0	0	2	0	0	0	0	0	0	0	0
rs190574816	12	54383405	54383405	+	ENSG00000258137	GPR84-AS1	0	0	1	15	0	0	0	2	0	0	0	0	0	0	0	0
rs111832291	7	78824337	78824337	+	ENSG00000187391	MAGI2	0	0	0	4	0	0	0	0	0	0	0	0	0	0	0	0
rs141396504	5	129968956	129968956	+	ENSG00000198108	CHSY3	0	0	0	4	0	0	0	2	0	0	0	0	0	0	0	0
rs2646976	3	111456640	111456640	+	ENSG00000153283	CD96	0	0	0	1	0	0	0	0	0	0	0	0	0	0	0	0
rs17163542	1	222895138	222895138	+	ENSG00000154309	DISP1	0	0	9	27	0	0	0	6	0	0	0	0	0	0	0	0
rs1858127	18	8974010	8974010	+	ENSG00000286765	ENSG00000286765	0	0	0	3	0	0	0	3	0	0	0	0	0	0	0	0
rs2025228	1	185203428	185203428	+	ENSG00000116668	SWT1	0	0	0	2	0	0	0	0	0	0	0	0	0	0	0	0
rs6087903	20	32428316	32428316	+	ENSG00000171456	ASXL1	0	0	1	11	0	0	2	2	0	0	0	0	11	0	0	0
rs73568814	11	113706052	113706052	+	ENSG00000166682	TMPRSS5	0	0	2	11	0	0	0	0	0	0	0	0	0	0	0	0
rs10282661	7	40646212	40646212	+	ENSG00000175600	SUGCT	0	0	0	3	0	0	0	0	0	0	0	0	0	0	0	0
rs36072781	6	23972206	23972206	+	ENSG00000220748	ENSG00000220748	0	0	0	0	0	0	1	0	0	0	0	0	0	0	0	0
rs186714299	17	5780516	5780516	+	ENSG00000284837	ENSG00000284837	0	0	0	2	0	0	0	1	0	0	0	0	0	0	0	0
rs186714299	17	5780516	5780516	+	ENSG00000285471	ENSG00000285471	0	0	0	2	0	0	0	1	0	0	0	0	0	0	0	0
rs510536	6	101610691	101610691	+	ENSG00000164418	GRIK2	0	0	8	24	0	0	0	6	0	0	0	0	0	0	0	0
rs11029595	11	26512758	26512758	+	ENSG00000134343	ANO3	0	0	0	4	0	0	0	0	0	0	0	0	0	0	0	0
rs12720535	1	186894570	186894570	+	ENSG00000116711	PLA2G4A	0	0	0	3	0	0	0	1	0	0	0	0	0	0	0	0
rs9260837	6	29975804	29975804	+	ENSG00000204625	HCG9	0	0	0	3	0	0	0	3	0	0	0	0	0	0	0	0
rs73786971	6	163115680	163115680	+	ENSG00000112530	PACRG	0	0	1	6	0	0	0	0	0	0	0	0	0	0	0	0
rs545514011	1	193509152	193509152	+	ENSG00000227240	ENSG00000227240	0	0	0	2	0	0	0	2	0	0	0	0	0	0	0	0
rs545514011	1	193509152	193509152	+	ENSG00000288950	ENSG00000288950	0	0	0	2	0	0	0	2	0	0	0	0	0	0	0	0
rs10966262	9	2433115	2433115	+	ENSG00000236404	VLDLR-AS1	0	0	0	10	0	0	0	10	0	0	0	0	0	0	0	0
rs117125938	9	96821954	96821954	+	ENSG00000196597	ZNF782	0	0	0	5	0	0	0	2	0	0	0	0	0	0	0	0
rs350877	19	4154654	4154654	+	ENSG00000060566	CREB3L3	0	0	0	8	0	0	0	0	0	0	0	0	0	0	0	0
rs139998121	3	170369294	170369294	+	ENSG00000136603	SKIL	0	0	1	6	0	0	0	0	0	0	0	0	0	0	0	0
rs1975025	5	133231581	133231581	+	ENSG00000053108	FSTL4	0	0	0	6	0	0	0	2	0	0	0	0	0	0	0	0
rs185739750	4	168002907	168002907	+	ENSG00000248601	ENSG00000248601	0	0	0	1	0	0	0	1	0	0	0	0	0	0	0	0
rs147207169	1	55973900	55973900	+	ENSG00000234810	ENSG00000234810	0	0	0	2	0	0	0	2	0	0	0	0	0	0	0	0
rs11641717	16	59193850	59193850	+	ENSG00000245768	ENSG00000245768	0	0	0	1	0	0	0	1	0	0	0	0	0	0	0	0
rs183000424	9	82317488	82317488	+	ENSG00000290551	ENSG00000290551	0	0	0	16	0	0	0	16	0	0	0	0	0	0	0	0
rs576402145	2	38135050	38135050	+	ENSG00000229160	ENSG00000229160	0	0	0	16	0	0	0	16	0	0	0	0	0	0	0	0
rs576402145	2	38135050	38135050	+	ENSG00000232973	CYP1B1-AS1	0	0	0	16	0	0	0	16	0	0	0	0	0	0	0	0
rs138552033	5	900875	900875	+	ENSG00000071539	TRIP13	0	0	0	3	0	0	0	1	0	0	0	0	0	0	0	0
rs11666865	19	27807278	27807278	+	ENSG00000267575	LINC02987	0	0	0	24	0	0	0	24	0	0	0	0	0	0	0	0
rs11103941	12	86366432	86366432	+	ENSG00000182050	MGAT4C	0	0	0	10	0	0	0	6	0	0	0	0	0	0	0	0
rs192977264	9	117021220	117021220	+	ENSG00000148219	ASTN2	0	0	0	4	0	0	0	0	0	0	0	0	0	0	0	0
rs78375501	17	38761453	38761453	+	ENSG00000277791	PSMB3	0	0	2	4	0	0	0	1	0	0	0	0	0	0	0	0
rs114036103	3	133878953	133878953	+	ENSG00000154917	RAB6B	0	0	0	7	0	0	0	0	0	0	0	0	0	0	0	0
rs191396799	6	25292184	25292184	+	ENSG00000079691	CARMIL1	0	0	0	4	0	0	0	1	0	0	0	0	0	0	0	0
rs191396799	6	25292184	25292184	+	ENSG00000168405	CMAHP	0	0	0	4	0	0	0	1	0	0	0	0	0	0	0	0
rs77848152	18	61865440	61865440	+	ENSG00000176641	RNF152	0	0	0	2	0	0	0	0	0	0	0	0	0	0	0	0
rs75917440	6	106620826	106620826	+	ENSG00000130347	RTN4IP1	0	0	0	2	0	0	0	0	0	0	0	0	0	0	0	0
rs80001352	6	83734563	83734563	+	ENSG00000237874	ENSG00000237874	0	0	0	1	0	0	0	1	0	0	0	0	0	0	0	0
rs160340	7	28592685	28592685	+	ENSG00000146592	CREB5	0	0	0	5	0	0	0	1	0	0	0	0	0	0	0	0
rs1514339	6	162795734	162795734	+	ENSG00000112530	PACRG	0	0	0	5	0	0	0	2	0	0	0	0	0	0	0	0
rs182376309	14	61437469	61437469	+	ENSG00000027075	PRKCH	0	0	0	12	0	0	0	0	0	0	0	0	0	0	0	0
rs184908461	9	23041032	23041032	+	ENSG00000284418	ENSG00000284418	0	0	0	2	0	0	0	2	0	0	0	0	0	0	0	0
rs6756511	2	200574911	200574911	+	ENSG00000163535	SGO2	0	0	0	1	0	0	0	0	0	0	0	0	0	0	0	0
rs7676376	4	156921007	156921007	+	ENSG00000145431	PDGFC	0	0	1	3	0	0	0	0	0	0	0	0	0	0	0	0
rs571321569	14	31857955	31857955	+	ENSG00000151413	NUBPL	0	0	1	5	0	0	0	2	0	0	0	0	0	0	0	0
rs203832	1	167876628	167876628	+	ENSG00000143199	ADCY10	0	0	0	6	0	0	0	0	0	0	0	0	0	0	0	0
rs78533651	5	1061944	1061944	+	ENSG00000113504	SLC12A7	0	0	0	4	0	0	0	1	0	0	0	0	0	0	0	0
rs1462762	4	97250061	97250061	+	ENSG00000163116	STPG2	0	0	0	2	0	0	0	1	0	0	0	0	0	0	0	0
rs780692	10	71369701	71369701	+	ENSG00000198246	SLC29A3	0	0	2	2	0	0	0	0	0	0	0	0	0	0	0	0
rs146104274	14	29942756	29942756	+	ENSG00000184304	PRKD1	0	0	0	2	0	0	0	1	0	0	0	0	0	0	0	0
rs146104274	14	29942756	29942756	+	ENSG00000257904	ENSG00000257904	0	0	0	2	0	0	0	1	0	0	0	0	0	0	0	0
rs529274348	17	30051798	30051798	+	ENSG00000176927	EFCAB5	0	0	2	7	0	0	0	1	0	0	0	0	0	0	0	0
rs10920923	1	188937506	188937506	+	ENSG00000226486	LINC01035	0	0	0	2	0	0	0	2	0	0	0	0	0	0	0	0
rs144723118	6	8643908	8643908	+	ENSG00000285216	ENSG00000285216	0	0	0	81	0	0	0	81	0	0	0	0	0	0	0	0
rs144723118	6	8643908	8643908	+	ENSG00000285219	HULC	0	0	0	81	0	0	0	81	0	0	0	0	0	0	0	0
rs16855867	3	171123878	171123878	+	ENSG00000154310	TNIK	0	0	0	8	0	0	0	0	0	0	0	0	0	0	0	0
rs183384962	14	22575494	22575494	+	ENSG00000129562	DAD1	0	0	1	4	0	0	0	0	0	0	0	0	0	0	0	0
rs113681579	13	40342580	40342580	+	ENSG00000215483	LINC00598	0	0	0	8	0	0	0	8	0	0	0	0	0	0	0	0
rs2964578	5	151767637	151767637	+	ENSG00000177556	ATOX1	0	0	0	1	0	0	0	0	0	0	0	0	0	0	0	0
rs9491702	6	127164406	127164406	+	ENSG00000146374	RSPO3	0	0	0	48	0	0	0	44	0	0	0	0	0	0	0	0
rs9491702	6	127164406	127164406	+	ENSG00000286215	ENSG00000286215	0	0	0	48	0	0	0	44	0	0	0	0	0	0	0	0
rs519280	5	39895324	39895324	+	ENSG00000250048	LINC00603	0	0	0	3	0	0	0	3	0	0	0	0	0	0	0	0
rs6531097	2	18412729	18412729	+	ENSG00000287881	ENSG00000287881	0	0	0	1	0	0	0	1	0	0	0	0	0	0	0	0
rs140496862	12	65238552	65238552	+	ENSG00000174106	LEMD3	0	0	0	0	0	0	0	0	0	0	0	0	0	0	0	1
rs542476022	4	144752043	144752043	+	ENSG00000285713	ENSG00000285713	0	0	2	4	0	0	0	2	0	0	0	0	0	0	0	0
rs542476022	4	144752043	144752043	+	ENSG00000285783	ENSG00000285783	0	0	2	4	0	0	0	2	0	0	0	0	0	0	0	0
rs6966123	7	3149996	3149996	+	ENSG00000217455	ENSG00000217455	0	0	0	10	0	0	0	10	0	0	0	0	0	0	0	0
rs144238161	5	20471038	20471038	+	ENSG00000145526	CDH18	0	0	0	2	0	0	0	1	0	0	0	0	0	0	0	0
rs146829416	13	39318646	39318646	+	ENSG00000183722	LHFPL6	0	0	1	1	0	0	0	0	0	0	0	0	0	0	0	0
rs11761204	7	155515445	155515445	+	ENSG00000146910	CNPY1	0	0	2	20	0	0	0	8	0	0	0	0	0	0	0	0
rs11761204	7	155515445	155515445	+	ENSG00000227365	ENSG00000227365	0	0	2	20	0	0	0	8	0	0	0	0	0	0	0	0
rs11761204	7	155515445	155515445	+	ENSG00000283128	ENSG00000283128	0	0	2	20	0	0	0	8	0	0	0	0	0	0	0	0
rs2091636	15	93046272	93046272	+	ENSG00000182175	RGMA	0	0	1	9	0	0	0	1	0	0	0	0	0	0	0	0
rs2300926	20	17447082	17447082	+	ENSG00000125851	PCSK2	0	0	0	6	0	0	0	0	0	0	0	0	0	0	0	0
rs7623505	3	32823015	32823015	+	ENSG00000206557	TRIM71	0	0	0	1	0	0	0	0	0	0	0	0	0	0	0	0
rs1133253	3	33007660	33007660	+	ENSG00000170266	GLB1	0	0	0	3	0	0	0	0	0	0	0	0	0	0	0	0
rs73356646	21	32005733	32005733	+	ENSG00000142149	HUNK	0	0	0	2	0	0	0	0	0	0	0	0	0	0	0	0
rs530962399	2	33713253	33713253	+	ENSG00000228262	LINC01320	0	0	0	2	0	0	0	2	0	0	0	0	0	0	0	0
rs10247353	7	91191571	91191571	+	ENSG00000058091	CDK14	0	0	0	4	0	0	0	0	0	0	0	0	0	0	0	0
rs149060861	14	41892480	41892480	+	ENSG00000165379	LRFN5	0	0	0	3	0	0	0	0	0	0	0	0	0	0	0	0
rs9840301	3	124224997	124224997	+	ENSG00000160145	KALRN	0	0	0	18	0	0	0	4	0	0	0	0	0	0	0	0
rs868242	3	6078784	6078784	+	ENSG00000229642	ENSG00000229642	0	0	0	1	0	0	0	1	0	0	0	0	0	0	0	0
rs547076241	6	76522057	76522057	+	ENSG00000236635	LINC02540	0	0	0	0	0	0	1	0	0	0	0	0	0	0	0	0
rs547903784	4	33157239	33157239	+	ENSG00000287968	ENSG00000287968	0	0	0	1	0	0	0	1	0	0	0	0	0	0	0	0
rs741565	2	229490749	229490749	+	ENSG00000187957	DNER	0	0	0	1	0	0	0	0	0	0	0	0	0	0	0	0
rs138822761	2	166057457	166057457	+	ENSG00000144285	SCN1A	0	0	5	29	0	0	0	13	0	0	0	0	0	0	0	0
rs138822761	2	166057457	166057457	+	ENSG00000236107	SCN1A-AS1	0	0	5	29	0	0	0	13	0	0	0	0	0	0	0	0
rs77646142	1	55372516	55372516	+	ENSG00000234810	ENSG00000234810	0	0	0	4	0	0	0	4	0	0	0	0	0	0	0	0
rs144024665	9	103269059	103269059	+	ENSG00000225564	LINC01492	0	0	0	1	0	0	0	1	0	0	0	0	0	0	0	0
rs56175432	1	58931119	58931119	+	ENSG00000232453	LINC02777	0	0	0	1	0	0	0	1	0	0	0	0	0	0	0	0
rs188861231	19	19226118	19226118	+	ENSG00000130287	NCAN	0	0	0	2	0	0	0	0	0	0	0	0	0	0	0	0
rs4762629	12	95820459	95820459	+	ENSG00000258292	LINC02410	0	0	0	6	0	0	0	6	0	0	0	0	0	0	0	0
rs4762629	12	95820459	95820459	+	ENSG00000258343	SNRPF-DT	0	0	0	6	0	0	0	6	0	0	0	0	0	0	0	0
rs17025202	2	84534160	84534160	+	ENSG00000115423	DNAH6	0	0	0	4	0	0	0	3	0	0	0	0	0	0	0	0
rs150125655	3	154354385	154354385	+	ENSG00000174948	GPR149	0	0	0	2	0	0	0	1	0	0	0	0	0	0	0	0
rs150125655	3	154354385	154354385	+	ENSG00000240048	DDX50P2	0	0	0	2	0	0	0	1	0	0	0	0	0	0	0	0
rs868860	11	9737349	9737349	+	ENSG00000133789	SWAP70	0	0	1	5	0	0	0	1	0	0	0	0	0	0	0	0
rs148014207	6	101788375	101788375	+	ENSG00000164418	GRIK2	0	0	8	23	0	0	0	5	0	0	0	0	0	0	0	0
rs73172384	21	15002244	15002244	+	ENSG00000180530	NRIP1	0	2	0	14	0	0	0	6	0	0	0	0	0	0	0	0
rs73172384	21	15002244	15002244	+	ENSG00000235609	ENSG00000235609	0	2	0	14	0	0	0	6	0	0	0	0	0	0	0	0
rs4414519	16	72970136	72970136	+	ENSG00000140836	ZFHX3	0	0	0	3	0	0	0	0	0	0	0	0	0	0	0	0
rs17381263	5	95921384	95921384	+	ENSG00000118985	ELL2	0	0	1	5	0	0	0	2	0	0	0	0	0	0	0	0
rs79924503	1	61974175	61974175	+	ENSG00000132849	PATJ	0	0	4	24	0	0	0	6	0	0	0	0	0	0	0	0
rs117114270	10	7278246	7278246	+	ENSG00000198879	SFMBT2	0	0	1	6	0	0	0	0	0	0	0	0	0	0	0	0
rs10245293	7	95014493	95014493	+	ENSG00000158528	PPP1R9A	0	0	0	6	0	0	0	0	0	0	0	0	0	0	0	0
rs114568830	4	99491570	99491570	+	ENSG00000250300	ENSG00000250300	0	0	0	1	0	0	0	1	0	0	0	0	0	0	0	0
rs2298379	22	24329837	24329837	+	ENSG00000100014	SPECC1L	0	0	1	6	0	0	0	0	0	0	0	0	0	0	0	0
rs2298379	22	24329837	24329837	+	ENSG00000258555	SPECC1L-ADORA2A	0	0	1	6	0	0	0	0	0	0	0	0	0	0	0	0
rs112897429	2	46834477	46834477	+	ENSG00000239332	LINC01119	0	0	0	2	0	0	0	2	0	0	0	0	0	0	0	0
rs2284236	16	9768379	9768379	+	ENSG00000183454	GRIN2A	0	0	0	18	0	0	0	6	0	0	0	0	0	0	0	0
rs148180385	1	35540933	35540933	+	ENSG00000142687	KIAA0319L	0	0	50	88	0	0	0	18	0	0	0	0	0	0	0	0
rs79518761	8	32362351	32362351	+	ENSG00000157168	NRG1	0	0	1	9	0	0	0	1	0	0	0	0	0	0	0	0
rs182404034	6	73725895	73725895	+	ENSG00000156535	CD109	0	0	0	5	0	0	0	1	0	0	0	0	0	0	0	0
rs1224251	15	60840453	60840453	+	ENSG00000069667	RORA	0	0	1	5	0	0	0	3	0	0	0	0	0	0	0	0
rs115467474	3	35758747	35758747	+	ENSG00000172995	ARPP21	0	0	2	12	0	0	0	2	0	0	0	0	0	0	0	0
rs116140626	21	16494838	16494838	+	ENSG00000215386	MIR99AHG	0	0	0	141	0	0	0	141	0	0	0	0	0	0	0	0
rs6446090	3	59911739	59911739	+	ENSG00000189283	FHIT	0	0	0	8	0	0	0	2	0	0	0	0	0	0	0	0
rs191331762	4	17061576	17061576	+	ENSG00000249998	ENSG00000249998	0	0	0	1	0	0	0	1	0	0	0	0	0	0	0	0
rs7617272	3	11074838	11074838	+	ENSG00000287964	ENSG00000287964	0	0	0	2	0	0	0	2	0	0	0	0	0	0	0	0
rs1958185	14	70087284	70087284	+	ENSG00000100678	SLC8A3	0	0	2	12	0	0	0	0	0	0	0	0	0	0	0	0
rs149184946	7	87972992	87972992	+	ENSG00000008277	ADAM22	0	0	0	30	0	0	0	3	0	0	0	0	0	0	0	0
rs11221830	11	99903434	99903434	+	ENSG00000149972	CNTN5	0	0	0	12	0	0	0	2	0	0	0	0	0	0	0	0
rs184377257	10	62224045	62224045	+	ENSG00000182010	RTKN2	0	0	0	2	0	0	0	0	0	0	0	0	0	0	0	0
rs3121481	10	113646548	113646548	+	ENSG00000197893	NRAP	0	0	0	12	0	0	0	0	0	0	0	0	0	0	0	0
rs140253036	6	35998916	35998916	+	ENSG00000112053	SLC26A8	0	0	1	5	0	0	0	1	0	0	0	0	0	0	0	0
rs112191637	2	186474769	186474769	+	ENSG00000237877	LINC01473	0	0	0	1	0	0	0	1	0	0	0	0	0	0	0	0
rs559804609	18	37345812	37345812	+	ENSG00000101489	CELF4	0	0	2	26	0	0	0	0	0	0	0	0	0	0	0	0
rs563641275	4	110885967	110885967	+	ENSG00000288692	ENSG00000288692	0	0	0	1	0	0	0	1	0	0	0	0	0	0	0	0
rs77640212	5	41189466	41189466	+	ENSG00000039537	C6	0	0	0	5	0	0	0	1	0	0	0	0	0	0	0	0
rs11986078	8	80075268	80075268	+	ENSG00000076554	TPD52	0	0	6	19	0	0	0	5	0	0	0	0	0	0	0	0
rs11986078	8	80075268	80075268	+	ENSG00000276418	ENSG00000276418	0	0	6	19	0	0	0	5	0	0	0	0	0	0	0	0
rs373552345	19	54128510	54128510	+	ENSG00000105618	PRPF31	0	0	0	12	0	0	0	3	0	0	0	0	0	0	0	0
rs75722448	18	8780125	8780125	+	ENSG00000168502	MTCL1	0	0	0	5	0	0	0	0	0	0	0	0	0	0	0	0
rs11716764	3	142145580	142145580	+	ENSG00000114126	TFDP2	0	0	0	8	0	0	0	4	0	0	0	0	0	0	0	0
rs6997656	8	55214954	55214954	+	ENSG00000206579	XKR4	0	0	0	2	0	0	0	0	0	0	0	0	0	0	0	0
rs117422407	15	97235718	97235718	+	ENSG00000259485	LINC02253	0	0	0	6	0	0	0	6	0	0	0	0	0	0	0	0
rs13238912	7	20636287	20636287	+	ENSG00000004846	ABCB5	0	0	0	1	0	0	0	0	0	0	0	0	0	0	0	0
rs74617220	17	66518965	66518965	+	ENSG00000154229	PRKCA	0	0	2	3	0	0	0	0	0	0	0	0	0	0	0	0
rs576197551	6	22283443	22283443	+	ENSG00000272168	CASC15	0	0	0	2	0	0	0	2	0	0	0	0	0	0	0	0
rs557070720	16	69743677	69743677	+	ENSG00000141101	NOB1	0	0	2	4	0	0	0	0	0	0	0	0	0	0	0	0
rs75607996	7	4053916	4053916	+	ENSG00000146555	SDK1	0	0	0	2	0	0	0	0	0	0	0	0	0	0	0	0
rs140508219	7	120176982	120176982	+	ENSG00000233417	ENSG00000233417	0	0	0	2	0	0	0	2	0	0	0	0	0	0	0	0
rs140508219	7	120176982	120176982	+	ENSG00000233969	ENSG00000233969	0	0	0	2	0	0	0	2	0	0	0	0	0	0	0	0
rs9623920	22	22785842	22785842	+	ENSG00000275772	ENSG00000275772	0	0	0	0	0	0	1	0	0	0	0	0	0	0	0	0
rs4288086	5	66507540	66507540	+	ENSG00000250313	LINC02229	0	0	0	0	0	0	3	0	0	0	0	0	0	0	0	0
rs2295940	9	92274621	92274621	+	ENSG00000196305	IARS1	0	0	12	27	0	0	0	8	0	0	0	0	0	0	0	0
rs56330831	10	86338436	86338436	+	ENSG00000182771	GRID1	0	0	2	4	0	0	0	0	0	0	0	0	0	0	0	0
rs11643089	16	25253119	25253119	+	ENSG00000155592	ZKSCAN2	0	0	1	3	0	0	0	1	0	0	0	0	0	0	0	0
rs572347644	2	164495977	164495977	+	ENSG00000115290	GRB14	0	0	0	8	0	0	0	4	0	0	0	0	0	0	0	0
rs2615126	16	82831331	82831331	+	ENSG00000140945	CDH13	0	0	8	24	0	0	0	4	0	0	0	0	0	0	0	0
rs2615126	16	82831331	82831331	+	ENSG00000286528	ENSG00000286528	0	0	8	24	0	0	0	4	0	0	0	0	0	0	0	0
rs186055397	19	13737995	13737995	+	ENSG00000104957	YJU2B	0	0	0	3	0	0	0	2	0	0	0	0	0	0	0	0
rs57741938	18	61832660	61832660	+	ENSG00000176641	RNF152	0	0	0	4	0	0	0	0	0	0	0	0	0	0	0	0
rs8051793	16	78736853	78736853	+	ENSG00000186153	WWOX	0	0	6	21	0	0	0	0	0	0	0	0	0	0	0	0
rs79713933	17	1446410	1446410	+	ENSG00000167193	CRK	0	0	0	8	0	0	0	2	0	0	0	0	0	0	0	0
rs9297800	8	129751462	129751462	+	ENSG00000147697	GSDMC	0	0	0	3	0	0	0	1	0	0	0	0	0	0	0	0
rs61301555	3	138824173	138824173	+	ENSG00000051382	PIK3CB	0	0	2	8	0	0	0	0	0	0	0	0	0	0	0	0
rs79385742	9	69333825	69333825	+	ENSG00000135063	ENTREP1	0	0	1	4	0	0	0	0	0	0	0	0	0	0	0	0
rs7031154	9	94359995	94359995	+	ENSG00000232063	ENSG00000232063	0	0	0	0	0	0	3	0	0	0	0	0	0	0	0	0
rs55741861	14	53719541	53719541	+	ENSG00000235269	LINC02331	0	0	0	2	0	0	1	2	0	0	0	0	0	0	0	0
rs55741861	14	53719541	53719541	+	ENSG00000237356	ENSG00000237356	0	0	0	2	0	0	1	2	0	0	0	0	0	0	0	0
rs150090636	3	193557763	193557763	+	ENSG00000127249	ATP13A4	0	0	0	1	0	0	0	1	0	0	0	0	0	0	0	0
rs189046121	2	59003707	59003707	+	ENSG00000233723	LINC01122	0	0	0	8	0	0	0	8	0	0	0	0	0	0	0	0
rs141660028	13	40983417	40983417	+	ENSG00000120690	ELF1	0	0	0	4	0	0	0	0	0	0	0	0	0	0	0	0
rs141228607	20	9731384	9731384	+	ENSG00000101349	PAK5	0	0	0	3	0	0	0	0	0	0	0	0	0	0	0	0
rs2654900	1	242517617	242517617	+	ENSG00000180287	PLD5	0	0	6	12	0	0	0	0	0	0	0	0	0	0	0	0
rs149977873	11	26487684	26487684	+	ENSG00000134343	ANO3	0	0	0	5	0	0	0	0	0	0	0	0	0	0	0	0
rs17004823	22	24050841	24050841	+	ENSG00000099991	CABIN1	0	0	0	4	0	8	0	0	0	0	0	0	0	0	0	0
rs17054989	6	127738733	127738733	+	ENSG00000172673	THEMIS	0	0	0	5	0	0	0	0	0	0	0	0	0	0	0	0
rs146574277	8	8971077	8971077	+	ENSG00000233609	RPL10P19	0	0	0	2	0	0	0	2	0	0	0	0	0	0	0	0
rs114514143	1	44238569	44238569	+	ENSG00000117419	ERI3	0	0	2	14	0	0	0	2	0	0	0	0	0	0	0	0
rs76415227	5	154085531	154085531	+	ENSG00000037749	MFAP3	0	0	0	2	0	0	0	2	0	0	0	0	0	0	0	0
rs541272481	1	209977638	209977638	+	ENSG00000143469	SYT14	0	0	2	8	0	0	0	0	0	0	0	0	0	0	0	0
rs2318072	3	96913414	96913414	+	ENSG00000080224	EPHA6	0	0	0	3	0	0	0	0	0	0	0	0	0	0	0	0
rs380459	5	31701057	31701057	+	ENSG00000133401	PDZD2	0	0	0	4	0	0	0	2	0	0	0	0	0	0	0	0
rs74992058	7	38441482	38441482	+	ENSG00000078053	AMPH	0	0	0	6	0	0	0	0	0	0	0	0	0	0	0	0
rs543155306	6	150377257	150377257	+	ENSG00000009765	IYD	0	0	2	9	0	0	0	1	0	0	0	0	0	0	0	0
rs2106360	5	9804483	9804483	+	ENSG00000249781	LINC02112	0	0	0	2	0	0	0	2	0	0	0	0	0	0	0	0
rs2106360	5	9804483	9804483	+	ENSG00000286556	ENSG00000286556	0	0	0	2	0	0	0	2	0	0	0	0	0	0	0	0
rs1344498	16	53893686	53893686	+	ENSG00000140718	FTO	0	0	12	45	0	0	0	3	0	0	0	0	0	0	0	0
rs192631977	11	12394727	12394727	+	ENSG00000197702	PARVA	0	0	0	4	0	0	0	2	0	0	0	0	0	0	0	0
rs16967443	15	33245871	33245871	+	ENSG00000215296	TMCO5B	0	0	0	0	0	0	9	0	0	0	0	0	0	0	0	0
rs4701179	5	179505034	179505034	+	ENSG00000253652	ENSG00000253652	0	0	0	1	0	0	0	1	0	0	0	0	0	0	0	0
rs11843550	13	100977357	100977357	+	ENSG00000233009	NALCN-AS1	0	0	0	2	0	0	0	2	0	0	0	0	0	0	0	0
rs57340150	10	77195499	77195499	+	ENSG00000156113	KCNMA1	0	0	8	71	0	0	0	6	0	0	0	0	0	0	0	0
rs1942306	18	79130251	79130251	+	ENSG00000166377	ATP9B	0	0	2	16	0	0	0	8	0	0	0	0	0	0	0	0
rs10805160	4	47959114	47959114	+	ENSG00000163293	NIPAL1	0	0	0	6	0	0	1	1	0	0	0	0	0	0	0	0
rs10805160	4	47959114	47959114	+	ENSG00000198515	CNGA1	0	0	0	6	0	0	1	1	0	0	0	0	0	0	0	0
rs9922705	16	7114021	7114021	+	ENSG00000078328	RBFOX1	0	0	0	45	0	0	0	6	0	0	0	0	0	0	0	0
rs117029153	11	90741675	90741675	+	ENSG00000261645	DISC1FP1	0	0	0	6	0	0	0	6	0	0	0	0	0	0	0	0
rs537321744	3	132767029	132767029	+	ENSG00000248724	NPHP3-AS1	0	0	0	1	0	0	0	1	0	0	0	0	0	0	0	0
rs655773	13	89486386	89486386	+	ENSG00000226037	LINC01040	0	0	0	3	0	0	0	3	0	0	0	0	0	0	0	0
rs655773	13	89486386	89486386	+	ENSG00000271395	LINC02336	0	0	0	3	0	0	0	3	0	0	0	0	0	0	0	0
rs145031354	6	100572539	100572539	+	ENSG00000112249	ASCC3	0	0	0	1	0	0	0	0	0	0	0	0	0	0	0	0
rs137958000	16	50169914	50169914	+	ENSG00000121274	TENT4B	0	0	0	3	0	0	0	1	0	0	0	0	0	0	0	0
rs7603832	2	141004707	141004707	+	ENSG00000168702	LRP1B	0	0	0	2	0	0	0	0	0	0	0	0	0	0	0	0
rs76755631	8	51260561	51260561	+	ENSG00000253664	ENSG00000253664	0	0	0	2	0	0	0	2	0	0	0	0	0	0	0	0
rs563774611	20	61770611	61770611	+	ENSG00000179242	CDH4	0	0	0	3	0	0	0	0	0	0	0	0	0	0	0	0
rs67517706	12	94923081	94923081	+	ENSG00000184752	NDUFA12	0	0	3	6	0	0	0	3	0	0	0	0	0	0	0	0
rs117210698	10	18739665	18739665	+	ENSG00000234244	ENSG00000234244	0	0	0	2	0	0	0	2	0	0	0	0	0	0	0	0
rs146499953	6	49359941	49359941	+	ENSG00000277043	EEF1A1P42	0	0	0	0	0	0	1	0	0	0	0	0	0	0	0	0
rs74158042	10	114717451	114717451	+	ENSG00000099204	ABLIM1	0	0	0	1	0	0	0	0	0	0	0	0	0	0	0	0
rs561675296	1	190964598	190964598	+	ENSG00000285638	ENSG00000285638	0	0	0	1	0	0	0	1	0	0	0	0	0	0	0	0
rs6696100	1	35608392	35608392	+	ENSG00000126067	PSMB2	0	0	0	3	0	0	0	1	0	0	0	0	0	0	0	0
rs34823412	8	134729277	134729277	+	ENSG00000289405	ENSG00000289405	0	0	0	2	0	0	0	2	0	0	0	0	0	0	0	0
rs541463925	6	79215638	79215638	+	ENSG00000118418	HMGN3	0	0	0	7	0	0	0	0	0	0	0	0	0	0	0	0
rs2278577	3	139476079	139476079	+	ENSG00000114113	RBP2	0	0	0	18	0	0	0	14	0	0	0	0	0	0	0	0
rs2278577	3	139476079	139476079	+	ENSG00000248932	COPB2-DT	0	0	0	18	0	0	0	14	0	0	0	0	0	0	0	0
rs78831013	3	21492097	21492097	+	ENSG00000151789	ZNF385D	0	0	7	12	0	0	0	0	0	0	0	0	0	0	0	0
rs7588690	2	233843161	233843161	+	ENSG00000123485	HJURP	0	0	2	14	0	0	0	2	0	0	0	0	0	0	0	0
rs140781453	9	9538219	9538219	+	ENSG00000153707	PTPRD	0	0	0	8	0	0	0	0	0	0	0	0	0	0	0	0
rs193027501	6	68403155	68403155	+	ENSG00000288088	ENSG00000288088	0	0	0	3	0	0	0	3	0	0	0	0	0	0	0	0
rs115871741	2	132812239	132812239	+	ENSG00000176771	NCKAP5	0	0	0	3	0	0	0	1	0	0	0	0	0	0	0	0
rs115871741	2	132812239	132812239	+	ENSG00000286068	ENSG00000286068	0	0	0	3	0	0	0	1	0	0	0	0	0	0	0	0
rs451205	4	123178462	123178462	+	ENSG00000145375	SPATA5	0	0	0	4	0	0	0	0	0	0	0	0	0	0	0	0
rs12522700	5	98132880	98132880	+	ENSG00000248901	LINC01846	0	0	0	2	0	0	0	2	0	0	0	0	0	0	0	0
rs74744522	6	119058594	119058594	+	ENSG00000111879	FAM184A	0	0	1	8	0	0	0	1	0	0	0	0	0	0	0	0
rs74744522	6	119058594	119058594	+	ENSG00000253194	ENSG00000253194	0	0	1	8	0	0	0	1	0	0	0	0	0	0	0	0
rs34893730	9	129711818	129711818	+	ENSG00000167157	PRRX2	0	0	0	1	0	0	0	0	0	0	0	0	0	0	0	0
rs11740161	5	78834299	78834299	+	ENSG00000113273	ARSB	0	0	0	4	0	0	0	0	0	0	0	0	0	0	0	0
rs189009983	4	101661447	101661447	+	ENSG00000153064	BANK1	0	0	0	1	0	0	0	0	0	0	0	0	0	0	0	0
rs7670432	4	77435031	77435031	+	ENSG00000249036	ENSG00000249036	0	0	0	1	0	0	0	1	0	0	0	0	0	0	0	0
rs117434875	14	70707063	70707063	+	ENSG00000258689	LINC01269	0	0	0	2	0	0	0	2	0	0	0	0	0	0	0	0
rs138236708	6	28021105	28021105	+	ENSG00000269293	ZSCAN16-AS1	0	0	0	2	0	0	0	2	0	0	0	0	0	0	0	0
rs35881519	18	20966935	20966935	+	ENSG00000067900	ROCK1	0	0	2	0	0	6	0	0	0	0	0	0	0	0	0	0
rs3894204	2	220222105	220222105	+	ENSG00000239498	ENSG00000239498	0	0	0	1	0	0	0	1	0	0	0	0	0	0	0	0
rs117740614	11	63206919	63206919	+	ENSG00000196600	SLC22A25	0	0	6	8	0	0	0	0	0	0	0	0	0	0	0	0
rs7897589	10	132049439	132049439	+	ENSG00000188385	JAKMIP3	0	0	0	4	0	0	0	0	0	0	0	0	0	0	0	0
rs9677111	2	62610552	62610552	+	ENSG00000226622	ENSG00000226622	0	0	0	4	0	0	0	4	0	0	0	0	0	0	0	0
rs28491474	17	1034610	1034610	+	ENSG00000159842	ABR	0	0	1	9	0	0	0	2	0	0	0	0	0	0	0	0
rs7434077	3	48503583	48503583	+	ENSG00000164054	SHISA5	0	0	4	12	0	0	0	2	0	0	0	0	0	0	0	0
rs185703721	13	93784632	93784632	+	ENSG00000183098	GPC6	0	0	0	2	0	0	0	0	0	0	0	0	0	0	0	0
rs2014805	2	174300465	174300465	+	ENSG00000227180	LRRC2P1	0	0	0	0	0	0	2	0	0	0	0	0	0	0	0	0
rs117472525	22	18088085	18088085	+	ENSG00000215193	PEX26	3	0	1	1	0	0	0	0	0	0	0	0	0	0	0	0
rs117472525	22	18088085	18088085	+	ENSG00000288683	ENSG00000288683	3	0	1	1	0	0	0	0	0	0	0	0	0	0	0	0
rs11786074	8	57220973	57220973	+	ENSG00000253301	LINC01606	0	0	0	26	0	0	0	26	0	0	0	0	0	0	0	0
rs748409	6	36974498	36974498	+	ENSG00000137409	MTCH1	0	0	14	35	0	0	0	8	0	0	0	0	0	0	0	0
rs4679764	3	156180200	156180200	+	ENSG00000169282	KCNAB1	0	0	0	7	0	0	0	3	0	0	0	0	0	0	0	0
rs4679764	3	156180200	156180200	+	ENSG00000287916	ENSG00000287916	0	0	0	7	0	0	0	3	0	0	0	0	0	0	0	0
rs17882485	2	187398598	187398598	+	ENSG00000064989	CALCRL	0	0	0	20	0	0	0	10	0	0	0	0	0	0	0	0
rs17882485	2	187398598	187398598	+	ENSG00000224063	CALCRL-AS1	0	0	0	20	0	0	0	10	0	0	0	0	0	0	0	0
rs9950870	18	62224215	62224215	+	ENSG00000134444	RELCH	0	0	0	10	0	0	0	2	0	0	0	0	0	0	0	0
rs79361207	15	80884536	80884536	+	ENSG00000103888	CEMIP	0	0	0	3	0	0	0	0	0	0	0	0	0	0	0	0
rs113732938	2	24847235	24847235	+	ENSG00000138031	ADCY3	0	0	0	6	0	0	0	0	0	0	0	0	0	0	0	0
rs58671291	5	16823754	16823754	+	ENSG00000145555	MYO10	0	0	0	10	0	0	0	0	0	0	0	0	0	0	0	0
rs12891196	14	93739303	93739303	+	ENSG00000175785	PRIMA1	0	0	1	4	0	0	0	0	0	0	0	0	0	0	0	0
rs8087463	18	12806924	12806924	+	ENSG00000175354	PTPN2	0	0	4	22	0	0	0	0	0	0	0	0	0	0	0	0
rs35048520	20	44005739	44005739	+	ENSG00000124191	TOX2	0	0	0	4	0	0	0	0	0	0	0	0	0	0	0	0
rs73750516	6	84125930	84125930	+	ENSG00000135315	CEP162	0	0	0	5	0	0	0	2	0	0	0	0	0	0	0	0
rs72764953	10	1524461	1524461	+	ENSG00000185736	ADARB2	0	0	0	1	0	0	0	0	0	0	0	0	0	0	0	0
rs1990070	7	148096137	148096137	+	ENSG00000174469	CNTNAP2	0	0	0	5	0	0	0	4	0	0	0	0	0	0	0	0
rs142906053	5	132590199	132590199	+	ENSG00000113522	RAD50	0	0	10	32	0	0	0	6	0	0	0	0	0	0	0	0
rs142906053	5	132590199	132590199	+	ENSG00000283782	ENSG00000283782	0	0	10	32	0	0	0	6	0	0	0	0	0	0	0	0
rs73676457	7	6993708	6993708	+	ENSG00000287860	ENSG00000287860	0	0	0	4	0	0	0	4	0	0	0	0	0	0	0	0
rs183701504	15	27966391	27966391	+	ENSG00000104044	OCA2	0	0	0	2	0	0	0	0	0	0	0	0	0	0	0	0
rs7660299	4	41813817	41813817	+	ENSG00000250467	PHOX2B-AS1	0	0	0	1	0	0	0	1	0	0	0	0	0	0	0	0
rs2423096	20	5499121	5499121	+	ENSG00000205181	LINC00654	0	0	0	10	0	0	4	10	0	0	0	0	0	0	0	0
rs2423096	20	5499121	5499121	+	ENSG00000266908	ENSG00000266908	0	0	0	10	0	0	4	10	0	0	0	0	0	0	0	0
rs78908256	17	1394268	1394268	+	ENSG00000108953	YWHAE	0	0	1	8	0	0	0	3	0	0	0	0	0	0	0	0
rs2042806	17	64485673	64485673	+	ENSG00000256525	POLG2	1	0	2	6	0	0	1	3	0	0	0	0	0	0	0	0
rs116179706	15	66727723	66727723	+	ENSG00000137834	SMAD6	0	0	4	6	0	0	0	0	0	0	0	0	0	0	0	0
rs74796564	10	82127471	82127471	+	ENSG00000185737	NRG3	0	0	2	7	0	0	0	0	0	0	0	0	0	0	0	0
rs560865246	7	153751007	153751007	+	ENSG00000130226	DPP6	0	0	0	1	0	0	0	0	0	0	0	0	0	0	0	0
rs56938345	1	43198456	43198456	+	ENSG00000117395	EBNA1BP2	0	0	2	14	0	0	0	6	0	0	0	0	0	0	0	0
rs56938345	1	43198456	43198456	+	ENSG00000243710	CFAP57	0	0	2	14	0	0	0	6	0	0	0	0	0	0	0	0
rs568533202	19	9698305	9698305	+	ENSG00000291231	ENSG00000291231	0	0	0	10	0	0	0	10	0	0	0	0	0	0	0	0
rs17198981	14	23104312	23104312	+	ENSG00000283654	CIROP	0	0	0	8	0	0	0	2	0	0	0	0	0	0	0	0
rs572381414	6	148860702	148860702	+	ENSG00000111962	UST	0	0	0	1	0	0	0	0	0	0	0	0	0	0	0	0
rs1188729	1	228317967	228317967	+	ENSG00000154358	OBSCN	0	0	0	0	0	24	0	0	0	0	0	0	0	0	0	0
rs537097985	20	34645905	34645905	+	ENSG00000101464	PIGU	0	0	0	4	0	0	0	2	0	0	0	0	0	0	0	0
rs324516	9	9037401	9037401	+	ENSG00000153707	PTPRD	0	0	0	2	0	0	0	0	0	0	0	0	0	0	0	0
rs192849645	3	164828641	164828641	+	ENSG00000241767	LINC01324	0	0	0	1	0	0	0	1	0	0	0	0	0	0	0	0
rs9510069	13	18827788	18827788	+	ENSG00000206192	ANKRD20A9P	0	0	0	1	0	0	0	1	0	0	0	0	0	0	0	0
rs75136583	3	42049658	42049658	+	ENSG00000182606	TRAK1	0	0	0	6	0	0	0	0	0	0	0	0	0	0	0	0
rs10195693	2	191343405	191343405	+	ENSG00000128641	MYO1B	0	0	0	7	0	0	0	1	0	0	0	0	0	0	0	0
rs73500982	19	9918411	9918411	+	ENSG00000105088	OLFM2	0	0	0	2	0	0	0	1	0	0	0	0	0	0	0	0
rs575810605	14	82729589	82729589	+	ENSG00000258743	LINC02301	0	0	0	2	0	0	0	2	0	0	0	0	0	0	0	0
rs2244203	9	37987147	37987147	+	ENSG00000107338	SHB	0	0	3	6	0	0	0	0	0	0	0	0	0	0	0	0
rs2244203	9	37987147	37987147	+	ENSG00000255872	ENSG00000255872	0	0	3	6	0	0	0	0	0	0	0	0	0	0	0	0
rs2017467	11	55467129	55467129	+	ENSG00000181950	OR4A13P	0	0	0	0	0	0	2	0	0	0	0	0	0	0	0	0
rs112689296	19	46121516	46121516	+	ENSG00000188624	IGFL3	0	0	0	2	0	0	0	1	0	0	0	0	0	0	0	0
rs112689296	19	46121516	46121516	+	ENSG00000267922	ENSG00000267922	0	0	0	2	0	0	0	1	0	0	0	0	0	0	0	0
rs10110534	8	36894445	36894445	+	ENSG00000215262	KCNU1	0	0	2	4	0	0	0	0	0	0	0	0	0	0	0	0
rs186102172	13	83884352	83884352	+	ENSG00000285680	ENSG00000285680	0	0	0	3	0	0	0	3	0	0	0	0	0	0	0	0
rs12977189	19	7995818	7995818	+	ENSG00000066044	ELAVL1	0	0	0	3	0	0	0	0	0	0	0	0	0	0	0	0
rs185983070	5	72458103	72458103	+	ENSG00000178175	ZNF366	0	0	0	1	0	0	0	0	0	0	0	0	0	0	0	0
rs73032454	12	501219	501219	+	ENSG00000139044	B4GALNT3	0	0	0	2	0	0	0	1	0	0	0	0	0	0	0	0
rs9603269	13	37871693	37871693	+	ENSG00000287477	ENSG00000287477	0	0	0	1	0	0	0	1	0	0	0	0	0	0	0	0
rs185649683	3	20666588	20666588	+	ENSG00000231304	SGO1-AS1	0	0	0	1	0	0	0	1	0	0	0	0	0	0	0	0
rs57371118	2	233100275	233100275	+	ENSG00000168918	INPP5D	0	0	0	4	0	0	0	2	0	0	0	0	0	0	0	0
rs911966	6	125070947	125070947	+	ENSG00000146373	RNF217	0	0	4	14	0	0	0	2	0	0	0	0	0	0	0	0
rs36096720	3	14759980	14759980	+	ENSG00000131379	C3orf20	0	0	0	0	0	0	0	0	0	0	0	0	0	0	0	6
rs4844798	1	209257837	209257837	+	ENSG00000232537	ENSG00000232537	0	0	0	4	0	0	0	4	0	0	0	0	0	0	0	0
rs181515079	4	143577538	143577538	+	ENSG00000183090	FREM3	1	0	0	2	0	0	0	2	0	0	0	0	0	0	0	0
rs181515079	4	143577538	143577538	+	ENSG00000251600	ENSG00000251600	1	0	0	2	0	0	0	2	0	0	0	0	0	0	0	0
rs12341671	9	71726220	71726220	+	ENSG00000135048	CEMIP2	0	0	1	3	0	0	0	0	0	0	0	0	0	0	0	0
rs185050446	20	6448798	6448798	+	ENSG00000229876	CASC20	0	0	0	1	0	0	0	1	0	0	0	0	0	0	0	0
rs189568464	2	151789746	151789746	+	ENSG00000162980	ARL5A	0	0	1	2	0	0	1	1	0	0	2	0	0	0	0	0
rs9359776	6	88404765	88404765	+	ENSG00000234426	ENSG00000234426	0	0	0	4	0	0	0	4	0	0	0	0	0	0	0	0
rs11689338	2	112554540	112554540	+	ENSG00000125630	POLR1B	0	0	2	7	0	0	1	0	0	0	0	0	0	0	0	0
rs7563591	2	165290236	165290236	+	ENSG00000136531	SCN2A	0	0	3	11	0	0	0	2	0	0	0	0	0	0	0	0
rs6588401	1	47498301	47498301	+	ENSG00000229554	RPL21P24	0	0	0	0	0	0	1	0	0	0	0	0	0	0	0	0
rs2276413	18	47809356	47809356	+	ENSG00000175387	SMAD2	2	0	0	0	0	0	0	0	0	0	0	0	0	0	0	0
rs1417639	10	110750167	110750167	+	ENSG00000203867	RBM20	0	0	0	2	0	0	0	0	0	0	0	0	0	0	0	0
rs7137866	12	48529019	48529019	+	ENSG00000197376	ENSG00000197376	0	0	0	0	0	0	2	0	0	0	0	0	0	0	0	0
rs17886484	19	36147307	36147307	+	ENSG00000126247	CAPNS1	0	0	0	14	0	0	0	2	0	0	0	0	0	0	0	0
rs17886484	19	36147307	36147307	+	ENSG00000270760	ENSG00000270760	0	0	0	14	0	0	0	2	0	0	0	0	0	0	0	0
rs141462084	11	126172811	126172811	+	ENSG00000254833	ENSG00000254833	0	0	0	2	0	0	0	2	0	0	0	0	0	0	0	0
rs1027527	3	7763473	7763473	+	ENSG00000270207	ENSG00000270207	0	0	0	1	0	0	0	1	0	0	0	0	0	0	0	0
rs143478056	1	155223744	155223744	+	ENSG00000291137	GBAP1	0	0	0	13	0	0	0	13	0	0	0	0	0	0	0	0
rs72777410	10	12942831	12942831	+	ENSG00000151468	CCDC3	0	0	0	3	0	0	0	1	0	0	0	0	0	0	0	0
rs72777410	10	12942831	12942831	+	ENSG00000285520	ENSG00000285520	0	0	0	3	0	0	0	1	0	0	0	0	0	0	0	0
rs6602135	10	16607680	16607680	+	ENSG00000148484	RSU1	0	0	0	5	0	0	0	2	0	0	0	0	0	0	0	0
rs571528382	17	6912123	6912123	+	ENSG00000215067	ALOX12-AS1	0	0	0	6	0	0	0	6	0	0	0	0	0	0	0	0
rs571528382	17	6912123	6912123	+	ENSG00000291084	ALOX12P2	0	0	0	6	0	0	0	6	0	0	0	0	0	0	0	0
rs76321363	15	33443392	33443392	+	ENSG00000198838	RYR3	0	0	0	6	0	0	0	0	0	0	0	0	0	0	0	0
rs4308500	5	177982825	177982825	+	ENSG00000250101	ENSG00000250101	0	0	0	0	0	0	1	0	0	0	0	0	0	0	0	0
rs79001219	14	89268781	89268781	+	ENSG00000053254	FOXN3	0	0	2	20	0	0	0	2	0	0	0	0	0	0	0	0
rs140773349	4	177435195	177435195	+	ENSG00000038002	AGA	0	0	0	4	0	0	0	1	0	0	0	0	0	0	0	0
rs145597066	21	22268638	22268638	+	ENSG00000226043	ENSG00000226043	0	0	0	3	0	0	0	3	0	0	0	0	0	0	0	0
rs75453376	12	118319470	118319470	+	ENSG00000135090	TAOK3	0	0	0	9	0	0	0	1	0	0	0	0	0	0	0	0
rs115040684	6	30340223	30340223	+	ENSG00000204599	TRIM39	0	0	0	7	0	0	0	0	0	0	0	0	0	0	0	0
rs115040684	6	30340223	30340223	+	ENSG00000248167	TRIM39-RPP21	0	0	0	7	0	0	0	0	0	0	0	0	0	0	0	0
rs12426453	12	129537015	129537015	+	ENSG00000151952	TMEM132D	0	0	0	3	0	0	0	0	0	0	0	0	0	0	0	0
rs146535067	16	20035314	20035314	+	ENSG00000180269	GPR139	0	0	1	2	0	0	0	0	0	0	0	0	0	0	0	0
rs187590343	6	1914421	1914421	+	ENSG00000112699	GMDS	0	0	0	8	0	0	0	4	0	0	0	0	0	0	0	0
rs113717230	5	152385262	152385262	+	ENSG00000286749	ENSG00000286749	0	0	0	2	0	0	0	2	0	0	0	0	0	0	0	0
rs73975505	17	6460101	6460101	+	ENSG00000091622	PITPNM3	0	0	0	4	0	0	0	2	0	0	0	0	0	0	0	0
rs4610549	6	45281453	45281453	+	ENSG00000196284	SUPT3H	0	0	2	8	0	0	0	2	0	0	0	0	0	0	0	0
rs2393472	10	58702967	58702967	+	ENSG00000122870	BICC1	0	0	0	6	0	0	0	0	0	0	0	0	0	0	0	0
rs6457164	6	30187331	30187331	+	ENSG00000233892	PAIP1P1	0	0	0	8	0	0	2	2	0	0	0	0	0	0	0	0
rs6457164	6	30187331	30187331	+	ENSG00000234127	TRIM26	0	0	0	8	0	0	2	2	0	0	0	0	0	0	0	0
rs111598753	5	143609474	143609474	+	ENSG00000249881	ENSG00000249881	0	0	0	1	0	0	0	1	0	0	0	0	0	0	0	0
rs61854011	10	44944130	44944130	+	ENSG00000223462	ENSG00000223462	0	0	0	20	0	0	0	20	0	0	0	0	0	0	0	0
rs61854011	10	44944130	44944130	+	ENSG00000224812	TMEM72-AS1	0	0	0	20	0	0	0	20	0	0	0	0	0	0	0	0
rs2162540	10	121592622	121592622	+	ENSG00000066468	FGFR2	0	0	4	60	0	0	0	8	0	0	0	0	0	0	0	0
rs2533084	7	146667085	146667085	+	ENSG00000174469	CNTNAP2	0	0	0	3	0	0	0	1	0	0	0	0	0	0	0	0
rs4912857	5	142489011	142489011	+	ENSG00000231185	SPRY4-AS1	0	0	0	4	0	0	0	4	0	0	0	0	0	0	0	0
rs113823128	6	166970344	166970344	+	ENSG00000227598	ENSG00000227598	0	0	0	1	0	0	0	1	0	0	0	0	0	0	0	0
rs7787620	7	100491611	100491611	+	ENSG00000166924	NYAP1	0	0	0	4	0	0	0	2	0	0	0	0	0	0	0	0
rs116226115	15	80480550	80480550	+	ENSG00000172379	ARNT2	0	0	0	5	0	0	0	1	0	0	0	0	0	0	0	0
rs115393904	7	13652302	13652302	+	ENSG00000229618	ENSG00000229618	0	0	0	6	0	0	0	6	0	0	0	0	0	0	0	0
rs13053258	22	17605268	17605268	+	ENSG00000131100	ATP6V1E1	0	0	0	12	0	0	0	4	0	0	0	0	0	0	0	0
rs17064686	6	135583389	135583389	+	ENSG00000231028	AHI1-DT	0	0	0	14	0	0	0	14	0	0	0	0	0	0	0	0
rs7091390	10	66244728	66244728	+	ENSG00000183230	CTNNA3	0	0	2	6	0	0	0	0	0	0	0	0	0	0	0	0
rs139341535	7	74319557	74319557	+	ENSG00000106665	CLIP2	0	0	0	2	0	0	0	0	0	0	0	0	0	0	0	0
rs116620279	2	188775278	188775278	+	ENSG00000174325	DIRC1	0	0	0	2	0	0	0	2	0	0	0	0	0	0	0	0
rs116620279	2	188775278	188775278	+	ENSG00000223523	ENSG00000223523	0	0	0	2	0	0	0	2	0	0	0	0	0	0	0	0
rs76182706	12	125203980	125203980	+	ENSG00000139364	TMEM132B	0	0	0	1	0	0	0	0	0	0	0	0	0	0	0	0
rs56019235	16	78718722	78718722	+	ENSG00000186153	WWOX	0	0	2	7	0	0	0	0	0	0	0	0	0	0	0	0
rs59238004	14	91252685	91252685	+	ENSG00000119714	GPR68	0	0	0	2	0	0	0	1	0	0	0	0	0	0	0	0
rs141945404	1	180247561	180247561	+	ENSG00000121454	LHX4	0	0	0	2	0	0	0	1	0	0	0	0	0	0	0	0
rs180851257	4	54048156	54048156	+	ENSG00000109220	CHIC2	0	0	0	4	0	0	0	0	0	0	0	0	0	0	0	0
rs180851257	4	54048156	54048156	+	ENSG00000282278	ENSG00000282278	0	0	0	4	0	0	0	0	0	0	0	0	0	0	0	0
rs73154715	3	143743658	143743658	+	ENSG00000181804	SLC9A9	0	0	1	2	0	0	0	0	0	0	0	0	0	0	0	0
rs185459504	3	84989289	84989289	+	ENSG00000175161	CADM2	0	0	0	2	0	0	0	0	0	0	0	0	0	0	0	0
rs4818018	21	39322146	39322146	+	ENSG00000238141	BRWD1-AS1	0	0	0	2	0	0	0	2	0	0	0	0	0	0	0	0
rs78351844	3	181441997	181441997	+	ENSG00000241231	ENSG00000241231	0	0	0	32	0	0	0	32	0	0	0	0	0	0	0	0
rs78351844	3	181441997	181441997	+	ENSG00000242808	SOX2-OT	0	0	0	32	0	0	0	32	0	0	0	0	0	0	0	0
rs117178219	9	32914212	32914212	+	ENSG00000137074	APTX	0	0	1	1	0	0	0	0	0	0	0	0	0	0	0	0
rs114701854	16	75557502	75557502	+	ENSG00000259992	ENSG00000259992	0	0	0	1	0	0	0	1	0	0	0	0	0	0	0	0
rs8050092	16	8529383	8529383	+	ENSG00000261066	ENSG00000261066	0	0	0	3	0	0	0	3	0	0	0	0	0	0	0	0
rs79536637	2	38195258	38195258	+	ENSG00000232973	CYP1B1-AS1	0	0	0	6	0	0	0	6	0	0	0	0	0	0	0	0
rs531648223	18	32530490	32530490	+	ENSG00000285095	ENSG00000285095	0	0	0	2	0	0	0	2	0	0	0	0	0	0	0	0
rs76904423	12	100794966	100794966	+	ENSG00000151572	ANO4	0	6	2	4	0	0	2	0	0	0	0	0	0	0	0	0
rs144992496	20	33607777	33607777	+	ENSG00000078699	CBFA2T2	0	0	0	8	0	0	0	1	0	0	0	0	0	0	0	0
rs4541663	5	43477491	43477491	+	ENSG00000151881	TMEM267	0	0	0	6	0	0	0	1	0	0	0	0	0	0	0	0
rs72699293	14	84004922	84004922	+	ENSG00000285826	ENSG00000285826	0	0	0	1	0	0	0	1	0	0	0	0	0	0	0	0
rs28366444	10	123867815	123867815	+	ENSG00000121898	CPXM2	0	0	0	6	0	0	0	2	0	0	0	0	0	0	0	0
rs34634493	4	181154252	181154252	+	ENSG00000248197	LINC00290	0	0	0	1	0	0	0	1	0	0	0	0	0	0	0	0
rs479317	9	90566952	90566952	+	ENSG00000229613	LINC01501	0	0	0	12	0	0	0	12	0	0	0	0	0	0	0	0
rs560259832	19	23138262	23138262	+	ENSG00000183850	ZNF730	0	0	0	2	0	0	0	0	0	0	0	0	0	0	0	0
rs11001918	10	76884128	76884128	+	ENSG00000156113	KCNMA1	3	0	15	144	0	0	0	18	0	0	0	0	0	0	0	0
rs76360740	10	75962408	75962408	+	ENSG00000148655	LRMDA	0	0	0	4	0	0	0	2	0	0	0	0	0	0	0	0
rs7418163	1	191226670	191226670	+	ENSG00000233882	LINC01680	0	0	0	1	0	0	0	1	0	0	0	0	0	0	0	0
rs116666638	9	113514662	113514662	+	ENSG00000138835	RGS3	0	0	0	16	0	0	0	2	0	0	0	0	0	16	0	0
rs73910484	20	52664969	52664969	+	ENSG00000234948	LINC01524	0	0	0	2	0	0	0	2	0	0	0	0	0	0	0	0
rs4312656	3	115438875	115438875	+	ENSG00000242880	ENSG00000242880	0	0	0	3	0	0	0	3	0	0	0	0	0	0	0	0
rs4312656	3	115438875	115438875	+	ENSG00000287795	ENSG00000287795	0	0	0	3	0	0	0	3	0	0	0	0	0	0	0	0
rs10786597	10	100531530	100531530	+	ENSG00000166135	HIF1AN	0	0	0	1	0	0	0	0	0	0	0	0	0	0	0	0
rs72982074	2	42020710	42020710	+	ENSG00000226398	ENSG00000226398	0	0	0	1	0	0	0	1	0	0	0	0	0	0	0	0
rs80233554	2	256223	256223	+	ENSG00000035115	SH3YL1	0	2	1	15	0	0	1	7	0	0	0	0	0	0	0	0
rs147627637	9	134710433	134710433	+	ENSG00000130635	COL5A1	0	0	0	4	0	0	0	0	0	0	0	0	0	0	0	0
rs3019432	6	161788928	161788928	+	ENSG00000185345	PRKN	0	0	12	33	0	0	0	9	0	0	0	0	0	0	0	0
rs12485237	22	29441297	29441297	+	ENSG00000128250	RFPL1	0	0	0	2	0	0	4	1	0	0	0	0	0	0	0	0
rs12485237	22	29441297	29441297	+	ENSG00000225465	RFPL1S	0	0	0	2	0	0	4	1	0	0	0	0	0	0	0	0
rs1921837	7	16388082	16388082	+	ENSG00000214960	CRPPA	0	0	0	5	0	0	0	0	0	0	0	0	0	0	0	0
rs578076485	4	92230020	92230020	+	ENSG00000287392	ENSG00000287392	0	0	0	1	0	0	0	1	0	0	0	0	0	0	0	0
rs74818559	6	158643173	158643173	+	ENSG00000146425	DYNLT1	0	0	0	2	0	0	0	1	0	0	0	0	0	0	0	0
rs669300	11	65857019	65857019	+	ENSG00000172757	CFL1	0	3	0	30	0	0	0	6	0	0	0	0	0	0	0	0
rs611346	11	99707296	99707296	+	ENSG00000149972	CNTN5	0	0	0	10	0	0	0	2	0	0	0	0	0	0	0	0
rs2470542	3	15682626	15682626	+	ENSG00000169814	BTD	0	0	6	33	0	0	0	6	0	0	0	0	0	0	0	0
rs2470542	3	15682626	15682626	+	ENSG00000206560	ANKRD28	0	0	6	33	0	0	0	6	0	0	0	0	0	0	0	0
rs11908987	21	40538720	40538720	+	ENSG00000171587	DSCAM	0	0	0	1	0	0	0	0	0	0	0	0	0	0	0	0
rs182255509	1	8753665	8753665	+	ENSG00000142599	RERE	0	0	0	4	0	0	1	0	0	0	0	0	0	0	0	0
rs191751782	3	193412964	193412964	+	ENSG00000127249	ATP13A4	0	0	4	10	0	0	0	0	0	0	0	0	0	0	0	0
rs146532181	2	54331446	54331446	+	ENSG00000177994	C2orf73	0	0	2	8	0	0	0	1	0	0	0	0	0	0	0	0
rs141369148	11	110660133	110660133	+	ENSG00000137727	ARHGAP20	0	0	0	12	0	0	0	0	0	0	0	0	0	0	0	0
rs877954	9	134434562	134434562	+	ENSG00000186350	RXRA	0	0	0	3	0	0	0	1	0	0	0	0	0	0	0	0
rs3906004	18	2348434	2348434	+	ENSG00000263745	ENSG00000263745	0	0	0	1	0	0	0	1	0	0	0	0	0	0	0	0
rs573973281	2	118107640	118107640	+	ENSG00000125629	INSIG2	0	0	1	6	0	0	0	4	0	0	0	0	0	0	0	0
rs139948243	6	158692237	158692237	+	ENSG00000164674	SYTL3	0	0	0	3	0	0	0	0	0	0	0	0	0	0	0	0
rs576237640	19	16418952	16418952	+	ENSG00000127527	EPS15L1	0	0	2	9	0	0	0	1	0	0	0	0	0	0	0	0
rs56678651	4	15219609	15219609	+	ENSG00000249252	C1QTNF7-AS1	0	0	0	4	0	0	0	4	0	0	0	0	0	0	0	0
rs114975119	1	5624590	5624590	+	ENSG00000236948	ENSG00000236948	0	0	0	4	0	0	0	4	0	0	0	0	0	0	0	0
rs114964226	3	129276970	129276970	+	ENSG00000181789	COPG1	0	0	1	4	0	0	0	1	0	0	0	0	0	0	0	0
rs73544296	6	123478547	123478547	+	ENSG00000186439	TRDN	0	0	0	11	0	0	0	8	0	0	0	0	0	0	0	0
rs73544296	6	123478547	123478547	+	ENSG00000235535	TRDN-AS1	0	0	0	11	0	0	0	8	0	0	0	0	0	0	0	0
rs183271048	7	33724761	33724761	+	ENSG00000122507	BBS9	0	0	0	1	0	0	0	1	0	0	0	0	0	0	0	0
rs8097729	18	5735188	5735188	+	ENSG00000261738	MIR3976HG	0	0	0	9	0	0	0	9	0	0	0	0	0	0	0	0
rs383560	1	48670126	48670126	+	ENSG00000186094	AGBL4	0	0	0	3	0	0	0	0	0	0	0	0	0	0	0	0
rs16927371	10	70166425	70166425	+	ENSG00000079332	SAR1A	0	0	0	3	0	0	0	0	0	0	0	0	0	0	0	0
rs5028780	2	230053780	230053780	+	ENSG00000163053	SLC16A14	0	0	0	6	0	0	0	0	0	0	0	0	0	0	0	0
rs74940864	2	172854535	172854535	+	ENSG00000091428	RAPGEF4	0	0	0	8	0	0	0	2	0	0	0	0	0	0	0	0
rs2483294	10	82846226	82846226	+	ENSG00000185737	NRG3	0	0	2	9	0	0	0	0	0	0	0	0	0	0	0	0
rs114107063	6	11130745	11130745	+	ENSG00000224531	SMIM13	0	0	1	2	0	0	0	0	0	0	0	0	0	0	0	0
rs3094005	6	31497270	31497270	+	ENSG00000204516	MICB	0	0	0	1	0	0	0	0	0	0	0	0	0	0	0	0
rs118114050	6	94585319	94585319	+	ENSG00000289178	ENSG00000289178	0	0	0	4	0	0	0	4	0	0	0	0	0	0	0	0
rs11074356	16	19052183	19052183	+	ENSG00000170537	TMC7	0	0	0	6	0	0	0	0	0	0	0	0	0	0	0	0
rs138409933	12	5894286	5894286	+	ENSG00000047617	ANO2	0	0	0	4	0	0	0	0	0	0	0	0	0	0	0	0
rs182313511	1	230166328	230166328	+	ENSG00000143641	GALNT2	0	0	0	2	0	0	0	1	0	0	0	0	0	0	0	0
rs295652	5	58862849	58862849	+	ENSG00000248733	ENSG00000248733	0	0	0	1	0	0	0	1	0	0	0	0	0	0	0	0
rs2346780	4	158149565	158149565	+	ENSG00000164125	GASK1B	0	0	0	21	0	0	0	3	0	0	0	0	0	0	0	0
rs7797942	7	42693013	42693013	+	ENSG00000238284	LINC01448	0	0	0	2	0	0	0	2	0	0	0	0	0	0	0	0
rs61657419	6	4846406	4846406	+	ENSG00000153046	CDYL	0	0	1	7	0	0	0	2	0	0	0	0	0	0	0	0
rs111602323	12	56156806	56156806	+	ENSG00000196465	MYL6B	0	0	1	9	0	0	0	2	0	0	0	0	0	0	0	0
rs111602323	12	56156806	56156806	+	ENSG00000257809	MYL6B-AS1	0	0	1	9	0	0	0	2	0	0	0	0	0	0	0	0
rs549738765	2	19149822	19149822	+	ENSG00000236204	LINC01376	0	0	0	4	0	0	0	4	0	0	0	0	0	0	0	0
rs61772213	1	7453234	7453234	+	ENSG00000171735	CAMTA1	0	0	2	6	0	0	0	0	0	0	0	0	0	0	0	0
rs73385360	18	7578878	7578878	+	ENSG00000173482	PTPRM	0	0	0	2	0	0	0	0	0	0	0	0	0	0	0	0
rs186705211	15	39150900	39150900	+	ENSG00000175779	LINC02694	0	0	0	5	0	0	0	5	0	0	0	0	0	0	0	0
rs186705211	15	39150900	39150900	+	ENSG00000259345	ENSG00000259345	0	0	0	5	0	0	0	5	0	0	0	0	0	0	0	0
rs527488377	14	58459323	58459323	+	ENSG00000100578	KIAA0586	0	0	3	16	0	0	0	3	0	0	0	0	0	0	0	0
rs79146497	4	93203457	93203457	+	ENSG00000152208	GRID2	0	0	0	4	0	0	0	1	0	0	0	0	0	0	0	0
rs9285877	5	113312254	113312254	+	ENSG00000171444	MCC	0	0	0	1	0	0	0	0	0	0	0	0	0	0	0	0
rs189656683	5	11375090	11375090	+	ENSG00000169862	CTNND2	0	0	2	13	0	0	0	4	0	0	0	0	0	0	0	0
rs370585	14	44465032	44465032	+	ENSG00000258487	LINC02277	0	0	0	2	0	0	0	2	0	0	0	0	0	0	0	0
rs141404349	2	102181576	102181576	+	ENSG00000226925	IL1R1-AS1	0	0	0	1	0	0	0	1	0	0	0	0	0	0	0	0
rs9587369	13	107399725	107399725	+	ENSG00000204442	NALF1	0	0	0	1	0	0	0	0	0	0	0	0	0	0	0	0
rs6929010	6	166482842	166482842	+	ENSG00000071242	RPS6KA2	0	0	0	6	0	0	0	1	0	0	0	0	0	0	0	0
rs79319629	20	62335068	62335068	+	ENSG00000130702	LAMA5	1	0	1	0	0	1	0	0	0	0	0	0	0	0	0	0
rs79637883	5	19870876	19870876	+	ENSG00000145526	CDH18	0	0	0	8	0	0	0	3	0	0	0	0	0	0	0	0
rs72941283	1	72241142	72241142	+	ENSG00000172260	NEGR1	0	0	0	2	0	0	0	0	0	0	0	0	0	0	0	0
rs146578271	2	233784911	233784911	+	ENSG00000185038	MROH2A	0	0	0	3	0	0	0	1	0	0	0	0	0	0	0	0
rs189207886	4	7483447	7483447	+	ENSG00000184985	SORCS2	0	0	0	3	0	0	0	1	0	0	0	0	0	0	0	0
rs62193407	2	230452456	230452456	+	ENSG00000067066	SP100	0	0	0	9	0	0	0	2	0	0	0	0	0	0	0	0
rs7005152	8	128748386	128748386	+	ENSG00000229140	CCDC26	0	0	0	3	0	0	0	3	0	0	0	0	0	0	0	0
rs72939143	2	84528421	84528421	+	ENSG00000115423	DNAH6	0	0	0	4	0	0	0	3	0	0	0	0	0	0	0	0
rs575026057	2	115459487	115459487	+	ENSG00000175497	DPP10	0	0	1	11	0	0	0	3	0	0	0	0	0	0	0	0
rs9991804	4	186614024	186614024	+	ENSG00000083857	FAT1	0	0	0	1	0	0	0	0	0	0	0	0	0	0	0	0
rs60620328	3	124593910	124593910	+	ENSG00000160145	KALRN	0	0	1	11	0	0	0	3	0	0	0	0	0	0	0	0
rs12913672	15	31038110	31038110	+	ENSG00000134160	TRPM1	2	0	2	4	0	0	0	2	0	0	0	0	0	0	4	4
rs12913672	15	31038110	31038110	+	ENSG00000259720	ENSG00000259720	2	0	2	4	0	0	0	2	0	0	0	0	0	0	4	4
rs1025276	5	117473982	117473982	+	ENSG00000248663	LINC00992	0	0	0	2	0	0	0	2	0	0	0	0	0	0	0	0
rs115058693	7	151251645	151251645	+	ENSG00000082014	SMARCD3	0	0	1	6	0	0	0	2	0	0	0	0	0	0	0	0
rs115058693	7	151251645	151251645	+	ENSG00000243018	ENSG00000243018	0	0	1	6	0	0	0	2	0	0	0	0	0	0	0	0
rs2299904	7	124748502	124748502	+	ENSG00000170775	GPR37	0	0	0	2	0	0	0	0	0	0	0	0	0	0	0	0
rs116724223	6	89466993	89466993	+	ENSG00000135299	ANKRD6	0	0	0	8	0	0	0	2	0	0	0	0	0	0	0	0
rs80138529	7	18903054	18903054	+	ENSG00000048052	HDAC9	0	0	0	8	0	0	0	3	0	0	0	0	0	0	0	0
rs530673898	1	201785073	201785073	+	ENSG00000134369	NAV1	0	0	0	8	0	0	0	3	0	0	0	0	0	0	0	0
rs530673898	1	201785073	201785073	+	ENSG00000231871	IPO9-AS1	0	0	0	8	0	0	0	3	0	0	0	0	0	0	0	0
rs7930615	11	117714808	117714808	+	ENSG00000177103	DSCAML1	0	0	0	4	0	0	0	0	0	0	0	0	0	0	0	0
rs77446441	18	1111627	1111627	+	ENSG00000263551	ENSG00000263551	0	0	0	6	0	0	0	6	0	0	0	0	0	0	0	0
rs140040934	20	41090842	41090842	+	ENSG00000198900	TOP1	0	0	1	4	0	0	0	2	0	0	0	0	0	0	0	0
rs76609915	10	64516847	64516847	+	ENSG00000228566	ENSG00000228566	0	0	0	2	0	0	0	2	0	0	0	0	0	0	0	0
rs1286802	1	114912402	114912402	+	ENSG00000198765	SYCP1	0	0	0	7	0	0	0	2	0	0	0	0	0	0	0	0
rs115213344	3	100020581	100020581	+	ENSG00000168386	FILIP1L	0	0	2	16	0	0	0	2	0	0	0	0	0	0	0	0
rs115213344	3	100020581	100020581	+	ENSG00000184220	CMSS1	0	0	2	16	0	0	0	2	0	0	0	0	0	0	0	0
rs113264136	13	92725557	92725557	+	ENSG00000179399	GPC5	0	0	0	1	0	0	0	0	0	0	0	0	0	0	0	0
rs72863304	1	5663764	5663764	+	ENSG00000236948	ENSG00000236948	0	0	0	2	0	0	0	2	0	0	0	0	0	0	0	0
rs45550434	5	149830926	149830926	+	ENSG00000155846	PPARGC1B	0	0	0	4	0	0	0	0	0	0	0	0	0	0	0	0
rs114914704	6	135702340	135702340	+	ENSG00000231028	AHI1-DT	0	0	0	5	0	0	0	5	0	0	0	0	0	0	0	0
rs3912511	3	21849320	21849320	+	ENSG00000151789	ZNF385D	0	0	7	9	0	0	0	0	0	0	0	0	0	0	0	0
rs1119408	3	34618799	34618799	+	ENSG00000226320	LINC01811	0	0	0	2	0	0	0	2	0	0	0	0	0	0	0	0
rs11693624	2	84786206	84786206	+	ENSG00000115423	DNAH6	0	0	0	2	0	0	0	0	0	0	0	0	0	0	0	0
rs73199028	8	6506397	6506397	+	ENSG00000091879	ANGPT2	0	0	5	26	0	0	0	6	0	0	0	0	0	0	0	0
rs73199028	8	6506397	6506397	+	ENSG00000147316	MCPH1	0	0	5	26	0	0	0	6	0	0	0	0	0	0	0	0
rs73850557	3	108572431	108572431	+	ENSG00000163507	CIP2A	0	0	2	8	0	0	0	2	0	0	0	0	0	0	0	0
rs556175988	2	144137746	144137746	+	ENSG00000121964	GTDC1	0	0	1	15	0	0	0	3	0	0	0	0	0	0	0	0
rs2425245	20	36393123	36393123	+	ENSG00000080845	DLGAP4	0	0	0	6	0	0	0	0	0	0	0	0	0	0	0	0
rs34339523	12	29166605	29166605	+	ENSG00000064763	FAR2	0	0	4	18	0	0	0	8	0	0	0	0	0	0	0	0
rs2195682	1	68170060	68170060	+	ENSG00000116729	WLS	0	0	2	26	0	0	0	8	0	0	0	0	0	0	0	0
rs2195682	1	68170060	68170060	+	ENSG00000232284	GNG12-AS1	0	0	2	26	0	0	0	8	0	0	0	0	0	0	0	0
rs940972	15	52420970	52420970	+	ENSG00000197535	MYO5A	0	0	4	18	0	0	0	1	0	0	0	0	0	0	0	0
rs71656176	1	97258410	97258410	+	ENSG00000188641	DPYD	0	0	0	3	0	0	0	1	0	0	0	0	0	0	0	0
rs71656176	1	97258410	97258410	+	ENSG00000232878	DPYD-AS1	0	0	0	3	0	0	0	1	0	0	0	0	0	0	0	0
rs566085506	12	43720867	43720867	+	ENSG00000129317	PUS7L	1	0	0	0	0	0	0	0	0	0	0	0	0	0	0	0
rs191629971	5	162084004	162084004	+	ENSG00000113327	GABRG2	0	0	6	26	0	0	0	4	0	0	0	0	0	0	0	0
rs10273751	7	145650948	145650948	+	ENSG00000230746	ENSG00000230746	0	0	0	2	0	0	0	2	0	0	0	0	0	0	0	0
rs79544247	18	48922825	48922825	+	ENSG00000101665	SMAD7	0	0	0	8	0	0	0	4	0	0	0	0	0	0	0	0
rs73435051	6	11181132	11181132	+	ENSG00000247925	ENSG00000247925	0	0	0	3	0	0	0	3	0	0	0	0	0	0	0	0
rs540545511	18	69927606	69927606	+	ENSG00000150637	CD226	0	0	0	6	0	0	0	0	0	0	0	0	0	0	0	0
rs7765754	6	111680374	111680374	+	ENSG00000010810	FYN	0	0	0	7	0	0	0	2	0	0	0	0	0	0	0	0
rs899	1	78537670	78537670	+	ENSG00000122420	PTGFR	6	0	0	0	0	0	0	0	0	0	0	0	0	0	0	0
rs547316432	4	109015009	109015009	+	ENSG00000188517	COL25A1	0	0	1	5	0	0	0	0	0	0	0	0	0	0	0	0
rs6878281	5	76464146	76464146	+	ENSG00000145703	IQGAP2	0	0	0	2	0	0	0	0	0	0	0	0	0	0	0	0
rs10165692	2	79759257	79759257	+	ENSG00000066032	CTNNA2	0	0	0	12	0	0	0	2	0	0	0	0	0	0	0	0
rs8109342	19	43079443	43079443	+	ENSG00000242221	PSG2	0	0	0	3	0	0	0	2	0	0	0	0	0	0	0	0
rs8109342	19	43079443	43079443	+	ENSG00000282943	ENSG00000282943	0	0	0	3	0	0	0	2	0	0	0	0	0	0	0	0
rs12095022	1	90414282	90414282	+	ENSG00000287372	ENSG00000287372	0	0	0	2	0	0	0	2	0	0	0	0	0	0	0	0
rs77405640	8	3890571	3890571	+	ENSG00000183117	CSMD1	0	0	0	5	0	0	0	0	0	0	0	0	0	0	0	0
rs7413692	1	83639159	83639159	+	ENSG00000233008	LINC01725	0	0	0	3	0	0	0	3	0	0	0	0	0	0	0	0
rs34600778	3	172930925	172930925	+	ENSG00000144962	SPATA16	0	0	2	4	0	0	0	0	0	0	0	0	0	0	0	0
rs12287839	11	89732662	89732662	+	ENSG00000255540	ENSG00000255540	0	0	0	0	0	0	1	0	0	0	0	0	0	0	0	0
rs115827799	15	96113729	96113729	+	ENSG00000247809	NR2F2-AS1	0	0	0	4	0	0	2	4	0	0	0	0	0	0	0	0
rs115827799	15	96113729	96113729	+	ENSG00000275443	ENSG00000275443	0	0	0	4	0	0	2	4	0	0	0	0	0	0	0	0
rs115827799	15	96113729	96113729	+	ENSG00000280048	ENSG00000280048	0	0	0	4	0	0	2	4	0	0	0	0	0	0	0	0
rs77127276	2	166574328	166574328	+	ENSG00000136546	SCN7A	0	0	0	2	0	0	0	0	0	0	0	0	0	0	0	0
rs35763952	3	106424559	106424559	+	ENSG00000286854	ENSG00000286854	0	0	0	1	0	0	0	1	0	0	0	0	0	0	0	0
rs116410324	1	240806899	240806899	+	ENSG00000182901	RGS7	0	0	5	50	0	0	0	21	0	0	0	0	0	0	0	0
rs567538342	1	3126769	3126769	+	ENSG00000142611	PRDM16	0	0	0	5	0	0	0	1	0	0	0	0	0	0	0	0
rs6922817	6	21982464	21982464	+	ENSG00000272168	CASC15	0	0	0	186	0	0	0	186	0	0	0	0	0	0	0	0
rs2821122	1	197412811	197412811	+	ENSG00000134376	CRB1	0	0	1	7	0	0	0	1	0	0	0	0	0	0	0	0
rs113668220	14	47184944	47184944	+	ENSG00000139915	MDGA2	0	0	2	5	0	0	0	0	0	0	0	0	0	0	0	0
rs527910348	5	104476533	104476533	+	ENSG00000251574	ENSG00000251574	0	0	0	1	0	0	0	1	0	0	0	0	0	0	0	0
rs3775349	4	100401720	100401720	+	ENSG00000164035	EMCN	0	0	0	8	0	0	0	0	0	0	0	0	0	0	0	0
rs186373765	10	59352173	59352173	+	ENSG00000148541	FAM13C	0	0	2	12	0	0	0	2	0	0	0	0	0	0	0	0
rs28377544	18	3560090	3560090	+	ENSG00000170579	DLGAP1	0	0	0	24	0	0	0	0	0	0	0	0	0	0	0	0
rs4774263	15	57416449	57416449	+	ENSG00000128849	CGNL1	0	0	0	2	0	0	0	1	0	0	0	0	0	0	0	0
rs185054463	20	58683744	58683744	+	ENSG00000254995	STX16-NPEPL1	0	0	1	2	0	0	0	1	0	0	0	0	0	0	0	0
rs58866253	10	107040193	107040193	+	ENSG00000108018	SORCS1	0	0	0	1	0	0	0	0	0	0	0	0	0	0	0	0
rs1731432	12	43885980	43885980	+	ENSG00000139173	TMEM117	0	0	3	12	0	0	0	0	0	0	0	0	0	0	0	0
rs1867161	15	100400220	100400220	+	ENSG00000259430	CERS3-AS1	0	0	0	2	0	0	0	2	0	0	0	0	0	0	0	0
rs62040099	16	79026850	79026850	+	ENSG00000186153	WWOX	0	0	6	18	0	0	0	0	0	0	0	0	0	0	0	0
rs12547493	8	8804024	8804024	+	ENSG00000147324	MFHAS1	0	0	0	8	0	0	0	6	0	0	0	0	0	0	0	0
rs145779708	9	126436422	126436422	+	ENSG00000196814	MVB12B	0	0	0	3	0	0	0	2	0	0	0	0	0	0	0	0
rs34390540	11	71847486	71847486	+	ENSG00000289716	XNDC1N-ZNF705EP-ALG1L9P	0	0	3	3	0	0	0	0	0	0	0	0	0	0	0	0
rs6695696	1	107812067	107812067	+	ENSG00000134215	VAV3	0	0	0	12	0	0	0	6	0	0	0	0	0	0	0	0
rs116957635	11	120439239	120439239	+	ENSG00000196914	ARHGEF12	0	0	0	4	0	0	1	1	0	0	0	0	0	0	0	0
rs149237148	11	73499047	73499047	+	ENSG00000054965	FAM168A	0	0	0	8	0	0	0	2	0	0	0	0	0	0	0	0
rs187263217	8	126143192	126143192	+	ENSG00000245164	LINC00861	0	0	0	1	0	0	0	1	0	0	0	0	0	0	0	0
rs79392712	16	83591795	83591795	+	ENSG00000140945	CDH13	0	0	1	4	0	0	0	0	0	0	0	0	0	0	0	0
rs56873701	9	16519558	16519558	+	ENSG00000173068	BNC2	0	0	1	8	0	0	0	0	0	0	0	0	0	0	0	0
rs56224726	4	75315205	75315205	+	ENSG00000251185	ENSG00000251185	0	0	0	1	0	0	0	1	0	0	0	0	0	0	0	0
rs254080	5	116554080	116554080	+	ENSG00000092421	SEMA6A	0	0	0	12	0	0	0	3	0	0	0	0	0	0	0	0
rs1542003	1	216846223	216846223	+	ENSG00000196482	ESRRG	0	0	0	11	0	0	0	1	0	0	0	0	0	0	0	0
rs465507	16	89694084	89694084	+	ENSG00000185324	CDK10	0	0	1	8	0	0	1	2	0	0	0	0	0	0	0	0
rs541199692	3	2805280	2805280	+	ENSG00000144619	CNTN4	0	0	1	6	0	0	0	2	0	0	0	0	0	0	0	0
rs10277609	7	153852146	153852146	+	ENSG00000130226	DPP6	0	0	0	2	0	0	0	0	0	0	0	0	0	0	0	0
rs115042320	6	163705102	163705102	+	ENSG00000235538	ENSG00000235538	0	0	0	11	0	0	0	11	0	0	0	0	0	0	0	0
rs7246134	19	38835839	38835839	+	ENSG00000268083	ENSG00000268083	0	0	0	6	0	0	0	0	0	0	0	0	0	0	0	0
rs2282485	3	37629385	37629385	+	ENSG00000144668	ITGA9	0	0	0	1	0	1	0	0	0	0	0	0	0	0	0	0
rs528678742	21	39016506	39016506	+	ENSG00000235888	LINC02940	0	0	0	2	0	0	0	2	0	0	0	0	0	0	0	0
rs544576979	6	34523852	34523852	+	ENSG00000124507	PACSIN1	0	0	0	7	0	0	0	3	0	0	0	0	0	0	0	0
rs6813707	4	182479892	182479892	+	ENSG00000218336	TENM3	0	0	0	2	0	0	0	0	0	0	0	0	0	0	0	0
rs73833768	4	101437308	101437308	+	ENSG00000153064	BANK1	0	0	0	1	0	0	0	0	0	0	0	0	0	0	0	0
rs6470426	8	126281214	126281214	+	ENSG00000245164	LINC00861	0	0	0	1	0	0	0	1	0	0	0	0	0	0	0	0
rs10140710	14	63464795	63464795	+	ENSG00000154001	PPP2R5E	0	0	0	6	0	0	0	3	0	0	0	0	0	0	0	0
rs16923584	8	58588824	58588824	+	ENSG00000035681	NSMAF	0	0	1	6	0	0	0	3	0	0	0	0	0	0	0	0
rs59427414	10	1167343	1167343	+	ENSG00000229205	LINC00200	0	0	0	3	0	0	0	3	0	0	0	0	0	0	0	0
rs184552370	17	49246367	49246367	+	ENSG00000177369	FLJ40194	0	0	0	3	0	0	0	3	0	0	0	0	0	0	0	0
rs10509638	10	91828068	91828068	+	ENSG00000107854	TNKS2	0	0	0	1	0	0	0	0	0	0	0	0	0	0	0	0
rs139753	22	24908506	24908506	+	ENSG00000167037	SGSM1	0	0	0	15	0	0	0	6	0	0	0	0	0	0	0	0
rs141070876	6	98354776	98354776	+	ENSG00000271860	ENSG00000271860	0	0	0	29	0	0	0	29	0	0	0	0	0	0	0	0
rs4728305	7	133982196	133982196	+	ENSG00000131558	EXOC4	0	0	0	4	0	0	0	2	0	0	0	0	0	0	0	0
rs10104301	8	94512520	94512520	+	ENSG00000164944	VIRMA	0	0	1	3	0	0	0	0	0	0	0	0	0	0	0	0
rs141380827	7	155646743	155646743	+	ENSG00000184863	RBM33	0	0	0	3	0	0	0	0	0	0	0	0	0	0	0	0
rs552075704	5	55728306	55728306	+	ENSG00000177058	SLC38A9	0	0	0	1	0	0	0	1	0	0	0	0	0	0	0	0
rs146343709	11	60541928	60541928	+	ENSG00000204979	MS4A13	0	0	0	4	0	0	0	0	0	0	0	0	0	0	0	0
rs13429909	2	224838793	224838793	+	ENSG00000135905	DOCK10	0	0	3	7	0	0	0	1	0	0	0	0	0	0	0	0
rs182627112	11	105943831	105943831	+	ENSG00000152578	GRIA4	0	0	2	7	0	0	0	1	0	0	0	0	0	0	0	0
rs144245931	1	187611437	187611437	+	ENSG00000230426	LINC01036	0	0	0	1	0	0	0	1	0	0	0	0	0	0	0	0
rs10860946	12	103150552	103150552	+	ENSG00000257703	ENSG00000257703	0	0	0	4	0	0	0	4	0	0	0	0	0	0	0	0
rs77119655	5	127285675	127285675	+	ENSG00000286615	ENSG00000286615	0	0	0	6	0	0	1	6	0	0	0	0	0	0	0	0
rs11732740	4	89501878	89501878	+	ENSG00000251095	ENSG00000251095	0	0	0	6	0	0	0	6	0	0	0	0	0	0	0	0
rs115605191	10	12368998	12368998	+	ENSG00000183049	CAMK1D	0	0	0	3	0	0	0	1	0	0	0	0	0	0	0	0
rs165642	22	20869276	20869276	+	ENSG00000099940	SNAP29	0	0	0	6	0	0	0	2	0	0	0	0	0	0	0	0
rs6441051	3	156203566	156203566	+	ENSG00000169282	KCNAB1	0	0	0	7	0	0	0	3	0	0	0	0	0	0	0	0
rs6441051	3	156203566	156203566	+	ENSG00000287916	ENSG00000287916	0	0	0	7	0	0	0	3	0	0	0	0	0	0	0	0
rs10902655	1	27282589	27282589	+	ENSG00000142784	WDTC1	0	0	2	6	0	0	0	0	0	0	0	0	0	0	0	0
rs185747583	1	21125209	21125209	+	ENSG00000075151	EIF4G3	0	0	1	13	0	0	0	0	0	0	0	0	0	0	0	0
rs79400447	22	43770607	43770607	+	ENSG00000186976	EFCAB6	0	0	0	5	0	0	0	2	0	0	0	0	0	0	0	0
rs10188487	2	169208748	169208748	+	ENSG00000081479	LRP2	0	0	0	4	0	0	0	0	0	0	0	0	0	0	0	0
rs2272268	3	119613195	119613195	+	ENSG00000144837	PLA1A	0	0	0	10	0	0	0	0	0	0	0	0	0	0	0	0
rs532221218	12	55917644	55917644	+	ENSG00000170473	PYM1	0	0	0	7	0	0	0	3	0	0	0	0	0	0	0	0
rs557178304	3	98370488	98370488	+	ENSG00000251088	ENSG00000251088	0	0	0	1	0	0	0	1	0	0	0	0	0	0	0	0
rs140266260	3	31945266	31945266	+	ENSG00000144645	OSBPL10	0	0	0	9	0	0	0	6	0	0	0	0	0	0	0	0
rs118013614	16	82661014	82661014	+	ENSG00000140945	CDH13	0	0	4	12	0	0	0	2	0	0	0	0	0	0	0	0
rs547741683	13	80704450	80704450	+	ENSG00000286746	ENSG00000286746	0	0	0	1	0	0	0	1	0	0	0	0	0	0	0	0
rs11961422	6	3121116	3121116	+	ENSG00000137274	BPHL	0	0	6	18	0	0	0	4	0	0	0	0	0	0	0	0
rs11632984	15	50001193	50001193	+	ENSG00000104043	ATP8B4	0	0	9	24	0	0	0	3	0	0	0	0	0	0	0	0
rs6852354	4	80564648	80564648	+	ENSG00000197826	CFAP299	0	0	2	7	0	0	0	3	0	0	0	0	0	0	0	0
rs141003276	1	94874711	94874711	+	ENSG00000143036	SLC44A3	0	0	1	9	0	0	0	1	0	0	0	0	0	0	0	0
rs1995357	12	117507510	117507510	+	ENSG00000171435	KSR2	0	0	0	6	0	0	0	0	0	0	0	0	0	0	0	0
rs17433049	13	107582868	107582868	+	ENSG00000204442	NALF1	0	0	0	1	0	0	0	0	0	0	0	0	0	0	0	0
rs9262174	6	30762705	30762705	+	ENSG00000228022	HCG20	0	0	0	1	0	0	0	1	0	0	0	0	0	0	0	0
rs140952609	16	89992254	89992254	+	ENSG00000223959	AFG3L1P	0	0	0	15	0	0	0	15	0	0	0	0	0	0	0	0
rs151084305	15	51788467	51788467	+	ENSG00000128872	TMOD2	0	0	1	4	0	0	0	0	0	0	0	0	0	0	0	0
rs4653428	1	225716695	225716695	+	ENSG00000226349	ENSG00000226349	0	0	0	9	0	0	0	9	0	0	0	0	0	0	0	0
rs4653428	1	225716695	225716695	+	ENSG00000227496	ENSG00000227496	0	0	0	9	0	0	0	9	0	0	0	0	0	0	0	0
rs531941383	6	134935051	134935051	+	ENSG00000118514	ALDH8A1	0	0	1	4	0	0	0	0	0	0	0	0	0	0	0	0
rs140130774	17	80577965	80577965	+	ENSG00000141564	RPTOR	0	0	2	16	0	0	0	6	0	0	0	0	0	0	0	0
rs180977857	12	74376983	74376983	+	ENSG00000251138	LINC02882	0	0	0	9	0	0	0	9	0	0	0	0	0	0	0	0
rs141067046	18	10750057	10750057	+	ENSG00000154864	PIEZO2	0	0	4	14	0	0	0	2	0	0	0	0	0	0	0	0
rs12275691	11	82210353	82210353	+	ENSG00000245832	MIR4300HG	0	0	0	11	0	0	0	11	0	0	0	0	0	0	0	0
rs337385	5	177522321	177522321	+	ENSG00000146067	FAM193B	0	0	10	18	0	0	0	4	0	0	0	0	0	0	0	0
rs184245362	5	20439884	20439884	+	ENSG00000145526	CDH18	0	0	0	2	0	0	0	1	0	0	0	0	0	0	0	0
rs75691452	18	13722445	13722445	+	ENSG00000177150	FAM210A	0	0	0	7	0	0	0	2	0	0	0	0	0	0	0	0
rs2320812	6	162421445	162421445	+	ENSG00000185345	PRKN	0	0	4	12	0	0	0	4	0	0	0	0	0	0	0	0
rs12134725	1	42579862	42579862	+	ENSG00000186409	CCDC30	0	0	11	32	0	0	0	6	0	0	0	0	0	0	0	0
rs143481839	16	475894	475894	+	ENSG00000090565	RAB11FIP3	0	0	0	6	0	0	0	1	0	0	0	0	0	0	0	0
rs1130010	7	42909301	42909301	+	ENSG00000136197	C7orf25	5	0	3	0	0	0	0	0	0	0	0	0	0	0	0	0
rs1130010	7	42909301	42909301	+	ENSG00000256646	ENSG00000256646	5	0	3	0	0	0	0	0	0	0	0	0	0	0	0	0
rs112101131	5	29264532	29264532	+	ENSG00000286182	ENSG00000286182	0	0	0	2	0	0	0	2	0	0	0	0	0	0	0	0
rs139695961	17	49346836	49346836	+	ENSG00000198740	ZNF652	0	0	1	3	0	0	0	0	0	0	0	0	0	0	0	0
rs572077603	19	37125998	37125998	+	ENSG00000196967	ZNF585A	0	0	2	9	0	0	0	1	0	0	0	0	0	0	0	0
rs572077603	19	37125998	37125998	+	ENSG00000197050	ZNF420	0	0	2	9	0	0	0	1	0	0	0	0	0	0	0	0
rs572077603	19	37125998	37125998	+	ENSG00000267360	ENSG00000267360	0	0	2	9	0	0	0	1	0	0	0	0	0	0	0	0
rs73155996	3	160861939	160861939	+	ENSG00000163590	PPM1L	0	0	0	4	0	0	0	0	0	0	0	0	0	0	0	0
rs144624577	2	48925766	48925766	+	ENSG00000282890	ENSG00000282890	0	0	0	3	0	0	0	3	0	0	0	0	0	0	0	0
rs58165915	19	49973221	49973221	+	ENSG00000161643	SIGLEC16	0	0	0	1	0	0	0	0	0	0	0	0	0	0	0	0
rs112319842	3	68349670	68349670	+	ENSG00000183662	TAFA1	0	0	0	3	0	0	0	1	0	0	0	0	0	0	0	0
rs62427188	6	108916060	108916060	+	ENSG00000118690	ARMC2	0	0	0	2	0	0	0	0	0	0	0	0	0	0	0	0
rs355239	11	41030520	41030520	+	ENSG00000148948	LRRC4C	0	0	0	9	0	0	0	3	0	0	0	0	0	0	0	0
rs77626718	6	70024854	70024854	+	ENSG00000082293	COL19A1	0	0	0	1	0	0	0	0	0	0	0	0	0	0	0	0
rs56867724	1	207695208	207695208	+	ENSG00000197721	CR1L	0	0	1	3	0	0	0	1	0	0	0	0	0	0	0	0
rs2302408	12	539071	539071	+	ENSG00000139044	B4GALNT3	0	0	0	4	0	0	0	2	0	0	0	0	0	0	0	0
rs79940970	8	3745946	3745946	+	ENSG00000183117	CSMD1	0	0	0	5	0	0	0	0	0	0	0	0	0	0	0	0
rs11862219	16	24284368	24284368	+	ENSG00000006116	CACNG3	0	0	0	1	0	0	0	0	0	0	0	0	0	0	0	0
rs79753167	8	6147858	6147858	+	ENSG00000253880	ENSG00000253880	0	0	0	1	0	0	0	1	0	0	0	0	0	0	0	0
rs2302242	17	62664918	62664918	+	ENSG00000011028	MRC2	0	0	0	0	0	1	2	0	0	0	0	0	0	0	0	1
rs11144177	9	74980486	74980486	+	ENSG00000203321	CARNMT1-AS1	0	0	0	1	0	0	0	1	0	0	0	0	0	0	0	0
rs2043766	2	200435409	200435409	+	ENSG00000196141	SPATS2L	0	0	0	18	0	0	0	3	0	0	0	0	0	0	0	0
rs2043766	2	200435409	200435409	+	ENSG00000287299	ENSG00000287299	0	0	0	18	0	0	0	3	0	0	0	0	0	0	0	0
rs145506661	3	136997522	136997522	+	ENSG00000174564	IL20RB	0	0	2	3	0	0	0	0	0	0	0	0	0	0	0	0
rs1008825	3	4621783	4621783	+	ENSG00000150995	ITPR1	0	0	1	13	0	0	0	2	0	0	0	0	0	0	0	0
rs76467288	21	20652116	20652116	+	ENSG00000224924	LINC00320	0	0	0	0	0	0	1	0	0	0	0	0	0	0	0	0
rs554838078	8	62832140	62832140	+	ENSG00000185942	NKAIN3	0	0	1	9	0	0	0	2	0	0	0	0	0	0	0	0
rs144164611	1	65961698	65961698	+	ENSG00000184588	PDE4B	0	0	0	2	0	0	0	0	0	0	0	0	0	0	0	0
rs9470092	6	35779330	35779330	+	ENSG00000196748	CLPSL2	0	0	0	12	0	0	0	6	0	0	0	0	0	0	0	0
rs75353626	10	25522586	25522586	+	ENSG00000151025	GPR158	0	0	0	2	0	0	0	0	0	0	0	0	0	0	0	0
rs1002765	3	87227912	87227912	+	ENSG00000083937	CHMP2B	0	0	0	16	0	0	0	6	0	0	0	0	0	0	0	0
rs117017068	7	131501871	131501871	+	ENSG00000128567	PODXL	2	0	1	0	0	0	0	0	0	0	0	0	0	0	0	0
rs145703041	3	53818878	53818878	+	ENSG00000016391	CHDH	0	0	0	1	0	0	0	0	0	0	0	0	0	0	0	0
rs13268027	8	3370214	3370214	+	ENSG00000183117	CSMD1	0	0	0	7	0	0	0	1	0	0	0	0	0	0	0	0
rs114853548	3	140134534	140134534	+	ENSG00000158258	CLSTN2	0	0	0	4	0	0	0	2	0	0	0	0	0	0	0	0
rs567210640	10	98429089	98429089	+	ENSG00000107521	HPS1	0	0	18	44	0	0	0	11	0	0	0	0	0	0	0	0
rs567210640	10	98429089	98429089	+	ENSG00000289758	ENSG00000289758	0	0	18	44	0	0	0	11	0	0	0	0	0	0	0	0
rs193239299	12	104011473	104011473	+	ENSG00000120820	GLT8D2	0	0	0	5	0	0	0	1	0	0	0	0	0	0	0	0
rs144365763	15	90433119	90433119	+	ENSG00000140575	IQGAP1	0	0	1	4	0	0	0	0	0	0	0	0	0	0	0	0
rs57083602	11	127113076	127113076	+	ENSG00000255087	ENSG00000255087	0	0	0	4	0	0	0	4	0	0	0	0	0	0	0	0
rs61280967	8	30099635	30099635	+	ENSG00000104660	LEPROTL1	0	0	2	8	0	0	0	0	0	0	0	0	0	0	0	0
rs34926240	19	27828291	27828291	+	ENSG00000267575	LINC02987	0	0	0	4	0	0	1	4	0	0	0	0	0	0	0	0
rs77562646	11	41142299	41142299	+	ENSG00000148948	LRRC4C	0	0	0	3	0	0	0	1	0	0	0	0	0	0	0	0
rs145934108	14	40323969	40323969	+	ENSG00000258526	ENSG00000258526	0	0	0	4	0	0	0	4	0	0	0	0	0	0	0	0
rs145934108	14	40323969	40323969	+	ENSG00000286123	ENSG00000286123	0	0	0	4	0	0	0	4	0	0	0	0	0	0	0	0
rs190581986	3	54295261	54295261	+	ENSG00000157445	CACNA2D3	0	0	3	10	0	0	0	1	0	0	0	0	0	0	0	0
rs981113	5	76225103	76225103	+	ENSG00000122012	SV2C	0	0	0	4	0	0	0	0	0	0	0	0	0	0	0	0
rs11766426	7	135806130	135806130	+	ENSG00000224746	ENSG00000224746	0	0	0	1	0	0	0	1	0	0	0	0	0	0	0	0
rs1378162	2	191298523	191298523	+	ENSG00000128641	MYO1B	0	0	0	16	0	0	0	2	0	0	0	0	0	0	0	0
rs16862508	1	169678282	169678282	+	ENSG00000000460	C1orf112	0	0	0	1	0	0	0	1	0	0	0	0	0	0	0	0
rs1032176	4	30741425	30741425	+	ENSG00000169851	PCDH7	0	0	0	8	0	0	0	1	0	0	0	0	0	0	0	0
rs181327971	10	73447895	73447895	+	ENSG00000107758	PPP3CB	0	0	0	5	0	0	0	0	0	0	0	0	0	0	0	0
rs113136716	19	993346	993346	+	ENSG00000065268	WDR18	0	0	2	7	0	0	0	0	0	0	0	0	0	0	0	0
rs546444900	2	203106706	203106706	+	ENSG00000144426	NBEAL1	0	0	6	16	0	0	0	2	0	0	0	0	0	0	0	0
rs535372012	20	17441481	17441481	+	ENSG00000125851	PCSK2	0	0	0	3	0	0	0	0	0	0	0	0	0	0	0	0
rs10887480	10	85457549	85457549	+	ENSG00000230962	LINC01520	0	0	0	9	0	0	0	9	0	0	0	0	0	0	0	0
rs9405505	6	1705083	1705083	+	ENSG00000112699	GMDS	0	0	0	4	0	0	0	2	0	0	0	0	0	0	0	0
rs2237435	7	41691455	41691455	+	ENSG00000122641	INHBA	0	0	0	4	0	0	1	1	0	0	0	0	0	0	0	0
rs2276626	2	86032320	86032320	+	ENSG00000068654	POLR1A	0	0	0	0	0	0	4	0	0	0	0	0	0	0	0	4
rs544426086	8	55997092	55997092	+	ENSG00000254087	LYN	0	0	0	3	0	0	0	1	0	0	0	0	0	0	0	0
rs13006063	2	1661630	1661630	+	ENSG00000130508	PXDN	0	0	0	8	0	0	0	2	0	0	0	0	0	0	0	0
rs116937162	10	50868037	50868037	+	ENSG00000148584	A1CF	0	0	0	8	0	0	0	1	0	0	0	0	0	0	0	0
rs73486584	8	2806777	2806777	+	ENSG00000253853	ENSG00000253853	0	0	0	6	0	0	2	6	0	0	0	0	0	0	0	0
rs2815383	1	67050633	67050633	+	ENSG00000116704	SLC35D1	0	0	0	3	0	0	0	0	0	0	0	0	0	0	0	0
rs571197230	17	75781485	75781485	+	ENSG00000132475	H3-3B	0	0	0	2	0	0	0	0	0	0	0	0	0	0	0	0
rs146441506	5	116605839	116605839	+	ENSG00000249167	SEMA6A-AS2	0	0	0	2	0	0	0	2	0	0	0	0	0	0	0	0
rs187527031	4	20381783	20381783	+	ENSG00000145147	SLIT2	0	0	0	6	0	0	0	0	0	0	0	0	0	0	0	0
rs76579652	18	64144492	64144492	+	ENSG00000179676	LINC00305	0	0	0	13	0	0	0	13	0	0	0	0	0	0	0	0
rs76579652	18	64144492	64144492	+	ENSG00000267134	LINC01924	0	0	0	13	0	0	0	13	0	0	0	0	0	0	0	0
rs56262470	1	110170172	110170172	+	ENSG00000197106	SLC6A17	0	0	0	2	0	0	0	1	0	0	0	0	0	0	0	0
rs56262470	1	110170172	110170172	+	ENSG00000227091	SLC6A17-AS1	0	0	0	2	0	0	0	1	0	0	0	0	0	0	0	0
rs144952874	2	48212090	48212090	+	ENSG00000230773	ENSG00000230773	0	0	0	4	0	0	0	4	0	0	0	0	0	0	0	0
rs7749481	6	8034442	8034442	+	ENSG00000188428	BLOC1S5	0	0	4	7	0	0	0	1	0	0	0	0	0	0	0	0
rs7749481	6	8034442	8034442	+	ENSG00000259040	BLOC1S5-TXNDC5	0	0	4	7	0	0	0	1	0	0	0	0	0	0	0	0
rs7749481	6	8034442	8034442	+	ENSG00000265818	EEF1E1-BLOC1S5	0	0	4	7	0	0	0	1	0	0	0	0	0	0	0	0
rs73005364	2	239496070	239496070	+	ENSG00000286525	ENSG00000286525	0	0	0	1	0	0	1	1	0	0	0	0	0	0	0	0
rs73005364	2	239496070	239496070	+	ENSG00000288082	ENSG00000288082	0	0	0	1	0	0	1	1	0	0	0	0	0	0	0	0
rs7850725	9	70810274	70810274	+	ENSG00000083067	TRPM3	0	0	4	50	0	0	0	6	0	0	0	0	0	0	0	0
rs141005021	15	67091511	67091511	+	ENSG00000166949	SMAD3	0	0	0	4	0	0	0	1	0	0	0	0	0	0	0	0
rs6053084	20	5076671	5076671	+	ENSG00000089063	TMEM230	0	0	0	4	0	0	0	0	0	0	0	0	0	0	0	0
rs13275466	8	26571298	26571298	+	ENSG00000092964	DPYSL2	0	0	0	1	0	0	0	0	0	0	0	0	0	0	0	0
rs535075830	7	111792627	111792627	+	ENSG00000128512	DOCK4	0	0	0	6	0	0	0	1	0	0	0	0	0	0	0	0
rs147010332	19	23028045	23028045	+	ENSG00000261558	LINC01859	0	0	0	1	0	0	0	1	0	0	0	0	0	0	0	0
rs13030883	2	215536876	215536876	+	ENSG00000234938	ENSG00000234938	0	0	0	2	0	0	0	2	0	0	0	0	0	0	0	0
rs13030883	2	215536876	215536876	+	ENSG00000237525	ENSG00000237525	0	0	0	2	0	0	0	2	0	0	0	0	0	0	0	0
rs118189183	16	78408320	78408320	+	ENSG00000186153	WWOX	0	0	3	11	0	0	0	2	0	0	0	0	0	0	0	0
rs1148484	1	11089608	11089608	+	ENSG00000171824	EXOSC10	0	0	0	6	0	0	0	0	0	0	0	0	0	0	0	0
rs10207465	2	220562337	220562337	+	ENSG00000236451	ENSG00000236451	0	0	0	6	0	0	0	6	0	0	0	0	0	0	0	0
rs11564243	12	40431211	40431211	+	ENSG00000205592	MUC19	0	0	0	2	0	0	0	1	0	0	0	0	0	0	0	0
rs11564243	12	40431211	40431211	+	ENSG00000258167	ENSG00000258167	0	0	0	2	0	0	0	1	0	0	0	0	0	0	0	0
rs553531489	12	90955110	90955110	+	ENSG00000197651	CCER1	0	1	0	1	0	0	0	1	0	0	0	0	0	0	0	0
rs187507624	5	36224514	36224514	+	ENSG00000152620	NADK2	0	0	0	7	0	0	0	0	0	0	0	0	0	0	0	0
rs61935512	12	82258699	82258699	+	ENSG00000133773	CCDC59	0	0	0	1	0	0	0	0	0	0	0	0	0	0	0	0
rs6037702	20	3955745	3955745	+	ENSG00000101236	RNF24	0	0	0	8	0	0	0	0	0	0	0	0	0	0	0	0
rs17587334	7	118489000	118489000	+	ENSG00000106013	ANKRD7	0	0	0	2	0	0	0	2	0	0	0	0	0	0	0	0
rs11008957	10	32523140	32523140	+	ENSG00000216937	CCDC7	0	0	1	5	0	0	0	1	0	0	0	0	0	0	0	0
rs35509595	10	6242884	6242884	+	ENSG00000170525	PFKFB3	0	0	0	1	0	0	0	0	0	0	0	0	0	0	0	0
rs72664529	8	96932001	96932001	+	ENSG00000104324	CPQ	0	0	0	2	0	0	0	0	0	0	0	0	0	0	0	0
rs12372710	12	73911118	73911118	+	ENSG00000251138	LINC02882	0	0	0	3	0	0	0	3	0	0	0	0	0	0	0	0
rs12372710	12	73911118	73911118	+	ENSG00000257587	ENSG00000257587	0	0	0	3	0	0	0	3	0	0	0	0	0	0	0	0
rs112806420	1	246322911	246322911	+	ENSG00000185420	SMYD3	0	0	0	4	0	0	0	1	0	0	0	0	0	0	0	0
rs2786772	1	97536498	97536498	+	ENSG00000188641	DPYD	0	0	0	4	0	0	0	0	0	0	0	0	0	0	0	0
rs77302689	17	21163407	21163407	+	ENSG00000109016	DHRS7B	0	0	1	5	0	0	0	1	0	0	0	0	0	0	0	0
rs1603453	7	147211827	147211827	+	ENSG00000174469	CNTNAP2	0	0	0	5	0	0	0	4	0	0	0	0	0	0	0	0
rs7565867	2	79699464	79699464	+	ENSG00000066032	CTNNA2	0	0	0	7	0	0	0	1	0	0	0	0	0	0	0	0
rs549180169	3	118788580	118788580	+	ENSG00000243276	ENSG00000243276	0	0	0	2	0	0	0	2	0	0	0	0	0	0	0	0
rs115732615	10	25374143	25374143	+	ENSG00000151025	GPR158	0	0	0	4	0	0	0	0	0	0	0	0	0	0	0	0
rs12021956	1	55976525	55976525	+	ENSG00000234810	ENSG00000234810	0	0	0	2	0	0	0	2	0	0	0	0	0	0	0	0
rs10467681	13	26207005	26207005	+	ENSG00000127870	RNF6	0	0	0	1	0	0	0	1	0	0	0	0	0	0	0	0
rs111347784	6	91652557	91652557	+	ENSG00000224944	CASC6	0	0	0	2	0	0	0	2	0	0	0	0	0	0	0	0
rs111278688	18	6999713	6999713	+	ENSG00000101680	LAMA1	0	0	0	2	0	0	0	1	0	0	0	0	0	0	0	0
rs192080740	12	126960225	126960225	+	ENSG00000249345	LINC02405	0	0	0	14	0	0	0	14	0	0	0	0	0	0	0	0
rs115311267	7	149178621	149178621	+	ENSG00000197024	ZNF398	0	0	0	12	0	0	0	0	0	0	0	0	0	0	0	0
rs1482139	1	98740986	98740986	+	ENSG00000162627	SNX7	0	0	1	3	0	0	0	0	0	0	0	0	0	0	0	0
rs33971258	17	58197012	58197012	+	ENSG00000121053	EPX	0	0	0	0	0	1	0	0	0	0	0	0	0	0	0	0
rs7741714	6	85976828	85976828	+	ENSG00000288021	ENSG00000288021	0	0	0	2	0	0	0	2	0	0	0	0	0	0	0	0
rs189327778	14	54786279	54786279	+	ENSG00000020577	SAMD4A	0	0	0	8	0	0	0	3	0	0	0	0	0	0	0	0
rs553919926	14	70173783	70173783	+	ENSG00000100678	SLC8A3	0	0	1	5	0	0	0	0	0	0	0	0	0	0	0	0
rs116644869	10	129613661	129613661	+	ENSG00000170430	MGMT	0	0	0	2	0	0	0	0	0	0	0	0	0	0	0	0
rs1400383	11	21004259	21004259	+	ENSG00000165973	NELL1	0	0	0	5	0	0	0	1	0	0	0	0	0	0	0	0
rs145670687	9	70270725	70270725	+	ENSG00000198887	SMC5	0	0	0	1	0	0	0	0	0	0	0	0	0	0	0	0
rs77037677	17	82641588	82641588	+	ENSG00000141568	FOXK2	0	0	3	6	0	0	0	2	0	0	0	0	0	0	0	0
rs77037677	17	82641588	82641588	+	ENSG00000141580	WDR45B	0	0	3	6	0	0	0	2	0	0	0	0	0	0	0	0
rs4964803	12	104473115	104473115	+	ENSG00000171310	CHST11	0	0	0	4	0	0	0	0	0	0	0	0	0	0	0	0
rs59272803	7	18848588	18848588	+	ENSG00000048052	HDAC9	0	0	0	7	0	0	0	2	0	0	0	0	0	0	0	0
rs80180094	22	31340592	31340592	+	ENSG00000100105	PATZ1	0	0	0	4	0	0	0	1	0	0	0	0	0	0	0	0
rs190441528	16	14415926	14415926	+	ENSG00000263257	ENSG00000263257	0	0	0	3	0	0	0	3	0	0	0	0	0	0	0	0
rs188270146	11	87931664	87931664	+	ENSG00000285835	ENSG00000285835	0	0	0	1	0	0	0	1	0	0	0	0	0	0	0	0
rs930288	7	157937116	157937116	+	ENSG00000155093	PTPRN2	0	0	0	4	0	0	0	0	0	0	0	0	0	0	0	0
rs9840478	3	95098509	95098509	+	ENSG00000239589	LINC00879	0	0	0	18	0	0	0	18	0	0	0	0	0	0	0	0
rs310676	19	3153776	3153776	+	ENSG00000060558	GNA15	0	0	0	3	0	0	0	2	0	0	0	0	0	0	0	0
rs310676	19	3153776	3153776	+	ENSG00000267551	GNA15-DT	0	0	0	3	0	0	0	2	0	0	0	0	0	0	0	0
rs181443473	5	96845703	96845703	+	ENSG00000247121	ENSG00000247121	0	0	0	11	0	0	0	11	0	0	0	0	0	0	0	0
rs187098875	11	128182874	128182874	+	ENSG00000273415	LINC02725	0	0	0	0	0	0	7	0	0	0	0	0	0	0	0	0
rs6727568	2	143948174	143948174	+	ENSG00000121964	GTDC1	0	0	1	13	0	0	0	1	0	0	0	0	0	0	0	0
rs6727568	2	143948174	143948174	+	ENSG00000232377	ENSG00000232377	0	0	1	13	0	0	0	1	0	0	0	0	0	0	0	0
rs113604267	16	87846259	87846259	+	ENSG00000103257	SLC7A5	0	0	0	4	0	0	0	0	0	0	0	0	0	0	0	0
rs72813755	2	79992925	79992925	+	ENSG00000066032	CTNNA2	0	0	0	4	0	0	0	0	0	0	0	0	0	0	0	0
rs56684303	12	12187623	12187623	+	ENSG00000070018	LRP6	0	0	2	6	0	0	0	1	0	0	0	0	0	0	0	0
rs56684303	12	12187623	12187623	+	ENSG00000121380	BCL2L14	0	0	2	6	0	0	0	1	0	0	0	0	0	0	0	0
rs144491041	13	92789555	92789555	+	ENSG00000179399	GPC5	0	0	0	1	0	0	0	0	0	0	0	0	0	0	0	0
rs12460675	19	20177745	20177745	+	ENSG00000256229	ZNF486	0	0	0	6	0	0	0	4	0	0	0	0	0	0	0	0
rs12460675	19	20177745	20177745	+	ENSG00000267383	ENSG00000267383	0	0	0	6	0	0	0	4	0	0	0	0	0	0	0	0
rs545431802	2	61215112	61215112	+	ENSG00000115464	USP34	0	0	0	7	0	0	0	5	0	0	0	0	0	0	0	0
rs565935949	2	201765163	201765163	+	ENSG00000003393	ALS2	0	0	17	57	0	0	0	16	0	0	0	0	0	0	0	0
rs189963451	10	49849674	49849674	+	ENSG00000227345	PARG	0	0	2	4	0	0	0	0	0	0	0	0	0	0	0	0
rs1168240	2	52730191	52730191	+	ENSG00000228033	ENSG00000228033	0	0	0	6	0	0	0	6	0	0	0	0	0	0	0	0
rs10953849	7	117747054	117747054	+	ENSG00000077063	CTTNBP2	0	0	1	4	0	0	0	0	0	0	0	0	0	0	0	0
rs534652269	13	58182475	58182475	+	ENSG00000277448	LINC02338	0	0	0	1	0	0	0	1	0	0	0	0	0	0	0	0
rs10060990	5	162951329	162951329	+	ENSG00000254186	ENSG00000254186	0	0	0	2	0	0	0	2	0	0	0	0	0	0	0	0
rs146913658	2	24851661	24851661	+	ENSG00000138031	ADCY3	0	0	0	6	0	0	0	0	0	0	0	0	0	0	0	0
rs12146012	1	89808936	89808936	+	ENSG00000271949	ENSG00000271949	0	0	1	1	0	0	0	0	0	0	0	0	0	0	0	0
rs79301263	10	67460433	67460433	+	ENSG00000183230	CTNNA3	0	0	4	10	0	0	0	2	0	0	0	0	0	0	0	0
rs55937635	10	49828737	49828737	+	ENSG00000227345	PARG	0	0	2	5	0	0	0	1	0	0	0	0	0	0	0	0
rs943413	14	88092291	88092291	+	ENSG00000258867	HISLA	0	0	0	37	0	0	0	37	0	0	0	0	0	0	0	0
rs117425027	10	51071088	51071088	+	ENSG00000185532	PRKG1	0	0	0	2	0	0	0	0	0	0	0	0	0	0	0	0
rs75485839	7	15268192	15268192	+	ENSG00000187546	AGMO	0	0	0	1	0	0	0	0	0	0	0	0	0	0	0	0
rs145766532	11	57674448	57674448	+	ENSG00000156599	ZDHHC5	0	0	0	4	0	0	0	0	0	0	0	0	0	0	0	0
rs375449593	15	39791505	39791505	+	ENSG00000259580	ENSG00000259580	0	0	0	2	0	0	0	2	0	0	0	0	0	0	0	0
rs544099165	2	140836305	140836305	+	ENSG00000168702	LRP1B	0	0	0	1	0	0	0	0	0	0	0	0	0	0	0	0
rs114595052	8	138315443	138315443	+	ENSG00000147724	FAM135B	0	0	2	6	0	0	0	1	0	0	0	0	0	0	0	0
rs182332113	3	49498097	49498097	+	ENSG00000173402	DAG1	0	0	0	18	0	0	0	2	0	0	0	0	0	0	0	0
rs80170757	5	159693078	159693078	+	ENSG00000249738	ENSG00000249738	0	0	0	1	0	0	0	1	0	0	0	0	0	0	0	0
rs534204947	2	10747997	10747997	+	ENSG00000143882	ATP6V1C2	0	0	0	4	0	0	0	0	0	0	0	0	0	0	0	0
rs1031627	17	53998456	53998456	+	ENSG00000285939	ENSG00000285939	0	0	0	1	0	0	0	1	0	0	0	0	0	0	0	0
rs148597125	9	37749282	37749282	+	ENSG00000255872	ENSG00000255872	0	0	1	1	0	0	0	0	0	0	0	0	0	0	0	0
rs73553267	11	111474195	111474195	+	ENSG00000137707	BTG4	0	0	0	2	0	0	0	1	0	0	0	0	0	0	0	0
rs73553267	11	111474195	111474195	+	ENSG00000255093	ENSG00000255093	0	0	0	2	0	0	0	1	0	0	0	0	0	0	0	0
rs58193970	3	134933406	134933406	+	ENSG00000154928	EPHB1	0	0	1	8	0	0	0	2	0	0	0	0	0	0	0	0
rs58193970	3	134933406	134933406	+	ENSG00000288700	ENSG00000288700	0	0	1	8	0	0	0	2	0	0	0	0	0	0	0	0
rs145971712	9	6330248	6330248	+	ENSG00000170777	TPD52L3	4	0	0	2	0	0	0	0	0	0	0	0	0	0	0	0
rs1952022	1	76376221	76376221	+	ENSG00000184005	ST6GALNAC3	0	0	0	3	0	0	0	1	0	0	0	0	0	0	0	0
rs149597980	12	83899090	83899090	+	ENSG00000289309	ENSG00000289309	0	0	0	2	0	0	0	2	0	0	0	0	0	0	0	0
rs77278474	2	168160950	168160950	+	ENSG00000198648	STK39	0	0	0	2	0	0	0	0	0	0	0	0	0	0	0	0
rs540302045	7	105511967	105511967	+	ENSG00000091127	PUS7	0	0	1	3	0	0	0	0	0	0	0	0	0	0	0	0
rs564015150	4	75650204	75650204	+	ENSG00000138757	G3BP2	0	0	8	86	0	0	2	6	0	0	0	0	0	0	0	0
rs115653700	4	164229688	164229688	+	ENSG00000145416	MARCHF1	0	0	0	7	0	0	0	4	0	0	0	0	0	0	0	0
rs558157865	3	128291673	128291673	+	ENSG00000132394	EEFSEC	0	0	0	3	0	0	0	1	0	0	0	0	0	0	0	0
rs56116400	21	15529709	15529709	+	ENSG00000229425	ENSG00000229425	0	0	0	28	0	0	0	28	0	0	0	0	0	0	0	0
rs12498903	4	179955137	179955137	+	ENSG00000287083	ENSG00000287083	0	0	0	1	0	0	0	1	0	0	0	0	0	0	0	0
rs550124977	6	119266934	119266934	+	ENSG00000111885	MAN1A1	0	0	0	1	0	0	0	0	0	0	0	0	0	0	0	0
rs11748187	5	43078064	43078064	+	ENSG00000172262	ZNF131	0	0	0	5	0	0	0	4	0	0	0	0	0	0	0	0
rs3790240	20	19526520	19526520	+	ENSG00000185052	SLC24A3	0	0	0	2	0	0	0	0	0	0	0	0	0	0	0	0
rs142173195	7	3489343	3489343	+	ENSG00000146555	SDK1	0	0	0	2	0	0	0	0	0	0	0	0	0	0	0	0
rs77770028	18	37280052	37280052	+	ENSG00000101489	CELF4	0	0	1	13	0	0	0	0	0	0	0	0	0	0	0	0
rs11921152	3	17771196	17771196	+	ENSG00000131374	TBC1D5	0	0	0	2	0	0	0	2	0	0	0	0	0	0	0	0
rs75358992	7	983416	983416	+	ENSG00000073067	CYP2W1	0	0	0	2	0	0	0	0	0	0	0	0	0	0	0	0
rs11223077	11	132449649	132449649	+	ENSG00000183715	OPCML	0	0	0	5	0	0	0	1	0	0	0	0	0	0	0	0
rs563644509	1	236255295	236255295	+	ENSG00000086619	ERO1B	0	0	0	12	0	0	0	8	0	0	0	0	0	0	0	0
rs786244	2	144998693	144998693	+	ENSG00000226674	TEX41	0	0	0	100	0	0	0	100	0	0	0	0	0	0	0	0
rs117999783	12	82379898	82379898	+	ENSG00000127720	METTL25	0	0	0	7	0	0	0	4	0	0	0	0	0	0	0	0
rs4976686	5	177345735	177345735	+	ENSG00000169223	LMAN2	0	0	0	18	0	0	0	6	0	0	0	0	0	0	0	0
rs558775264	22	43217530	43217530	+	ENSG00000159307	SCUBE1	0	0	0	1	0	0	0	0	0	0	0	0	0	0	0	0
rs4719689	7	22298891	22298891	+	ENSG00000136237	RAPGEF5	0	0	0	3	0	0	0	0	0	0	0	0	0	0	0	0
rs799937	7	80462725	80462725	+	ENSG00000135218	CD36	0	0	0	4	0	0	0	0	0	0	0	0	0	0	0	0
rs799937	7	80462725	80462725	+	ENSG00000214415	GNAT3	0	0	0	4	0	0	0	0	0	0	0	0	0	0	0	0
rs6986832	8	102002745	102002745	+	ENSG00000104490	NCALD	0	0	0	14	0	0	0	2	0	0	0	0	0	0	0	0
rs182895106	19	55063245	55063245	+	ENSG00000160439	RDH13	0	2	2	6	0	0	4	0	0	0	0	0	0	0	0	0
rs541355781	6	10661876	10661876	+	ENSG00000285763	ENSG00000285763	0	0	0	1	0	0	0	1	0	0	0	0	0	0	0	0
rs17709863	3	4654962	4654962	+	ENSG00000150995	ITPR1	0	0	3	36	0	0	0	3	0	0	0	0	0	0	0	0
rs2056745	6	144646737	144646737	+	ENSG00000152818	UTRN	0	0	0	6	0	0	0	0	0	0	0	0	0	0	0	0
rs12374780	7	139756513	139756513	+	ENSG00000064393	HIPK2	0	0	0	2	0	0	0	0	0	0	0	0	0	0	0	0
rs188456490	7	128886930	128886930	+	ENSG00000135253	KCP	0	0	1	0	0	3	0	0	0	0	0	0	0	0	0	0
rs77178759	14	51477043	51477043	+	ENSG00000258537	FRMD6-AS2	0	0	0	4	0	0	0	4	0	0	0	0	0	0	0	0
rs9980314	21	32448459	32448459	+	ENSG00000166979	EVA1C	0	0	8	20	0	0	0	4	0	0	0	0	0	0	0	0
rs9980314	21	32448459	32448459	+	ENSG00000265590	CFAP298-TCP10L	0	0	8	20	0	0	0	4	0	0	0	0	0	0	0	0
rs2902262	10	99224691	99224691	+	ENSG00000172987	HPSE2	0	0	0	8	0	0	0	0	0	0	0	0	0	0	0	0
rs537784227	7	153753484	153753484	+	ENSG00000130226	DPP6	0	0	0	2	0	0	0	0	0	0	0	0	0	0	0	0
rs75034643	4	96792335	96792335	+	ENSG00000248510	LINC02267	0	0	0	1	0	0	0	1	0	0	0	0	0	0	0	0
rs16968324	17	33421582	33421582	+	ENSG00000108684	ASIC2	0	0	0	1	0	0	0	0	0	0	0	0	0	0	0	0
rs3860052	12	75958919	75958919	+	ENSG00000258077	ENSG00000258077	0	0	0	1	0	0	0	1	0	0	0	0	0	0	0	0
rs117127135	7	71278520	71278520	+	ENSG00000185274	GALNT17	0	0	0	1	0	0	0	0	0	0	0	0	0	0	0	0
rs74014204	15	54540616	54540616	+	ENSG00000137766	UNC13C	0	0	0	3	0	0	0	0	0	0	0	0	0	0	0	0
rs80352447	3	131993539	131993539	+	ENSG00000196353	CPNE4	0	0	0	8	0	0	0	0	0	0	0	0	0	0	0	0
rs184715854	3	74466568	74466568	+	ENSG00000113805	CNTN3	0	0	0	1	0	0	0	0	0	0	0	0	0	0	0	0
rs200168558	7	157993845	157993845	+	ENSG00000155093	PTPRN2	0	0	0	8	0	0	0	0	0	0	0	0	0	0	0	0
rs9652480	15	67554979	67554979	+	ENSG00000137764	MAP2K5	0	0	0	8	0	0	0	2	0	0	0	0	0	0	0	0
rs181694831	16	55265806	55265806	+	ENSG00000259283	ENSG00000259283	0	0	0	1	0	0	0	1	0	0	0	0	0	0	0	0
rs147261713	4	21125507	21125507	+	ENSG00000185774	KCNIP4	0	0	2	12	0	0	0	0	0	0	0	0	0	0	0	0
rs72858006	2	33198116	33198116	+	ENSG00000049323	LTBP1	0	0	0	5	0	0	0	0	0	0	0	0	0	0	0	0
rs181403882	22	16801155	16801155	+	ENSG00000172967	XKR3	0	0	0	2	0	0	0	0	0	0	0	0	0	0	0	0
rs553063785	4	113083862	113083862	+	ENSG00000145362	ANK2	0	0	1	74	0	0	0	10	0	0	0	0	0	0	0	0
rs533896321	5	81279062	81279062	+	ENSG00000247572	CKMT2-AS1	0	0	0	13	0	0	0	13	0	0	0	0	0	0	0	0
rs1821473	5	137162344	137162344	+	ENSG00000152377	SPOCK1	0	0	0	21	0	0	0	9	0	0	0	0	0	0	0	0
rs9524307	13	93998163	93998163	+	ENSG00000183098	GPC6	0	0	0	1	0	0	0	0	0	0	0	0	0	0	0	0
rs10005232	4	57477019	57477019	+	ENSG00000248505	LINC02380	0	0	0	2	0	0	0	2	0	0	0	0	0	0	0	0
rs2365077	3	58746008	58746008	+	ENSG00000163689	CFAP20DC	0	0	6	12	0	0	0	0	0	0	0	0	0	0	0	0
rs535893613	4	101875652	101875652	+	ENSG00000153064	BANK1	0	0	0	5	0	0	0	0	0	0	0	0	0	0	0	0
rs539680833	15	84017077	84017077	+	ENSG00000156218	ADAMTSL3	0	0	0	3	0	0	0	1	0	0	0	0	0	0	0	0
rs80254051	3	99629359	99629359	+	ENSG00000244464	ENSG00000244464	0	0	0	2	0	0	0	2	0	0	0	0	0	0	0	0
rs10234129	7	132697598	132697598	+	ENSG00000183470	FLJ40288	0	0	0	1	0	0	0	1	0	0	0	0	0	0	0	0
rs1961953	12	42299114	42299114	+	ENSG00000134283	PPHLN1	0	0	0	2	0	0	0	0	0	0	0	0	0	0	0	0
rs77278211	1	10980612	10980612	+	ENSG00000175262	C1orf127	0	0	0	1	0	0	0	0	0	0	0	0	0	0	0	0
rs7297807	12	22264397	22264397	+	ENSG00000111728	ST8SIA1	0	0	1	7	0	0	0	3	0	0	0	0	0	0	0	0
rs10459839	16	6683519	6683519	+	ENSG00000078328	RBFOX1	0	0	0	16	0	0	0	4	0	0	0	0	0	0	0	0
rs66581929	4	5054918	5054918	+	ENSG00000152953	STK32B	0	0	1	2	0	0	0	0	0	0	0	0	0	0	0	0
rs8077181	17	13982126	13982126	+	ENSG00000236088	COX10-DT	0	0	0	20	0	0	0	20	0	0	0	0	0	0	0	0
rs147164371	20	52163610	52163610	+	ENSG00000020256	ZFP64	0	0	0	7	0	0	0	2	0	0	0	0	0	0	0	0
rs56101821	1	14701294	14701294	+	ENSG00000189337	KAZN	0	0	0	4	0	0	0	1	0	0	0	0	0	0	0	0
rs12874852	13	85754321	85754321	+	ENSG00000285834	ENSG00000285834	0	0	0	1	0	0	0	1	0	0	0	0	0	0	0	0
rs751408	7	132211917	132211917	+	ENSG00000221866	PLXNA4	0	0	0	2	0	0	0	0	0	0	0	0	0	0	0	0
rs577868320	14	71458656	71458656	+	ENSG00000197555	SIPA1L1	0	0	0	9	0	0	0	7	0	0	0	0	0	0	0	0
rs114509529	6	132089794	132089794	+	ENSG00000228495	LINC01013	0	0	0	14	0	0	0	14	0	0	0	0	0	0	0	0
rs78789963	12	86316987	86316987	+	ENSG00000182050	MGAT4C	0	0	0	10	0	0	0	6	0	0	0	0	0	0	0	0
rs115349925	7	64356572	64356572	+	ENSG00000234444	ZNF736	1	0	0	0	0	0	0	0	0	0	0	0	0	0	0	0
rs7192529	16	13041949	13041949	+	ENSG00000237515	SHISA9	0	0	0	1	0	0	0	0	0	0	0	0	0	0	0	0
rs17405729	13	91519199	91519199	+	ENSG00000179399	GPC5	0	0	0	2	0	0	0	0	0	0	0	0	0	0	0	0
rs28753905	18	76640630	76640630	+	ENSG00000266256	LINC00683	0	0	0	2	0	0	0	2	0	0	0	0	0	0	0	0
rs3925954	11	12509570	12509570	+	ENSG00000197702	PARVA	0	0	0	6	0	0	0	2	0	0	0	0	0	0	0	0
rs117795145	15	80874498	80874498	+	ENSG00000103888	CEMIP	0	0	0	6	0	0	0	0	0	0	0	0	0	0	0	0
rs371284334	6	44999242	44999242	+	ENSG00000196284	SUPT3H	0	0	1	5	0	0	0	0	0	0	0	0	0	0	0	0
rs113012693	1	160505721	160505721	+	ENSG00000162739	SLAMF6	0	0	0	3	0	0	0	0	0	0	0	0	0	0	0	0
rs224395	20	35521599	35521599	+	ENSG00000242507	ENSG00000242507	0	0	0	2	0	0	0	2	0	0	0	0	0	0	0	0
rs224395	20	35521599	35521599	+	ENSG00000290934	ENSG00000290934	0	0	0	2	0	0	0	2	0	0	0	0	0	0	0	0
rs72981845	11	105422997	105422997	+	ENSG00000255501	CARD18	0	0	0	2	0	0	0	1	0	0	0	0	0	0	0	0
rs187920127	1	210377303	210377303	+	ENSG00000054392	HHAT	0	0	0	16	0	0	0	0	0	0	0	0	0	0	0	0
rs1474695	6	608396	608396	+	ENSG00000112685	EXOC2	0	0	0	1	0	0	0	0	0	0	0	0	0	0	0	0
rs143967647	1	19639639	19639639	+	ENSG00000158747	NBL1	0	0	3	4	0	0	0	0	0	0	0	0	0	0	0	0
rs143967647	1	19639639	19639639	+	ENSG00000270136	MICOS10-NBL1	0	0	3	4	0	0	0	0	0	0	0	0	0	0	0	0
rs139787990	4	6063595	6063595	+	ENSG00000152969	JAKMIP1	0	0	1	19	0	0	1	5	0	0	0	0	0	0	0	0
rs139787990	4	6063595	6063595	+	ENSG00000181215	C4orf50	0	0	1	19	0	0	1	5	0	0	0	0	0	0	0	0
rs13130633	4	8292469	8292469	+	ENSG00000170801	HTRA3	0	0	0	2	0	0	0	0	0	0	0	0	0	0	0	0
rs61932178	12	75398135	75398135	+	ENSG00000180481	GLIPR1L2	0	0	0	4	0	0	0	0	0	0	0	0	0	0	0	0
rs562575304	3	15421736	15421736	+	ENSG00000206562	METTL6	0	0	0	7	0	0	0	1	0	0	0	0	0	0	0	0
rs58051691	2	133336033	133336033	+	ENSG00000176771	NCKAP5	0	0	0	4	0	0	0	0	0	0	0	0	0	0	0	0
rs78997656	2	13920980	13920980	+	ENSG00000230448	LINC00276	0	0	0	1	0	0	0	1	0	0	0	0	0	0	0	0
rs6743071	2	43359148	43359148	+	ENSG00000115970	THADA	0	0	6	20	0	0	0	8	0	0	0	0	0	0	0	0
rs10501157	11	36485319	36485319	+	ENSG00000175104	TRAF6	1	0	0	0	0	0	0	0	0	0	0	0	0	0	0	0
rs116904572	21	22302246	22302246	+	ENSG00000226043	ENSG00000226043	0	0	0	3	0	0	0	3	0	0	0	0	0	0	0	0
rs144227496	8	123324991	123324991	+	ENSG00000156802	ATAD2	0	0	2	4	0	0	0	0	0	0	0	0	0	0	0	0
rs145207506	9	73152499	73152499	+	ENSG00000135046	ANXA1	0	0	0	4	0	0	0	1	0	0	0	0	0	0	0	0
rs1525805	7	113142385	113142385	+	ENSG00000225457	ENSG00000225457	0	0	0	2	0	0	0	2	0	0	0	0	0	0	0	0
rs184856085	2	54150303	54150303	+	ENSG00000170634	ACYP2	0	0	1	5	0	0	0	0	0	0	0	0	0	0	0	0
rs2584916	11	62787342	62787342	+	ENSG00000162227	TAF6L	1	0	0	2	0	0	0	1	0	0	0	0	0	0	0	0
rs2584916	11	62787342	62787342	+	ENSG00000168569	TMEM223	1	0	0	2	0	0	0	1	0	0	0	0	0	0	0	0
rs116819168	17	51062499	51062499	+	ENSG00000008294	SPAG9	0	0	0	5	0	0	0	2	0	0	0	0	0	0	0	0
rs116819168	17	51062499	51062499	+	ENSG00000249870	ENSG00000249870	0	0	0	5	0	0	0	2	0	0	0	0	0	0	0	0
rs116464300	8	10655273	10655273	+	ENSG00000183638	RP1L1	0	0	0	1	0	0	0	1	0	0	0	0	0	0	0	0
rs72755660	15	86955215	86955215	+	ENSG00000259620	ENSG00000259620	0	0	0	3	0	0	0	2	0	0	0	0	0	0	0	0
rs72755660	15	86955215	86955215	+	ENSG00000273540	AGBL1	0	0	0	3	0	0	0	2	0	0	0	0	0	0	0	0
rs13413505	2	233378185	233378185	+	ENSG00000077044	DGKD	0	0	0	6	0	0	0	0	0	0	0	0	0	0	0	0
rs146038852	4	144227566	144227566	+	ENSG00000251600	ENSG00000251600	0	0	1	4	0	0	0	3	0	0	0	0	0	0	0	0
rs146038852	4	144227566	144227566	+	ENSG00000285713	ENSG00000285713	0	0	1	4	0	0	0	3	0	0	0	0	0	0	0	0
rs146038852	4	144227566	144227566	+	ENSG00000285783	ENSG00000285783	0	0	1	4	0	0	0	3	0	0	0	0	0	0	0	0
rs56910262	2	57345116	57345116	+	ENSG00000285755	ENSG00000285755	0	0	0	2	0	0	0	2	0	0	0	0	0	0	0	0
rs10819900	9	101097367	101097367	+	ENSG00000148123	PLPPR1	0	0	0	1	0	0	0	0	0	0	0	0	0	0	0	0
rs116110226	3	102288936	102288936	+	ENSG00000170044	ZPLD1	0	0	0	2	0	0	0	1	0	0	0	0	0	0	0	0
rs75076232	15	62862216	62862216	+	ENSG00000259370	ENSG00000259370	0	0	0	1	0	0	0	1	0	0	0	0	0	0	0	0
rs10503623	8	18651946	18651946	+	ENSG00000156011	PSD3	0	0	1	7	0	0	0	1	0	0	0	0	0	0	0	0
rs798587	3	118800447	118800447	+	ENSG00000243276	ENSG00000243276	0	0	0	4	0	0	0	4	0	0	0	0	0	0	0	0
rs528233027	3	155633711	155633711	+	ENSG00000114805	PLCH1	0	0	0	5	0	0	0	0	0	0	0	0	0	0	0	0
rs7587774	2	163791782	163791782	+	ENSG00000237844	ENSG00000237844	0	0	0	2	0	0	0	2	0	0	0	0	0	0	0	0
rs12799847	11	8037761	8037761	+	ENSG00000166402	TUB	0	0	0	2	0	0	0	1	0	0	0	0	0	0	0	0
rs12799847	11	8037761	8037761	+	ENSG00000254921	ENSG00000254921	0	0	0	2	0	0	0	1	0	0	0	0	0	0	0	0
rs143813749	2	188768264	188768264	+	ENSG00000174325	DIRC1	0	0	0	2	0	0	0	2	0	0	0	0	0	0	0	0
rs143813749	2	188768264	188768264	+	ENSG00000223523	ENSG00000223523	0	0	0	2	0	0	0	2	0	0	0	0	0	0	0	0
rs112679020	5	65160494	65160494	+	ENSG00000049192	ADAMTS6	0	0	2	6	0	0	0	2	0	0	0	0	0	0	0	0
rs9526558	13	49408376	49408376	+	ENSG00000102547	CAB39L	0	0	0	16	0	0	0	4	0	0	0	0	0	0	0	0
rs77376201	4	151199445	151199445	+	ENSG00000109686	SH3D19	0	0	0	18	0	0	0	6	0	0	0	0	0	0	0	0
rs116190707	15	45846816	45846816	+	ENSG00000259200	ENSG00000259200	0	0	0	4	0	0	0	4	0	0	0	0	0	0	0	0
rs185307794	1	25689728	25689728	+	ENSG00000117643	MAN1C1	0	0	0	4	0	0	0	1	0	0	0	0	0	0	0	0
rs186280616	11	95867795	95867795	+	ENSG00000087053	MTMR2	0	0	11	58	0	0	0	10	0	0	0	0	0	0	0	0
rs61816180	1	106098975	106098975	+	ENSG00000237480	ENSG00000237480	0	0	0	1	0	0	0	1	0	0	0	0	0	0	0	0
rs78714323	7	69651502	69651502	+	ENSG00000158321	AUTS2	0	0	0	6	0	0	0	1	0	0	0	0	0	0	0	0
rs62191540	2	201297934	201297934	+	ENSG00000064012	CASP8	0	0	0	7	0	0	0	1	0	0	0	0	0	0	0	0
rs62191540	2	201297934	201297934	+	ENSG00000155749	FLACC1	0	0	0	7	0	0	0	1	0	0	0	0	0	0	0	0
rs145596906	7	24840365	24840365	+	ENSG00000070882	OSBPL3	0	0	8	16	0	0	0	0	0	0	0	0	0	0	0	0
rs117143290	8	37728631	37728631	+	ENSG00000253181	ENSG00000253181	0	0	0	2	0	0	0	2	0	0	0	0	0	0	0	0
rs149304636	20	10768166	10768166	+	ENSG00000270792	ENSG00000270792	0	0	0	4	0	0	0	4	0	0	0	0	0	0	0	0
rs557006075	20	14064004	14064004	+	ENSG00000172264	MACROD2	0	0	0	6	0	0	0	3	0	0	0	0	0	0	0	0
rs9982746	21	15024441	15024441	+	ENSG00000180530	NRIP1	0	0	0	6	0	0	0	2	0	0	0	0	0	0	0	0
rs296086	19	23364220	23364220	+	ENSG00000167232	ZNF91	0	0	0	5	0	0	0	1	0	0	0	0	0	0	0	0
rs544276747	10	51443409	51443409	+	ENSG00000185532	PRKG1	0	0	0	8	0	0	0	0	0	0	0	0	0	0	0	0
rs116199636	4	48498161	48498161	+	ENSG00000075539	FRYL	2	0	0	0	0	0	1	0	0	0	0	0	0	0	0	0
rs143205155	6	22478261	22478261	+	ENSG00000272168	CASC15	0	0	0	1	0	0	0	1	0	0	0	0	0	0	0	0
rs116669047	3	174810161	174810161	+	ENSG00000177694	NAALADL2	0	0	0	1	0	0	0	0	0	0	0	0	0	0	0	0
rs2866074	19	29511152	29511152	+	ENSG00000264515	VSTM2B-DT	0	0	0	4	0	0	0	4	0	0	0	0	0	0	0	0
rs2866074	19	29511152	29511152	+	ENSG00000266248	ENSG00000266248	0	0	0	4	0	0	0	4	0	0	0	0	0	0	0	0
rs16972025	16	19450560	19450560	+	ENSG00000103534	TMC5	0	0	0	4	0	0	0	0	0	0	0	0	0	0	0	0
rs62409888	4	9641132	9641132	+	ENSG00000287117	ENSG00000287117	0	0	0	1	0	0	0	1	0	0	0	0	0	0	0	0
rs10865660	3	71780868	71780868	+	ENSG00000163421	PROK2	0	0	0	4	0	0	0	0	0	0	0	0	0	0	0	0
rs116414290	3	97326542	97326542	+	ENSG00000080224	EPHA6	0	0	0	1	0	0	0	0	0	0	0	0	0	0	0	0
rs112145196	11	22193596	22193596	+	ENSG00000171714	ANO5	0	0	2	28	0	0	0	10	0	0	0	0	0	0	0	0
rs144514641	5	81277782	81277782	+	ENSG00000247572	CKMT2-AS1	0	0	0	13	0	0	0	13	0	0	0	0	0	0	0	0
rs58355766	15	29372720	29372720	+	ENSG00000104059	ENTREP2	0	0	0	2	0	0	0	0	0	0	0	0	0	0	0	0
rs144930777	14	40197643	40197643	+	ENSG00000258526	ENSG00000258526	0	0	0	4	0	0	0	4	0	0	0	0	0	0	0	0
rs150361196	17	61031358	61031358	+	ENSG00000141376	BCAS3	0	0	0	10	0	0	0	3	0	0	0	0	0	0	0	0
rs16893201	8	119829060	119829060	+	ENSG00000064313	TAF2	0	0	19	36	0	0	0	10	0	0	0	0	0	0	0	0
rs147801269	6	41999490	41999490	+	ENSG00000112576	CCND3	0	0	0	30	0	0	0	12	0	0	0	0	0	0	0	0
rs190922336	11	45899656	45899656	+	ENSG00000121653	MAPK8IP1	0	0	0	2	0	0	0	0	0	0	0	0	0	0	0	0
rs4831747	8	15571617	15571617	+	ENSG00000104723	TUSC3	0	0	1	8	0	0	0	2	0	0	0	0	0	0	0	0
rs532643814	4	149403009	149403009	+	ENSG00000234828	IQCM	0	0	0	2	0	0	0	0	0	0	0	0	0	0	0	0
rs4556582	12	60224846	60224846	+	ENSG00000287014	ENSG00000287014	0	0	0	2	0	0	0	2	0	0	0	0	0	0	0	0
rs7159472	14	45711209	45711209	+	ENSG00000258616	LINC02303	0	0	0	10	0	0	0	10	0	0	0	0	0	0	0	0
rs13021204	2	177907930	177907930	+	ENSG00000128655	PDE11A	0	0	1	5	0	0	0	1	0	0	0	0	0	0	0	0
rs112252228	12	11726871	11726871	+	ENSG00000139083	ETV6	0	0	0	4	0	0	0	2	0	0	0	0	0	0	0	0
rs146079318	5	716361	716361	+	ENSG00000206077	ZDHHC11B	0	0	1	2	0	0	0	0	0	0	0	0	0	0	0	0
rs182314087	4	25558521	25558521	+	ENSG00000248545	ENSG00000248545	0	0	0	1	0	0	0	1	0	0	0	0	0	0	0	0
rs62440432	6	160456109	160456109	+	ENSG00000213071	LPAL2	0	0	0	1	0	0	0	1	0	0	0	0	0	0	0	0
rs138052339	13	20049616	20049616	+	ENSG00000121741	ZMYM2	0	0	0	5	0	0	0	2	0	0	0	0	0	0	0	0
rs113873878	1	210639637	210639637	+	ENSG00000054392	HHAT	0	0	0	7	0	0	0	0	0	0	0	0	0	0	0	0
rs115773723	2	236193797	236193797	+	ENSG00000182177	ASB18	1	0	0	3	0	0	0	3	0	0	0	0	0	0	0	0
rs115773723	2	236193797	236193797	+	ENSG00000233611	GBX2-AS1	1	0	0	3	0	0	0	3	0	0	0	0	0	0	0	0
rs185661802	4	111265488	111265488	+	ENSG00000288692	ENSG00000288692	0	0	0	1	0	0	0	1	0	0	0	0	0	0	0	0
rs17439576	8	117810928	117810928	+	ENSG00000182197	EXT1	0	0	1	4	0	0	0	1	0	0	0	0	0	0	0	0
rs59305795	6	154943816	154943816	+	ENSG00000146426	TIAM2	0	0	0	2	0	0	0	1	0	0	0	0	0	0	0	0
rs17109871	5	149262552	149262552	+	ENSG00000248647	ENSG00000248647	0	0	0	3	0	0	0	3	0	0	0	0	0	0	0	0
rs17109871	5	149262552	149262552	+	ENSG00000253406	ENSG00000253406	0	0	0	3	0	0	0	3	0	0	0	0	0	0	0	0
rs187031815	3	64762640	64762640	+	ENSG00000241684	ADAMTS9-AS2	0	0	0	8	0	0	0	8	0	0	0	0	0	0	0	0
rs12997281	2	134404060	134404060	+	ENSG00000152127	MGAT5	0	0	0	2	0	0	0	0	0	0	0	0	0	0	0	0
rs76307324	2	54502189	54502189	+	ENSG00000115306	SPTBN1	0	0	0	6	0	0	0	0	0	0	0	0	0	0	0	0
rs34049305	4	19863023	19863023	+	ENSG00000248515	ENSG00000248515	0	0	0	4	0	0	0	4	0	0	0	0	0	0	0	0
rs145126726	10	125080310	125080310	+	ENSG00000175029	CTBP2	0	0	0	21	0	0	0	6	0	0	0	0	0	0	0	0
rs10840771	12	8147468	8147468	+	ENSG00000284393	ENSG00000284393	0	0	3	3	0	0	0	0	0	0	0	0	0	0	0	0
rs113162129	4	883133	883133	+	ENSG00000178950	GAK	0	0	0	3	0	0	0	1	0	0	0	0	0	0	0	0
rs75107180	10	19726780	19726780	+	ENSG00000204740	MALRD1	0	0	0	8	0	0	1	5	0	0	0	0	0	0	0	0
rs75107180	10	19726780	19726780	+	ENSG00000233968	ENSG00000233968	0	0	0	8	0	0	1	5	0	0	0	0	0	0	0	0
rs61825985	1	224809491	224809491	+	ENSG00000286719	ENSG00000286719	0	0	0	2	0	0	0	2	0	0	0	0	0	0	0	0
rs45523232	20	63344680	63344680	+	ENSG00000101204	CHRNA4	1	0	0	0	0	0	1	0	0	0	0	0	0	0	0	0
rs11578221	1	59754237	59754237	+	ENSG00000172456	FGGY	0	0	6	14	0	0	0	4	0	0	0	0	0	0	0	0
rs7705406	5	31204604	31204604	+	ENSG00000113361	CDH6	0	0	0	6	0	0	0	4	0	0	0	0	0	0	0	0
rs7705406	5	31204604	31204604	+	ENSG00000254138	ENSG00000254138	0	0	0	6	0	0	0	4	0	0	0	0	0	0	0	0
rs7705406	5	31204604	31204604	+	ENSG00000289601	ENSG00000289601	0	0	0	6	0	0	0	4	0	0	0	0	0	0	0	0
rs184044510	3	194812591	194812591	+	ENSG00000237222	LINC01968	0	0	0	5	0	0	0	5	0	0	0	0	0	0	0	0
rs531424566	6	123236240	123236240	+	ENSG00000186439	TRDN	0	0	0	1	0	0	0	0	0	0	0	0	0	0	0	0
rs11587357	1	95652705	95652705	+	ENSG00000228971	LINC02607	0	0	0	3	0	0	0	3	0	0	0	0	0	0	0	0
rs72915022	6	69349169	69349169	+	ENSG00000135298	ADGRB3	0	0	1	4	0	0	0	0	0	0	0	0	0	0	0	0
rs16944641	17	60818460	60818460	+	ENSG00000141376	BCAS3	0	0	2	8	0	0	0	1	0	0	0	0	0	0	0	0
rs192105901	4	21771955	21771955	+	ENSG00000185774	KCNIP4	0	0	2	8	0	0	0	2	0	0	0	0	0	0	0	0
rs11176245	12	66528687	66528687	+	ENSG00000155974	GRIP1	0	0	0	10	0	0	0	0	0	0	0	0	0	0	0	0
rs4976895	8	37879516	37879516	+	ENSG00000156675	RAB11FIP1	0	0	0	6	0	0	0	0	0	0	0	0	0	0	0	0
rs138097837	11	30055711	30055711	+	ENSG00000254532	ARL14EP-DT	0	0	0	3	0	0	0	3	0	0	0	0	0	0	0	0
rs111503027	8	58907572	58907572	+	ENSG00000198846	TOX	0	0	0	1	0	0	0	0	0	0	0	0	0	0	0	0
rs141868087	1	36104603	36104603	+	ENSG00000171812	COL8A2	0	0	0	2	0	0	0	0	0	0	0	0	0	0	0	0
rs72564647	6	134941838	134941838	+	ENSG00000118514	ALDH8A1	0	0	1	5	0	0	0	1	0	0	0	0	0	0	0	0
rs72564647	6	134941838	134941838	+	ENSG00000240056	ENSG00000240056	0	0	1	5	0	0	0	1	0	0	0	0	0	0	0	0
rs77089544	3	170717885	170717885	+	ENSG00000285051	SLC7A14-AS1	0	0	0	12	0	0	0	10	0	0	0	0	0	0	0	0
rs77089544	3	170717885	170717885	+	ENSG00000285218	ENSG00000285218	0	0	0	12	0	0	0	10	0	0	0	0	0	0	0	0
rs77089544	3	170717885	170717885	+	ENSG00000286695	ENSG00000286695	0	0	0	12	0	0	0	10	0	0	0	0	0	0	0	0
rs181897960	15	55058504	55058504	+	ENSG00000260937	ENSG00000260937	0	0	0	2	0	0	0	2	0	0	0	0	0	0	0	0
rs4864463	4	53512687	53512687	+	ENSG00000072201	LNX1	0	0	0	12	0	0	0	6	0	0	0	0	0	0	0	0
rs4864463	4	53512687	53512687	+	ENSG00000250930	LNX1-AS1	0	0	0	12	0	0	0	6	0	0	0	0	0	0	0	0
rs4864463	4	53512687	53512687	+	ENSG00000282278	ENSG00000282278	0	0	0	12	0	0	0	6	0	0	0	0	0	0	0	0
rs28712697	15	57091021	57091021	+	ENSG00000140262	TCF12	0	0	2	20	0	0	0	6	0	0	0	0	0	0	0	0
rs61977402	14	69995402	69995402	+	ENSG00000198732	SMOC1	0	0	0	3	0	0	0	1	0	0	0	0	0	0	0	0
rs149080046	8	11169166	11169166	+	ENSG00000171044	XKR6	0	0	1	2	0	0	0	0	0	0	0	0	0	0	0	0
rs116418583	11	10754903	10754903	+	ENSG00000198730	CTR9	0	0	0	2	0	0	0	0	0	0	0	0	0	0	0	0
rs4807873	19	829743	829743	+	ENSG00000172232	AZU1	0	0	0	4	0	0	0	0	0	0	0	0	0	0	0	0
rs148893325	16	64461842	64461842	+	ENSG00000259846	ENSG00000259846	0	0	0	1	0	0	0	1	0	0	0	0	0	0	0	0
rs250585	16	23389755	23389755	+	ENSG00000168434	COG7	0	0	1	3	0	0	0	1	0	0	0	0	0	0	0	0
rs77836957	3	63343572	63343572	+	ENSG00000163630	SYNPR	0	0	1	6	0	0	0	3	0	0	0	0	0	0	0	0
rs4370904	11	109023789	109023789	+	ENSG00000255528	ENSG00000255528	0	0	0	2	0	0	0	2	0	0	0	0	0	0	0	0
rs4701643	5	15777198	15777198	+	ENSG00000183580	FBXL7	0	0	0	4	0	0	0	0	0	0	0	0	0	0	0	0
rs139250748	7	4987823	4987823	+	ENSG00000196204	RNF216P1	0	0	0	11	0	0	0	10	0	0	0	0	0	0	0	0
rs139250748	7	4987823	4987823	+	ENSG00000272968	RBAK-RBAKDN	0	0	0	11	0	0	0	10	0	0	0	0	0	0	0	0
rs139250748	7	4987823	4987823	+	ENSG00000288620	ENSG00000288620	0	0	0	11	0	0	0	10	0	0	0	0	0	0	0	0
rs145164322	17	22422550	22422550	+	ENSG00000261020	ENSG00000261020	0	0	0	0	0	0	1	0	0	0	0	0	0	0	0	0
rs1242095	14	92748228	92748228	+	ENSG00000100600	LGMN	0	0	9	48	0	0	0	9	0	0	0	0	0	0	0	0
rs7586164	2	113870806	113870806	+	ENSG00000228857	ACTR3-AS1	0	0	0	1	0	0	0	1	0	0	0	0	0	0	0	0
rs114323635	5	126320715	126320715	+	ENSG00000248752	ENSG00000248752	0	0	0	1	0	0	0	1	0	0	0	0	0	0	0	0
rs533175065	12	72298696	72298696	+	ENSG00000072657	TRHDE	0	0	0	4	0	0	0	2	0	0	0	0	0	0	0	0
rs10827461	10	19451367	19451367	+	ENSG00000204740	MALRD1	0	0	0	4	0	0	0	0	0	0	0	0	0	0	0	0
rs16913511	9	28682332	28682332	+	ENSG00000174482	LINGO2	0	0	0	4	0	0	0	0	0	0	0	0	0	0	0	0
rs76238058	17	3896812	3896812	+	ENSG00000108405	P2RX1	1	0	0	0	0	0	1	0	0	0	0	0	0	0	0	0
rs111741343	3	190106223	190106223	+	ENSG00000090530	P3H2	0	0	0	4	0	0	0	0	0	0	0	0	0	0	0	0
rs28645846	22	23640540	23640540	+	ENSG00000228315	GUSBP11	0	0	0	12	0	0	2	12	0	0	0	0	0	0	0	0
rs28645846	22	23640540	23640540	+	ENSG00000290958	ENSG00000290958	0	0	0	12	0	0	2	12	0	0	0	0	0	0	0	0
rs2990643	1	170264394	170264394	+	ENSG00000233985	LINC01681	0	0	0	1	0	0	0	1	0	0	0	0	0	0	0	0
rs72784652	5	91069658	91069658	+	ENSG00000164199	ADGRV1	0	0	6	24	0	0	0	4	0	0	0	0	0	0	0	0
rs72784652	5	91069658	91069658	+	ENSG00000248323	LUCAT1	0	0	6	24	0	0	0	4	0	0	0	0	0	0	0	0
rs73260358	20	12317356	12317356	+	ENSG00000235292	ENSG00000235292	0	0	0	1	0	0	0	1	0	0	0	0	0	0	0	0
rs555118779	7	10644462	10644462	+	ENSG00000283117	MGC4859	0	0	0	3	0	0	0	3	0	0	0	0	0	0	0	0
rs140777189	2	23759967	23759967	+	ENSG00000119778	ATAD2B	0	0	0	3	0	0	0	1	0	0	0	0	0	0	0	0
rs7204553	16	58938352	58938352	+	ENSG00000245768	ENSG00000245768	0	0	0	2	0	0	0	2	0	0	0	0	0	0	0	0
rs116899677	16	78111785	78111785	+	ENSG00000186153	WWOX	0	0	3	20	0	0	0	10	0	0	0	0	0	0	0	0
rs422642	14	77255031	77255031	+	ENSG00000165548	TMEM63C	0	0	0	4	0	0	0	2	0	0	0	0	0	0	0	0
rs148083076	15	55459749	55459749	+	ENSG00000256061	DNAAF4	0	0	1	7	0	0	0	2	0	0	0	0	0	0	0	0
rs148083076	15	55459749	55459749	+	ENSG00000261771	DNAAF4-CCPG1	0	0	1	7	0	0	0	2	0	0	0	0	0	0	0	0
rs11037639	11	43789669	43789669	+	ENSG00000149084	HSD17B12	0	0	2	10	0	0	0	4	0	0	0	0	0	0	0	0
rs11037639	11	43789669	43789669	+	ENSG00000283341	ENSG00000283341	0	0	2	10	0	0	0	4	0	0	0	0	0	0	0	0
rs77581656	18	52360964	52360964	+	ENSG00000187323	DCC	0	0	0	4	0	0	0	0	0	0	0	0	0	0	0	0
rs11135729	8	23371450	23371450	+	ENSG00000134013	LOXL2	0	0	0	6	0	0	0	0	0	0	0	0	0	0	0	0
rs17007576	4	119508120	119508120	+	ENSG00000138735	PDE5A	0	0	0	20	0	0	0	16	0	0	0	0	0	0	0	0
rs17007576	4	119508120	119508120	+	ENSG00000291203	ENSG00000291203	0	0	0	20	0	0	0	16	0	0	0	0	0	0	0	0
rs13037732	20	44664629	44664629	+	ENSG00000132832	ENSG00000132832	0	0	0	1	0	0	0	1	0	0	0	0	0	0	0	0
rs12886058	14	53755009	53755009	+	ENSG00000235269	LINC02331	0	0	0	4	0	0	0	4	0	0	0	0	0	0	0	0
rs12886058	14	53755009	53755009	+	ENSG00000237356	ENSG00000237356	0	0	0	4	0	0	0	4	0	0	0	0	0	0	0	0
rs1963071	18	53311366	53311366	+	ENSG00000187323	DCC	0	0	1	5	0	0	0	0	0	0	0	0	0	0	0	0
rs139008499	15	92405071	92405071	+	ENSG00000140557	ST8SIA2	0	0	0	3	0	0	0	0	0	0	0	0	0	0	0	0
rs59992279	11	82632799	82632799	+	ENSG00000245832	MIR4300HG	0	0	0	3	0	0	0	3	0	0	0	0	0	0	0	0
rs59992279	11	82632799	82632799	+	ENSG00000255246	ENSG00000255246	0	0	0	3	0	0	0	3	0	0	0	0	0	0	0	0
rs9595087	13	44239564	44239564	+	ENSG00000227258	SMIM2-AS1	0	0	0	2	0	0	8	2	0	0	0	0	0	0	0	0
rs9595087	13	44239564	44239564	+	ENSG00000230731	LINC02938	0	0	0	2	0	0	8	2	0	0	0	0	0	0	0	0
rs151115727	14	88223264	88223264	+	ENSG00000100433	KCNK10	0	0	0	3	0	0	0	0	0	0	0	0	0	0	0	0
rs146686306	17	15963951	15963951	+	ENSG00000170425	ADORA2B	0	0	0	2	0	0	0	0	0	0	0	0	0	0	0	0
rs111245853	2	47106587	47106587	+	ENSG00000239605	STPG4	0	0	1	6	0	0	0	3	0	0	0	0	0	0	0	0
rs111245853	2	47106587	47106587	+	ENSG00000273269	ENSG00000273269	0	0	1	6	0	0	0	3	0	0	0	0	0	0	0	0
rs73836029	3	70054435	70054435	+	ENSG00000240405	SAMMSON	0	0	0	19	0	0	0	19	0	0	0	0	0	0	0	0
rs140332408	3	99995902	99995902	+	ENSG00000168386	FILIP1L	0	0	2	16	0	0	0	2	0	0	0	0	0	0	0	0
rs140332408	3	99995902	99995902	+	ENSG00000184220	CMSS1	0	0	2	16	0	0	0	2	0	0	0	0	0	0	0	0
rs4507172	21	34796403	34796403	+	ENSG00000159216	RUNX1	0	0	1	7	0	0	0	0	0	0	0	0	0	0	0	0
rs61904824	11	103467609	103467609	+	ENSG00000187240	DYNC2H1	0	0	1	6	0	0	0	1	0	0	0	0	0	0	0	0
rs13118212	4	189767907	189767907	+	ENSG00000245685	FRG1-DT	0	0	0	27	0	0	0	27	0	0	0	0	0	0	0	0
rs1475529	9	36410918	36410918	+	ENSG00000137075	RNF38	0	0	0	1	0	0	0	1	0	0	0	0	0	0	0	0
rs58744682	7	29840632	29840632	+	ENSG00000122574	WIPF3	0	0	0	2	0	0	0	0	0	0	0	0	0	0	0	0
rs530647878	8	55967098	55967098	+	ENSG00000254087	LYN	0	0	0	3	0	0	0	1	0	0	0	0	0	0	0	0
rs185604863	2	16086328	16086328	+	ENSG00000236289	GACAT3	0	0	0	2	0	0	1	2	0	0	0	0	0	0	0	0
rs185604863	2	16086328	16086328	+	ENSG00000236989	ENSG00000236989	0	0	0	2	0	0	1	2	0	0	0	0	0	0	0	0
rs112913596	15	79426593	79426593	+	ENSG00000166557	TMED3	1	0	0	0	0	0	0	0	0	0	0	0	0	0	0	0
rs3768492	1	109410270	109410270	+	ENSG00000143106	PSMA5	0	0	0	6	0	0	0	2	0	0	0	0	0	0	0	0
rs59559338	19	27691750	27691750	+	ENSG00000261824	LINC00662	0	0	0	12	0	0	0	12	0	0	0	0	0	0	0	0
rs546655538	6	128297083	128297083	+	ENSG00000152894	PTPRK	0	0	2	24	0	0	0	8	0	0	0	0	0	0	0	0
rs2477226	6	33920769	33920769	+	ENSG00000233183	ENSG00000233183	0	0	0	1	0	0	0	1	0	0	0	0	0	0	0	0
rs10936662	3	170860674	170860674	+	ENSG00000285051	SLC7A14-AS1	0	0	0	0	0	0	1	0	0	0	0	0	0	0	0	0
rs112021556	11	113977720	113977720	+	ENSG00000166736	HTR3A	0	0	1	6	0	0	0	0	0	0	0	0	0	0	0	0
rs142379544	12	93426148	93426148	+	ENSG00000177889	UBE2N	0	0	1	5	0	0	0	0	0	0	0	0	0	0	0	0
rs77203502	1	237793211	237793211	+	ENSG00000198626	RYR2	0	0	0	10	0	0	0	2	0	0	0	0	0	0	0	0
rs78296615	21	29647288	29647288	+	ENSG00000171189	GRIK1	0	0	0	8	0	0	0	1	0	0	0	0	0	0	0	0
rs143649888	4	184994976	184994976	+	ENSG00000248517	LINC02437	0	0	0	1	0	0	0	1	0	0	0	0	0	0	0	0
rs76698887	7	125309205	125309205	+	ENSG00000224897	POT1-AS1	0	0	0	10	0	0	0	10	0	0	0	0	0	0	0	0
rs74763592	3	35778634	35778634	+	ENSG00000172995	ARPP21	0	0	1	7	0	0	0	2	0	0	0	0	0	0	0	0
rs3811777	4	184015451	184015451	+	ENSG00000173320	STOX2	0	0	0	6	0	0	2	0	0	0	0	0	0	0	0	0
rs3811777	4	184015451	184015451	+	ENSG00000283355	ENSG00000283355	0	0	0	6	0	0	2	0	0	0	0	0	0	0	0	0
rs12127861	1	164829854	164829854	+	ENSG00000185630	PBX1	0	0	0	15	0	0	1	5	0	0	0	0	0	0	0	0
rs12127861	1	164829854	164829854	+	ENSG00000271917	ENSG00000271917	0	0	0	15	0	0	1	5	0	0	0	0	0	0	0	0
rs2244469	8	14742737	14742737	+	ENSG00000185053	SGCZ	0	0	0	4	0	0	0	0	0	0	0	0	0	0	0	0
rs117826620	22	23953102	23953102	+	ENSG00000231271	ENSG00000231271	0	0	0	2	0	0	0	2	0	0	0	0	0	0	0	0
rs117826620	22	23953102	23953102	+	ENSG00000290199	ENSG00000290199	0	0	0	2	0	0	0	2	0	0	0	0	0	0	0	0
rs4818178	21	40786012	40786012	+	ENSG00000171587	DSCAM	0	0	0	3	0	0	0	0	0	0	0	0	0	0	0	0
rs28685784	21	40193491	40193491	+	ENSG00000171587	DSCAM	0	0	0	6	0	0	0	0	0	0	0	0	0	0	0	0
rs76923123	4	168918601	168918601	+	ENSG00000129116	PALLD	0	0	1	8	0	0	0	2	0	0	0	0	0	0	0	0
rs76923123	4	168918601	168918601	+	ENSG00000145439	CBR4	0	0	1	8	0	0	0	2	0	0	0	0	0	0	0	0
rs62218734	21	35575175	35575175	+	ENSG00000159216	RUNX1	0	0	0	2	0	0	0	1	0	0	0	0	0	0	0	0
rs62168869	2	134889209	134889209	+	ENSG00000153086	ACMSD	0	0	0	12	0	0	0	8	0	0	0	0	0	0	0	0
rs62168869	2	134889209	134889209	+	ENSG00000224043	CCNT2-AS1	0	0	0	12	0	0	0	8	0	0	0	0	0	0	0	0
rs74023107	15	68303356	68303356	+	ENSG00000137809	ITGA11	0	0	0	2	0	0	0	0	0	0	0	0	0	0	0	0
rs530138453	3	114518452	114518452	+	ENSG00000181722	ZBTB20	0	0	0	18	0	0	0	8	0	0	0	0	0	0	0	0
rs530138453	3	114518452	114518452	+	ENSG00000242290	ZBTB20-AS5	0	0	0	18	0	0	0	8	0	0	0	0	0	0	0	0
rs17182213	13	106279542	106279542	+	ENSG00000286780	ENSG00000286780	0	0	0	2	0	0	0	2	0	0	0	0	0	0	0	0
rs80207212	5	7625068	7625068	+	ENSG00000078295	ADCY2	0	0	0	3	0	0	0	1	0	0	0	0	0	0	0	0
rs34605457	16	13021672	13021672	+	ENSG00000237515	SHISA9	0	0	0	1	0	0	0	0	0	0	0	0	0	0	0	0
rs76509206	2	69519010	69519010	+	ENSG00000115977	AAK1	0	0	0	0	0	4	0	0	0	0	0	0	0	0	0	0
rs9924886	16	68710036	68710036	+	ENSG00000062038	CDH3	0	0	0	1	0	0	0	0	0	0	0	0	0	0	0	0
rs7595251	2	74774803	74774803	+	ENSG00000286739	ENSG00000286739	0	0	0	6	0	0	0	6	0	0	0	0	0	0	0	0
rs7595251	2	74774803	74774803	+	ENSG00000287687	ENSG00000287687	0	0	0	6	0	0	0	6	0	0	0	0	0	0	0	0
rs142543171	13	67698244	67698244	+	ENSG00000287876	ENSG00000287876	0	0	0	1	0	0	0	1	0	0	0	0	0	0	0	0
rs145559804	8	3678561	3678561	+	ENSG00000183117	CSMD1	0	0	0	5	0	0	0	0	0	0	0	0	0	0	0	0
rs191268857	1	45162702	45162702	+	ENSG00000162415	ZSWIM5	0	0	0	2	0	0	0	1	0	0	0	0	0	0	0	0
rs192528043	2	220835511	220835511	+	ENSG00000224819	ENSG00000224819	0	0	0	2	0	0	0	2	0	0	0	0	0	0	0	0
rs192528043	2	220835511	220835511	+	ENSG00000286272	ENSG00000286272	0	0	0	2	0	0	0	2	0	0	0	0	0	0	0	0
rs117095192	15	85440405	85440405	+	ENSG00000170776	AKAP13	0	0	0	10	0	0	0	0	0	0	0	0	0	0	0	0
rs946359	20	59759029	59759029	+	ENSG00000087495	PHACTR3	0	0	0	12	0	0	0	0	0	0	0	0	0	0	0	0
rs79224226	5	52936508	52936508	+	ENSG00000213949	ITGA1	0	0	1	7	0	0	0	5	0	0	0	0	0	0	0	0
rs79224226	5	52936508	52936508	+	ENSG00000249899	ITGA2-AS1	0	0	1	7	0	0	0	5	0	0	0	0	0	0	0	0
rs7707162	5	151862647	151862647	+	ENSG00000145888	GLRA1	0	0	1	4	0	0	0	1	0	0	0	0	0	0	0	0
rs7907221	10	66832794	66832794	+	ENSG00000183230	CTNNA3	0	0	2	10	0	0	0	3	0	0	0	0	0	0	0	0
rs149616936	15	69214211	69214211	+	ENSG00000138604	GLCE	0	0	0	1	0	0	0	0	0	0	0	0	0	0	0	0
rs75485909	8	126745064	126745064	+	ENSG00000253438	PCAT1	0	0	0	3	0	0	0	3	0	0	0	0	0	0	0	0
rs12598382	16	82553930	82553930	+	ENSG00000261285	ENSG00000261285	0	0	0	1	0	0	1	1	0	0	0	0	0	0	0	0
rs368597543	10	71220621	71220621	+	ENSG00000107731	UNC5B	0	0	0	2	0	0	0	0	0	0	0	0	0	0	0	0
rs77377745	10	8045618	8045618	+	ENSG00000107485	GATA3	0	0	0	1	0	0	0	0	0	0	0	0	0	0	0	0
rs10070400	5	131613737	131613737	+	ENSG00000158987	RAPGEF6	0	0	1	8	0	0	0	0	0	0	0	0	0	0	0	0
rs10070400	5	131613737	131613737	+	ENSG00000273217	ENSG00000273217	0	0	1	8	0	0	0	0	0	0	0	0	0	0	0	0
rs17137808	11	79168176	79168176	+	ENSG00000149256	TENM4	0	0	0	5	0	0	0	3	0	0	0	0	0	0	0	0
rs200807723	1	39760373	39760373	+	ENSG00000084072	PPIE	2	0	0	6	0	0	0	0	0	0	0	0	0	0	0	0
rs200807723	1	39760373	39760373	+	ENSG00000116985	BMP8B	2	0	0	6	0	0	0	0	0	0	0	0	0	0	0	0
rs60084808	14	27778712	27778712	+	ENSG00000258932	MIR3171HG	0	0	0	1	0	0	0	1	0	0	0	0	0	0	0	0
rs75910846	13	30518671	30518671	+	ENSG00000189403	HMGB1	0	0	0	1	0	0	0	0	0	0	0	0	0	0	0	0
rs11562757	8	118061302	118061302	+	ENSG00000182197	EXT1	0	0	2	4	0	0	0	0	0	0	0	0	0	0	0	0
rs9472169	6	43961642	43961642	+	ENSG00000237686	SCIRT	0	0	0	3	0	0	0	3	0	0	0	0	0	0	0	0
rs115845934	3	127878298	127878298	+	ENSG00000074416	MGLL	0	0	1	1	0	0	0	0	0	0	0	0	0	0	0	0
rs112641901	2	122782860	122782860	+	ENSG00000286481	ENSG00000286481	0	0	0	2	0	0	0	2	0	0	0	0	0	0	0	0
rs188609044	5	97298870	97298870	+	ENSG00000251513	LIX1-AS1	0	0	0	1	0	0	0	1	0	0	0	0	0	0	0	0
rs73114498	12	42235799	42235799	+	ENSG00000015153	YAF2	0	0	7	13	0	0	2	2	0	0	0	0	0	0	0	1
rs564103699	8	140668524	140668524	+	ENSG00000169398	PTK2	0	1	2	16	0	0	0	2	0	0	0	0	0	0	0	0
rs11522339	12	123520401	123520401	+	ENSG00000188026	RILPL1	0	0	0	4	0	0	0	0	0	0	0	0	0	0	0	0
rs116226880	3	191254212	191254212	+	ENSG00000188729	OSTN	0	0	0	2	0	0	0	0	0	0	0	0	0	0	0	0
rs115948434	7	72808233	72808233	+	ENSG00000277149	TYW1B	0	0	0	6	0	0	0	0	0	0	0	0	0	0	0	0
rs76110871	22	25773894	25773894	+	ENSG00000133454	MYO18B	0	0	1	5	0	0	0	1	0	0	0	0	0	0	0	0
rs13084006	3	13009186	13009186	+	ENSG00000144711	IQSEC1	0	0	0	5	0	0	0	0	0	0	0	0	0	0	0	0
rs9837366	3	171698800	171698800	+	ENSG00000075651	PLD1	0	0	0	3	0	0	0	1	0	0	0	0	0	0	0	0
rs62309453	4	48424585	48424585	+	ENSG00000109171	SLAIN2	2	0	0	0	0	0	0	0	0	0	0	0	0	0	0	0
rs34487763	5	124849362	124849362	+	ENSG00000260192	LINC02240	0	0	0	2	0	0	0	2	0	0	0	0	0	0	0	0
rs9924848	16	77212074	77212074	+	ENSG00000205078	SYCE1L	0	0	0	4	0	0	0	2	0	0	0	0	0	0	0	0
rs9924848	16	77212074	77212074	+	ENSG00000261063	ENSG00000261063	0	0	0	4	0	0	0	2	0	0	0	0	0	0	0	0
rs13000586	2	169620152	169620152	+	ENSG00000138398	PPIG	0	0	2	19	0	0	0	5	0	0	0	0	0	0	0	0
rs2492514	1	112420269	112420269	+	ENSG00000143079	CTTNBP2NL	0	0	0	4	0	0	0	0	0	0	0	0	0	0	0	0
rs140105135	11	83909705	83909705	+	ENSG00000150672	DLG2	0	0	1	26	0	0	0	6	0	0	0	0	0	0	0	0
rs451591	5	53657218	53657218	+	ENSG00000164258	NDUFS4	0	0	3	6	0	0	0	1	0	0	0	0	0	0	0	0
rs6483832	11	22194889	22194889	+	ENSG00000171714	ANO5	0	0	2	28	0	0	0	10	0	0	0	0	0	0	0	0
rs201803208	9	114301652	114301652	+	ENSG00000196739	COL27A1	0	0	1	2	0	0	0	0	0	0	0	0	0	0	0	0
rs187532867	17	29797898	29797898	+	ENSG00000141298	SSH2	0	0	2	14	0	0	0	6	0	0	0	0	0	0	0	0
rs1876719	8	49159939	49159939	+	ENSG00000253474	ENSG00000253474	0	0	0	1	0	0	0	1	0	0	0	0	0	0	0	0
rs272508	1	86373702	86373702	+	ENSG00000122417	ODF2L	0	0	14	42	0	0	0	8	0	0	0	0	0	0	0	0
rs17712631	18	62066434	62066434	+	ENSG00000197563	PIGN	0	0	7	30	0	0	0	4	0	0	0	0	0	0	0	0
rs16936417	11	42189681	42189681	+	ENSG00000255109	LINC02740	0	0	0	2	0	0	0	2	0	0	0	0	0	0	0	0
rs6108665	20	10684375	10684375	+	ENSG00000270792	ENSG00000270792	0	0	0	2	0	0	0	2	0	0	0	0	0	0	0	0
rs142727493	12	55936287	55936287	+	ENSG00000065357	DGKA	0	0	6	54	0	0	4	18	0	0	0	0	0	0	0	0
rs6559651	9	82136274	82136274	+	ENSG00000290551	ENSG00000290551	0	0	0	3	0	0	0	3	0	0	0	0	0	0	0	0
rs117749710	15	83565432	83565432	+	ENSG00000140600	SH3GL3	0	0	1	3	0	0	1	0	0	0	0	0	0	0	0	0
rs78950525	15	34189729	34189729	+	ENSG00000134152	KATNBL1	0	0	0	9	0	0	0	3	0	0	0	0	0	0	0	0
rs117583686	20	58479036	58479036	+	ENSG00000198768	APCDD1L	0	0	0	2	0	0	0	0	0	0	0	0	0	0	0	0
rs72642572	14	34157805	34157805	+	ENSG00000129521	EGLN3	0	0	0	5	0	0	0	4	0	0	0	0	0	0	0	0
rs139372	22	39123775	39123775	+	ENSG00000100307	CBX7	0	0	0	2	0	0	0	2	0	0	0	0	0	0	0	0
rs75842165	11	100162099	100162099	+	ENSG00000149972	CNTN5	0	0	0	6	0	0	0	1	0	0	0	0	0	0	0	0
rs71318929	22	23686888	23686888	+	ENSG00000228315	GUSBP11	0	0	0	7	0	0	8	7	0	0	0	0	0	0	0	0
rs71318929	22	23686888	23686888	+	ENSG00000272578	ENSG00000272578	0	0	0	7	0	0	8	7	0	0	0	0	0	0	0	0
rs71318929	22	23686888	23686888	+	ENSG00000291299	ENSG00000291299	0	0	0	7	0	0	8	7	0	0	0	0	0	0	0	0
rs182756504	9	123752195	123752195	+	ENSG00000119522	DENND1A	0	0	0	6	0	0	0	2	0	0	0	0	0	0	0	0
rs140177970	6	17542199	17542199	+	ENSG00000112186	CAP2	0	0	1	6	0	0	0	0	0	0	0	0	0	0	0	0
rs57712220	1	64486769	64486769	+	ENSG00000158966	CACHD1	0	0	0	2	0	0	0	0	0	0	0	0	0	0	0	0
rs10212068	22	37248581	37248581	+	ENSG00000128340	RAC2	0	0	0	1	0	0	0	1	0	0	0	0	0	0	0	0
rs6693020	1	21051564	21051564	+	ENSG00000075151	EIF4G3	0	0	1	14	0	0	0	0	0	0	0	0	0	0	0	0
rs150596523	7	32006937	32006937	+	ENSG00000154678	PDE1C	0	0	0	7	0	0	0	1	0	0	0	0	0	0	0	0
rs144994871	1	246745830	246745830	+	ENSG00000143653	SCCPDH	0	0	0	1	0	0	0	0	0	0	0	0	0	0	0	0
rs12148615	15	91618225	91618225	+	ENSG00000258551	CRAT37	0	0	0	1	0	0	0	1	0	0	0	0	0	0	0	0
rs12996951	2	143501082	143501082	+	ENSG00000075884	ARHGAP15	0	0	0	15	0	0	0	12	0	0	0	0	0	0	0	0
rs12996951	2	143501082	143501082	+	ENSG00000228655	ENSG00000228655	0	0	0	15	0	0	0	12	0	0	0	0	0	0	0	0
rs540120806	1	223551499	223551499	+	ENSG00000203697	CAPN8	0	0	0	1	0	0	0	0	0	0	0	0	0	0	0	0
rs75558911	11	90185451	90185451	+	ENSG00000077616	NAALAD2	0	0	0	3	0	0	0	0	0	0	0	0	0	0	0	0
rs12550264	8	14280665	14280665	+	ENSG00000185053	SGCZ	0	0	0	3	0	0	0	0	0	0	0	0	0	0	0	0
rs9383888	6	151406458	151406458	+	ENSG00000155906	RMND1	0	0	21	45	0	0	0	9	0	0	0	0	0	0	0	0
rs564218269	1	176758411	176758411	+	ENSG00000116183	PAPPA2	0	0	0	1	0	0	0	0	0	0	0	0	0	0	0	0
rs75736818	3	111219614	111219614	+	ENSG00000177707	NECTIN3	0	0	0	1	0	0	0	0	0	0	0	0	0	0	0	0
rs6019879	20	49514091	49514091	+	ENSG00000124212	PTGIS	0	0	0	4	0	0	0	2	0	0	0	0	0	0	0	0
rs76353913	19	45086281	45086281	+	ENSG00000007047	MARK4	0	0	0	20	0	0	0	10	0	0	0	0	0	0	0	0
rs76353913	19	45086281	45086281	+	ENSG00000142252	GEMIN7	0	0	0	20	0	0	0	10	0	0	0	0	0	0	0	0
rs76353913	19	45086281	45086281	+	ENSG00000267348	GEMIN7-AS1	0	0	0	20	0	0	0	10	0	0	0	0	0	0	0	0
rs576413982	6	113990150	113990150	+	ENSG00000196591	HDAC2	0	0	0	8	0	0	0	7	0	0	0	0	0	0	0	0
rs576413982	6	113990150	113990150	+	ENSG00000228624	HDAC2-AS2	0	0	0	8	0	0	0	7	0	0	0	0	0	0	0	0
rs6876362	5	126276996	126276996	+	ENSG00000248752	ENSG00000248752	0	0	0	3	0	0	0	3	0	0	0	0	0	0	0	0
rs7198284	16	31805752	31805752	+	ENSG00000261457	ENSG00000261457	0	0	0	2	0	0	0	2	0	0	0	0	0	0	0	0
rs571497737	8	11416391	11416391	+	ENSG00000184608	FAM167A-AS1	0	0	0	6	0	0	0	6	0	0	0	0	0	0	0	0
rs146642000	9	12821902	12821902	+	ENSG00000153714	LURAP1L	1	0	0	0	0	0	0	0	0	0	0	0	0	0	0	0
rs17130234	1	87984288	87984288	+	ENSG00000237505	PKN2-AS1	0	0	0	5	0	0	0	5	0	0	0	0	0	0	0	0
rs2629804	12	104000637	104000637	+	ENSG00000120820	GLT8D2	0	0	0	5	0	0	0	1	0	0	0	0	0	0	0	0
rs182088338	3	172519239	172519239	+	ENSG00000121858	TNFSF10	0	0	1	6	0	0	0	3	0	0	0	0	0	0	0	0
rs10177723	2	29691260	29691260	+	ENSG00000171094	ALK	0	0	0	3	0	0	0	0	0	0	0	0	0	0	0	0
rs187551073	4	80300546	80300546	+	ENSG00000138675	FGF5	0	0	2	2	0	0	0	0	0	0	0	0	0	0	0	0
rs35847653	7	4770593	4770593	+	ENSG00000164916	FOXK1	1	0	0	0	0	0	0	0	0	0	0	0	0	0	0	0
rs184776642	1	109346236	109346236	+	ENSG00000134243	SORT1	0	0	0	6	0	0	0	0	0	0	0	0	0	0	0	0
rs57146082	7	34655824	34655824	+	ENSG00000197085	NPSR1-AS1	0	0	0	5	0	0	0	5	0	0	0	0	0	0	0	0
rs149188790	11	85225382	85225382	+	ENSG00000150672	DLG2	0	0	1	7	0	0	0	2	0	0	0	0	0	0	0	0
rs146547867	20	42004611	42004611	+	ENSG00000225458	ENSG00000225458	0	0	0	1	0	0	0	1	0	0	0	0	0	0	0	0
rs12434164	14	89766633	89766633	+	ENSG00000259053	ENSG00000259053	0	0	0	3	0	0	0	3	0	0	0	0	0	0	0	0
rs114460646	19	58160821	58160821	+	ENSG00000286632	ENSG00000286632	0	0	0	1	0	0	0	1	0	0	0	0	0	0	0	0
rs9506091	13	29075025	29075025	+	ENSG00000132938	MTUS2	0	0	0	2	0	0	0	1	0	0	0	0	0	0	0	0
rs72985961	18	60493482	60493482	+	ENSG00000285681	ENSG00000285681	0	0	0	3	0	0	0	3	0	0	0	0	0	0	0	0
rs34407608	10	1020770	1020770	+	ENSG00000148377	IDI2	0	0	0	0	0	0	0	0	0	0	0	0	0	0	0	1
rs11915200	3	59716089	59716089	+	ENSG00000243295	CFAP20DC-DT	0	0	0	1	0	0	0	1	0	0	0	0	0	0	0	0
rs117087864	15	94949016	94949016	+	ENSG00000277654	ENSG00000277654	0	0	0	6	0	0	0	6	0	0	0	0	0	0	0	0
rs143647967	8	11111459	11111459	+	ENSG00000171044	XKR6	0	0	0	1	0	0	0	0	0	0	0	0	0	0	0	0
rs142927674	11	71192159	71192159	+	ENSG00000162105	SHANK2	0	0	0	2	0	0	0	1	0	0	0	0	0	0	0	0
rs185328890	14	40669128	40669128	+	ENSG00000286099	ENSG00000286099	0	0	0	1	0	0	0	1	0	0	0	0	0	0	0	0
rs2833878	21	32546760	32546760	+	ENSG00000242220	TCP10L	0	0	8	13	0	0	0	5	0	0	0	0	0	0	0	0
rs2833878	21	32546760	32546760	+	ENSG00000265590	CFAP298-TCP10L	0	0	8	13	0	0	0	5	0	0	0	0	0	0	0	0
rs113323643	2	204716243	204716243	+	ENSG00000116117	PARD3B	0	0	1	5	0	0	0	0	0	0	0	0	0	0	0	0
rs73098334	2	238088952	238088952	+	ENSG00000132330	SCLY	0	0	1	11	0	0	0	2	0	0	0	0	0	0	0	0
rs73098334	2	238088952	238088952	+	ENSG00000258984	UBE2F-SCLY	0	0	1	11	0	0	0	2	0	0	0	0	0	0	0	0
rs147178425	6	107721490	107721490	+	ENSG00000146285	SCML4	0	0	0	18	0	0	0	10	0	0	0	0	0	0	0	0
rs138043619	1	112182155	112182155	+	ENSG00000231246	LINC02884	0	0	0	1	0	0	0	1	0	0	0	0	0	0	0	0
rs56010617	7	121460379	121460379	+	ENSG00000289578	ENSG00000289578	0	0	0	2	0	0	0	2	0	0	0	0	0	0	0	0
rs148574625	14	35624916	35624916	+	ENSG00000174373	RALGAPA1	0	0	0	8	0	0	0	0	0	0	0	0	0	0	0	0
rs140969490	9	28922984	28922984	+	ENSG00000174482	LINGO2	0	0	0	8	0	0	0	0	0	0	0	0	0	0	0	0
rs193205598	11	68575028	68575028	+	ENSG00000110075	PPP6R3	0	0	1	11	0	0	0	0	0	0	0	0	0	0	0	0
rs2459067	10	122035558	122035558	+	ENSG00000138162	TACC2	0	0	0	20	0	0	0	4	0	0	0	0	0	0	0	0
rs7976920	12	131511173	131511173	+	ENSG00000256209	ENSG00000256209	0	0	0	2	0	0	0	2	0	0	0	0	0	0	0	0
rs575884215	1	89902448	89902448	+	ENSG00000171492	LRRC8D	0	0	1	8	0	0	0	0	0	0	0	0	0	0	0	0
rs575884215	1	89902448	89902448	+	ENSG00000271949	ENSG00000271949	0	0	1	8	0	0	0	0	0	0	0	0	0	0	0	0
rs1503964	14	93432080	93432080	+	ENSG00000133958	UNC79	0	0	0	6	0	0	0	0	0	0	0	0	0	0	0	0
rs77723472	2	219390693	219390693	+	ENSG00000123992	DNPEP	0	0	1	6	0	0	0	1	0	0	0	0	0	0	0	0
rs77723472	2	219390693	219390693	+	ENSG00000229525	DNPEP-AS1	0	0	1	6	0	0	0	1	0	0	0	0	0	0	0	0
rs7272495	20	3872904	3872904	+	ENSG00000088888	MAVS	2	0	0	0	0	0	0	0	0	0	0	0	0	0	0	0
rs10955275	8	101757156	101757156	+	ENSG00000104490	NCALD	0	0	0	72	0	0	0	3	0	0	0	0	0	0	0	0
rs191244211	9	68979106	68979106	+	ENSG00000107242	PIP5K1B	0	0	1	3	0	0	0	0	0	0	0	0	0	0	0	0
rs75388769	1	243145102	243145102	+	ENSG00000143702	CEP170	0	0	0	9	0	0	0	0	0	0	0	0	0	0	0	0
rs2007790	2	109138200	109138200	+	ENSG00000172985	SH3RF3	0	0	0	1	0	0	0	0	0	0	0	0	0	0	0	0
rs138869494	2	164179534	164179534	+	ENSG00000237844	ENSG00000237844	0	0	0	1	0	0	0	1	0	0	0	0	0	0	0	0
rs192473716	9	9448573	9448573	+	ENSG00000153707	PTPRD	0	0	0	4	0	0	0	0	0	0	0	0	0	0	0	0
rs555404948	14	97930653	97930653	+	ENSG00000246223	LINC01550	0	0	0	2	0	0	0	2	0	0	0	0	0	0	0	0
rs2185888	4	2979826	2979826	+	ENSG00000125388	GRK4	0	0	0	4	0	0	0	0	0	0	0	0	0	0	0	0
rs56239341	1	177454978	177454978	+	ENSG00000224968	LINC01645	0	0	0	13	0	0	0	13	0	0	0	0	0	0	0	0
rs56239341	1	177454978	177454978	+	ENSG00000227579	ENSG00000227579	0	0	0	13	0	0	0	13	0	0	0	0	0	0	0	0
rs11145366	9	77282201	77282201	+	ENSG00000197969	VPS13A	0	0	0	0	0	0	1	0	0	0	0	0	0	0	0	4
rs140226000	6	37860499	37860499	+	ENSG00000156639	ZFAND3	0	0	0	3	0	0	0	0	0	0	0	0	0	0	0	0
rs71407345	15	90904936	90904936	+	ENSG00000196547	MAN2A2	0	0	2	9	0	0	0	1	0	0	0	0	0	0	0	0
rs4131930	5	20678477	20678477	+	ENSG00000251629	LINC02241	0	0	0	118	0	0	0	118	0	0	0	0	0	0	0	0
rs114897528	2	21617228	21617228	+	ENSG00000233005	ENSG00000233005	0	0	0	2	0	0	0	2	0	0	0	0	0	0	0	0
rs114897528	2	21617228	21617228	+	ENSG00000235537	ENSG00000235537	0	0	0	2	0	0	0	2	0	0	0	0	0	0	0	0
rs7207426	17	53794559	53794559	+	ENSG00000285939	ENSG00000285939	0	0	0	2	0	0	0	2	0	0	0	0	0	0	0	0
rs73979172	17	14153666	14153666	+	ENSG00000006695	COX10	0	0	4	5	0	0	0	0	0	0	0	0	0	0	0	0
rs145516028	2	158225114	158225114	+	ENSG00000153237	CCDC148	0	0	2	6	0	0	0	1	0	0	0	0	0	0	0	0
rs145516028	2	158225114	158225114	+	ENSG00000227480	CCDC148-AS1	0	0	2	6	0	0	0	1	0	0	0	0	0	0	0	0
rs12441112	15	33841525	33841525	+	ENSG00000198838	RYR3	0	0	3	13	0	0	0	4	0	0	0	0	0	0	0	0
rs114150340	2	218864856	218864856	+	ENSG00000115596	WNT6	0	0	0	4	0	0	0	2	0	0	0	0	0	0	0	0
rs74091488	12	59035817	59035817	+	ENSG00000257443	LRIG3-DT	0	0	0	2	0	0	0	2	0	0	0	0	0	0	0	0
rs72697355	14	89928440	89928440	+	ENSG00000140025	EFCAB11	0	0	2	11	0	0	0	4	0	0	0	0	0	0	0	0
rs72697355	14	89928440	89928440	+	ENSG00000259053	ENSG00000259053	0	0	2	11	0	0	0	4	0	0	0	0	0	0	0	0
rs2800592	9	15180318	15180318	+	ENSG00000155158	TTC39B	0	0	0	6	0	0	0	1	0	0	0	0	0	0	0	0
rs113085458	8	102932626	102932626	+	ENSG00000253320	MAILR	0	0	0	6	0	0	0	6	0	0	0	0	0	0	0	0
rs117848662	13	33104381	33104381	+	ENSG00000133121	STARD13	4	0	0	0	0	0	0	0	0	0	0	0	0	0	0	0
rs534812757	3	149213165	149213165	+	ENSG00000047457	CP	0	0	2	8	0	0	0	2	0	0	0	0	0	0	0	0
rs11042349	11	9426932	9426932	+	ENSG00000205339	IPO7	0	0	0	1	0	0	0	0	0	0	0	0	0	0	0	0
rs115109563	2	68064135	68064135	+	ENSG00000197223	C1D	0	0	0	1	0	0	0	1	0	0	0	0	0	0	0	0
rs141912306	7	151823998	151823998	+	ENSG00000106617	PRKAG2	0	0	1	5	0	0	0	1	0	0	0	0	0	0	0	0
rs75168365	17	6626475	6626475	+	ENSG00000198920	KIAA0753	0	0	2	5	0	0	0	1	0	0	0	0	0	0	0	0
rs376537866	6	151201975	151201975	+	ENSG00000223598	ENSG00000223598	0	0	0	2	0	0	0	2	0	0	0	0	0	0	0	0
rs111416269	7	43346316	43346316	+	ENSG00000002746	HECW1	0	0	0	3	0	0	0	1	0	0	0	0	0	0	0	0
rs56242440	7	112686516	112686516	+	ENSG00000223646	ENSG00000223646	0	0	0	35	0	0	0	35	0	0	0	0	0	0	0	0
rs79589812	21	46181088	46181088	+	ENSG00000160284	SPATC1L	0	0	0	4	0	0	0	0	0	0	0	0	0	0	0	0
rs565033400	7	47314593	47314593	+	ENSG00000136205	TNS3	0	0	0	7	0	0	0	0	0	0	0	0	0	0	0	0
rs147053744	2	213370751	213370751	+	ENSG00000144451	SPAG16	0	0	3	5	0	0	0	0	0	0	0	0	0	0	0	0
rs12153319	5	38149451	38149451	+	ENSG00000248461	LINC02119	0	0	0	6	0	0	0	6	0	0	0	0	0	0	0	0
rs192390044	8	59592889	59592889	+	ENSG00000253260	ENSG00000253260	0	0	0	2	0	0	0	2	0	0	0	0	0	0	0	0
rs116809199	19	21464270	21464270	+	ENSG00000269237	ENSG00000269237	0	0	1	1	0	0	0	0	0	0	0	0	0	0	0	0
rs7577861	2	232824587	232824587	+	ENSG00000204120	GIGYF2	0	0	0	28	0	0	0	2	0	0	0	0	0	0	0	0
rs538518715	22	42825785	42825785	+	ENSG00000242247	ARFGAP3	0	0	0	4	0	0	0	0	0	0	0	0	0	0	0	0
rs12500960	4	57610893	57610893	+	ENSG00000250333	ENSG00000250333	0	0	0	2	0	0	0	2	0	0	0	0	0	0	0	0
rs12094958	1	242177290	242177290	+	ENSG00000180287	PLD5	0	0	3	10	0	0	0	4	0	0	0	0	0	0	0	0
rs12094958	1	242177290	242177290	+	ENSG00000272865	ENSG00000272865	0	0	3	10	0	0	0	4	0	0	0	0	0	0	0	0
rs192903958	11	10280927	10280927	+	ENSG00000133812	SBF2	0	0	6	26	0	0	0	5	0	0	0	0	0	0	0	0
rs10835521	11	4034774	4034774	+	ENSG00000167323	STIM1	0	0	2	25	0	0	0	4	0	0	0	0	0	0	0	0
rs10816788	9	109228740	109228740	+	ENSG00000095203	EPB41L4B	0	0	0	2	0	0	0	0	0	0	0	0	0	0	0	0
rs142963694	2	38055950	38055950	+	ENSG00000115841	RMDN2	0	0	0	3	0	0	0	2	0	0	0	0	0	0	0	0
rs142963694	2	38055950	38055950	+	ENSG00000235848	RMDN2-AS1	0	0	0	3	0	0	0	2	0	0	0	0	0	0	0	0
rs79508796	9	109709342	109709342	+	ENSG00000157654	PALM2AKAP2	0	0	0	2	0	0	0	0	0	0	0	0	0	0	0	0
rs10482852	21	14319663	14319663	+	ENSG00000243064	ABCC13	0	0	0	2	0	0	0	2	0	0	0	0	0	0	0	0
rs10482852	21	14319663	14319663	+	ENSG00000291052	ABCC13	0	0	0	2	0	0	0	2	0	0	0	0	0	0	0	0
rs7648567	3	54414337	54414337	+	ENSG00000157445	CACNA2D3	0	0	6	18	0	0	0	0	0	0	0	0	0	0	0	0
rs6679639	1	230353583	230353583	+	ENSG00000177614	PGBD5	0	0	0	2	0	0	0	0	0	0	0	0	0	0	0	0
rs877386	8	19364153	19364153	+	ENSG00000104611	SH2D4A	0	0	0	0	0	6	2	0	0	0	0	0	0	0	0	0
rs57990675	6	108658692	108658692	+	ENSG00000118689	FOXO3	0	0	0	3	0	0	0	0	0	0	0	0	0	0	0	0
rs1420153	7	33252023	33252023	+	ENSG00000122507	BBS9	0	0	4	19	0	0	0	3	0	0	0	0	0	0	0	0
rs77668309	2	100002887	100002887	+	ENSG00000144218	AFF3	0	0	2	8	0	0	0	1	0	0	0	0	0	0	0	0
rs114310989	6	152123789	152123789	+	ENSG00000091831	ESR1	0	0	1	19	0	0	0	5	0	0	0	0	0	0	0	0
rs114310989	6	152123789	152123789	+	ENSG00000131018	SYNE1	0	0	1	19	0	0	0	5	0	0	0	0	0	0	0	0
rs9827002	3	8214793	8214793	+	ENSG00000227110	LMCD1-AS1	0	0	0	8	0	0	0	8	0	0	0	0	0	0	0	0
rs542866502	5	116384241	116384241	+	ENSG00000145781	COMMD10	0	0	0	1	0	0	0	1	0	0	0	0	0	0	0	0
rs11103886	12	86211328	86211328	+	ENSG00000182050	MGAT4C	0	0	0	20	0	0	0	8	0	0	0	0	0	0	0	0
rs139300145	19	47023917	47023917	+	ENSG00000130751	NPAS1	0	0	0	3	0	0	0	0	0	0	0	0	0	0	0	0
rs481221	5	172918532	172918532	+	ENSG00000113719	ERGIC1	0	0	30	60	0	0	0	18	0	0	0	0	0	0	0	0
rs75001350	16	87996832	87996832	+	ENSG00000172530	BANP	0	0	3	14	0	0	0	0	0	0	0	0	0	0	0	0
rs116286809	2	17990182	17990182	+	ENSG00000170745	KCNS3	0	0	0	1	0	0	0	1	0	0	0	0	0	0	0	0
rs376075334	18	42608605	42608605	+	ENSG00000267586	LINC00907	0	0	0	1	0	0	0	1	0	0	0	0	0	0	0	0
rs67476894	15	29511039	29511039	+	ENSG00000104059	ENTREP2	0	0	0	2	0	0	0	1	0	0	0	0	0	0	0	0
rs12292509	11	29631140	29631140	+	ENSG00000254530	LINC02755	0	0	0	2	0	0	3	2	0	0	0	0	0	0	0	0
rs12292509	11	29631140	29631140	+	ENSG00000255117	LINC02546	0	0	0	2	0	0	3	2	0	0	0	0	0	0	0	0
rs3123013	1	69092397	69092397	+	ENSG00000223883	LINC01707	0	0	0	10	0	0	0	10	0	0	0	0	0	0	0	0
rs487111	1	237896567	237896567	+	ENSG00000237250	ENSG00000237250	0	0	0	2	0	0	0	2	0	0	0	0	0	0	0	0
rs5761571	22	20966418	20966418	+	ENSG00000183773	AIFM3	0	0	1	8	0	0	0	4	0	0	0	0	0	0	0	0
rs143143245	1	211951508	211951508	+	ENSG00000143493	INTS7	0	0	4	14	0	0	0	0	0	0	0	0	0	0	0	0
rs117314637	8	68432955	68432955	+	ENSG00000165084	C8orf34	0	0	0	4	0	0	0	1	0	0	0	0	0	0	0	0
rs72902855	2	184301549	184301549	+	ENSG00000286980	ENSG00000286980	0	0	0	1	0	0	0	1	0	0	0	0	0	0	0	0
rs55681823	11	78824367	78824367	+	ENSG00000149256	TENM4	0	0	0	2	0	0	0	0	0	0	0	0	0	0	0	0
rs145382925	17	51314570	51314570	+	ENSG00000249383	LINC02071	0	0	0	1	0	0	0	1	0	0	0	0	0	0	0	0
rs138639495	15	51100173	51100173	+	ENSG00000183578	TNFAIP8L3	0	0	0	2	0	0	0	1	0	0	0	0	0	0	0	0
rs138639495	15	51100173	51100173	+	ENSG00000259240	MIR4713HG	0	0	0	2	0	0	0	1	0	0	0	0	0	0	0	0
rs7342622	15	81964628	81964628	+	ENSG00000259692	ENSG00000259692	0	0	0	2	0	0	0	2	0	0	0	0	0	0	0	0
rs77636385	14	97113488	97113488	+	ENSG00000259026	ENSG00000259026	0	0	0	1	0	0	0	1	0	0	0	0	0	0	0	0
rs79065049	8	3819380	3819380	+	ENSG00000183117	CSMD1	0	0	0	10	0	0	0	0	0	0	0	0	0	0	0	0
rs114656027	5	149613187	149613187	+	ENSG00000183111	ARHGEF37	0	0	0	1	0	0	0	0	0	0	0	0	0	0	0	0
rs150645052	22	43494042	43494042	+	ENSG00000186732	MPPED1	0	0	0	2	0	0	0	0	0	0	0	0	0	0	0	0
rs116107929	1	114659881	114659881	+	ENSG00000175984	DENND2C	0	0	0	3	0	0	0	1	0	0	0	0	0	0	0	0
rs138406731	6	34492357	34492357	+	ENSG00000124507	PACSIN1	0	0	0	8	0	0	0	2	0	0	0	0	0	0	0	0
rs6808414	3	60970122	60970122	+	ENSG00000189283	FHIT	0	0	0	5	0	0	0	1	0	0	0	0	0	0	0	0
rs17182190	8	38437735	38437735	+	ENSG00000077782	FGFR1	0	0	6	38	0	0	0	9	0	0	0	0	0	0	0	0
rs12755156	1	82720859	82720859	+	ENSG00000233290	ENSG00000233290	0	0	0	4	0	0	0	4	0	0	0	0	0	0	0	0
rs113190814	13	23848293	23848293	+	ENSG00000027001	MIPEP	0	0	0	2	0	0	0	1	0	0	0	0	0	0	0	0
rs188702699	11	72081482	72081482	+	ENSG00000184154	LRRC51	0	0	6	22	0	0	0	2	0	0	0	0	0	0	0	0
rs188702699	11	72081482	72081482	+	ENSG00000284922	LRTOMT	0	0	6	22	0	0	0	2	0	0	0	0	0	0	0	0
rs189903225	11	35743662	35743662	+	ENSG00000166326	TRIM44	0	0	0	2	0	0	0	1	0	0	0	0	0	0	0	0
rs998365	11	7064831	7064831	+	ENSG00000158077	NLRP14	0	0	0	1	0	0	0	0	0	0	0	0	0	0	0	0
rs62081770	17	57924631	57924631	+	ENSG00000180891	CUEDC1	0	0	0	2	0	0	0	0	0	0	0	0	0	0	0	0
rs138894850	2	214169309	214169309	+	ENSG00000144451	SPAG16	0	0	2	5	0	0	0	1	0	0	0	0	0	0	0	0
rs117441792	13	110269768	110269768	+	ENSG00000187498	COL4A1	0	0	0	15	0	0	0	3	0	0	0	0	0	0	0	0
rs11135315	5	164474882	164474882	+	ENSG00000241956	LINC03000	0	0	0	22	0	0	0	22	0	0	0	0	0	0	0	0
rs844722	7	72093077	72093077	+	ENSG00000183166	CALN1	0	0	0	15	0	0	0	0	0	0	0	0	0	0	0	0
rs77517572	11	119672773	119672773	+	ENSG00000110400	NECTIN1	0	0	0	3	0	0	0	1	0	0	0	0	0	0	0	0
rs140205984	5	179510491	179510491	+	ENSG00000253652	ENSG00000253652	0	0	0	2	0	0	0	2	0	0	0	0	0	0	0	0
rs45457691	10	17115968	17115968	+	ENSG00000107611	CUBN	0	0	0	2	0	0	0	0	0	0	0	0	0	0	0	0
rs3739437	9	36840449	36840449	+	ENSG00000196092	PAX5	8	0	1	0	0	0	0	0	0	0	0	0	0	0	0	0
rs10131923	14	47447804	47447804	+	ENSG00000139915	MDGA2	0	0	2	4	0	0	0	0	0	0	0	0	0	0	0	0
rs184435620	4	52866230	52866230	+	ENSG00000128045	RASL11B	1	0	0	0	0	0	3	0	0	0	0	0	0	0	0	0
rs184435620	4	52866230	52866230	+	ENSG00000250302	LINC01618	1	0	0	0	0	0	3	0	0	0	0	0	0	0	0	0
rs114848831	5	162938878	162938878	+	ENSG00000254186	ENSG00000254186	0	0	0	2	0	0	0	2	0	0	0	0	0	0	0	0
rs2240868	12	6469454	6469454	+	ENSG00000139190	VAMP1	0	0	0	21	0	0	0	9	0	0	0	0	0	0	0	0
rs4243247	17	79933093	79933093	+	ENSG00000167291	TBC1D16	1	0	0	0	0	0	0	0	0	0	0	0	0	0	0	0
rs67817520	17	63631768	63631768	+	ENSG00000198909	MAP3K3	0	0	1	6	0	0	0	0	0	0	0	0	0	0	0	0
rs76952369	3	38917374	38917374	+	ENSG00000168356	SCN11A	0	0	6	18	0	0	0	0	0	0	0	0	0	0	0	0
rs184713023	4	166952399	166952399	+	ENSG00000196104	SPOCK3	0	0	9	24	0	0	0	0	0	0	0	0	0	0	0	0
rs7766100	6	8045812	8045812	+	ENSG00000188428	BLOC1S5	0	0	8	12	0	0	0	0	0	0	0	0	0	0	0	0
rs7766100	6	8045812	8045812	+	ENSG00000259040	BLOC1S5-TXNDC5	0	0	8	12	0	0	0	0	0	0	0	0	0	0	0	0
rs7766100	6	8045812	8045812	+	ENSG00000265818	EEF1E1-BLOC1S5	0	0	8	12	0	0	0	0	0	0	0	0	0	0	0	0
rs62468527	7	121162360	121162360	+	ENSG00000106034	CPED1	0	0	0	4	0	0	0	1	0	0	0	0	0	0	0	0
rs6490789	13	23273330	23273330	+	ENSG00000102683	SGCG	0	0	0	4	0	0	0	0	0	0	0	0	0	0	0	0
rs71492621	10	54565174	54565174	+	ENSG00000150275	PCDH15	0	0	6	50	0	0	0	2	0	0	0	0	0	0	0	0
rs71492621	10	54565174	54565174	+	ENSG00000234173	ENSG00000234173	0	0	6	50	0	0	0	2	0	0	0	0	0	0	0	0
rs141145183	3	77467309	77467309	+	ENSG00000185008	ROBO2	0	0	6	28	0	0	0	0	0	0	0	0	0	0	0	0
rs182017417	2	147989521	147989521	+	ENSG00000115947	ORC4	0	0	0	11	0	0	0	3	0	0	0	0	0	0	0	0
rs8103890	19	22507572	22507572	+	ENSG00000197360	ZNF98	0	0	0	4	0	0	0	2	0	0	0	0	0	0	0	0
rs1927650	1	35285060	35285060	+	ENSG00000146463	ZMYM4	0	0	0	2	0	0	0	0	0	0	0	0	0	0	0	0
rs12113798	7	1671403	1671403	+	ENSG00000225968	ELFN1	0	0	0	4	0	0	0	1	0	0	0	0	0	0	0	0
rs4855691	3	109092904	109092904	+	ENSG00000114487	MORC1	0	0	0	6	0	0	0	0	0	0	0	0	0	0	0	0
rs10416667	19	56039659	56039659	+	ENSG00000171487	NLRP5	0	0	0	1	0	0	0	0	0	0	0	0	0	0	0	0
rs117824763	13	48364711	48364711	+	ENSG00000139687	RB1	0	0	0	3	0	0	0	0	0	0	0	0	0	0	0	0
rs78371128	2	140977221	140977221	+	ENSG00000168702	LRP1B	0	0	0	2	0	0	0	0	0	0	0	0	0	0	0	0
rs7177781	15	86540845	86540845	+	ENSG00000273540	AGBL1	0	0	0	2	0	0	0	0	0	0	0	0	0	0	0	0
rs1558308	7	23696891	23696891	+	ENSG00000188732	FAM221A	0	0	3	18	0	0	0	3	0	0	0	0	0	0	0	0
rs56030520	6	140031509	140031509	+	ENSG00000236013	LINC02941	0	0	0	3	0	0	0	3	0	0	0	0	0	0	0	0
rs6451529	5	40575247	40575247	+	ENSG00000113638	TTC33	0	0	0	4	0	0	0	0	0	0	0	0	0	0	0	0
rs73338086	10	51499209	51499209	+	ENSG00000185532	PRKG1	0	0	0	9	0	0	0	1	0	0	0	0	0	0	0	0
rs2726778	4	149628620	149628620	+	ENSG00000234828	IQCM	0	0	2	8	0	0	0	2	0	0	0	0	0	0	0	0
rs982515	7	147038172	147038172	+	ENSG00000174469	CNTNAP2	0	0	0	7	0	0	0	6	0	0	0	0	0	0	0	0
rs171645	5	173061135	173061135	+	ENSG00000164463	CREBRF	0	0	0	5	0	0	0	1	0	0	0	0	0	0	0	0
rs9587950	13	109650374	109650374	+	ENSG00000285534	ENSG00000285534	0	0	0	1	0	0	0	1	0	0	0	0	0	0	0	0
rs6760943	2	12087671	12087671	+	ENSG00000224184	MIR3681HG	0	0	0	4	0	0	0	4	0	0	0	0	0	0	0	0
rs74916558	5	22746145	22746145	+	ENSG00000154162	CDH12	0	0	0	2	0	0	0	0	0	0	0	0	0	0	0	0
rs150684883	12	69909174	69909174	+	ENSG00000166268	MYRFL	0	0	0	4	0	0	0	2	0	0	0	0	0	0	0	0
rs150684883	12	69909174	69909174	+	ENSG00000257815	PRANCR	0	0	0	4	0	0	0	2	0	0	0	0	0	0	0	0
rs548946866	7	158557378	158557378	+	ENSG00000155093	PTPRN2	0	0	0	8	0	0	0	0	0	0	0	0	0	0	0	0
rs9505087	6	7232717	7232717	+	ENSG00000124782	RREB1	0	0	0	4	0	0	0	0	0	0	0	0	0	0	0	0
rs2456204	5	52883645	52883645	+	ENSG00000213949	ITGA1	0	0	1	3	0	0	0	1	0	0	0	0	0	0	0	0
rs55939787	17	12030336	12030336	+	ENSG00000065559	MAP2K4	0	0	7	10	0	0	0	1	0	0	0	0	0	0	0	0
rs139440388	2	65211288	65211288	+	ENSG00000273763	ENSG00000273763	0	0	0	4	0	0	0	4	0	0	0	0	0	0	0	0
rs6859912	5	80216034	80216034	+	ENSG00000164300	SERINC5	0	0	4	10	0	0	0	2	0	0	0	0	0	0	0	0
rs187699535	17	14480252	14480252	+	ENSG00000230647	ENSG00000230647	0	0	0	1	0	0	0	1	0	0	0	0	0	0	0	0
rs73297212	20	58991107	58991107	+	ENSG00000101158	NELFCD	4	0	2	14	0	0	2	8	0	0	0	0	0	0	0	0
rs73297212	20	58991107	58991107	+	ENSG00000101160	CTSZ	4	0	2	14	0	0	2	8	0	0	0	0	0	0	0	0
rs192026669	3	51294790	51294790	+	ENSG00000088538	DOCK3	0	0	0	1	0	0	0	0	0	0	0	0	0	0	0	0
rs9898814	17	66010906	66010906	+	ENSG00000154240	CEP112	0	0	4	11	0	0	0	1	0	0	0	0	0	0	0	0
rs78468414	4	161823345	161823345	+	ENSG00000168843	FSTL5	0	0	0	3	0	0	0	0	0	0	0	0	0	0	0	0
rs17423670	8	20997015	20997015	+	ENSG00000254092	ENSG00000254092	0	0	0	7	0	0	0	7	0	0	0	0	0	0	0	0
rs4554400	7	113995892	113995892	+	ENSG00000154415	PPP1R3A	0	0	0	2	0	0	0	0	0	0	0	0	0	0	0	0
rs38414	7	30504744	30504744	+	ENSG00000006625	GGCT	0	7	2	1	0	0	0	0	0	0	0	0	0	0	0	0
rs38414	7	30504744	30504744	+	ENSG00000281039	ENSG00000281039	0	7	2	1	0	0	0	0	0	0	0	0	0	0	0	0
rs1839406	3	143028146	143028146	+	ENSG00000163714	U2SURP	0	0	4	12	0	0	0	4	0	0	0	0	0	0	0	0
rs1651665	16	57022551	57022551	+	ENSG00000140853	NLRC5	0	0	3	12	0	0	0	0	0	0	0	0	0	0	0	0
rs183251385	10	49419398	49419398	+	ENSG00000235939	ENSG00000235939	0	0	0	0	0	0	2	0	0	0	0	0	0	0	0	0
rs11923177	3	152132318	152132318	+	ENSG00000239941	LINC02917	0	0	0	3	0	0	0	3	0	0	0	0	0	0	0	0
rs138925835	12	75858494	75858494	+	ENSG00000258077	ENSG00000258077	0	0	0	1	0	0	0	1	0	0	0	0	0	0	0	0
rs541362694	9	122265154	122265154	+	ENSG00000148187	MRRF	0	0	1	8	0	0	0	2	0	0	0	0	0	0	0	0
rs78073657	6	127201737	127201737	+	ENSG00000286215	ENSG00000286215	0	0	0	40	0	0	0	40	0	0	0	0	0	0	0	0
rs140488322	5	174967273	174967273	+	ENSG00000204754	LINC01951	0	0	0	1	0	0	0	1	0	0	0	0	0	0	0	0
rs141122130	11	27178702	27178702	+	ENSG00000254560	BBOX1-AS1	0	0	0	6	0	0	0	6	0	0	0	0	0	0	0	0
rs147716605	4	100641018	100641018	+	ENSG00000164035	EMCN	0	0	0	1	0	0	0	1	0	0	0	0	0	0	0	0
rs15995	7	45183945	45183945	+	ENSG00000122679	RAMP3	1	0	0	2	0	0	0	0	0	0	0	0	0	0	0	0
rs183275727	7	5454343	5454343	+	ENSG00000155034	FBXL18	0	0	1	1	0	0	0	0	0	0	0	0	0	0	0	0
rs9611265	22	40102489	40102489	+	ENSG00000100354	TNRC6B	0	0	0	6	0	0	0	0	0	0	0	0	0	0	0	0
rs180671688	8	51302531	51302531	+	ENSG00000253664	ENSG00000253664	0	0	0	1	0	0	0	1	0	0	0	0	0	0	0	0
rs58426353	7	8075882	8075882	+	ENSG00000106415	GLCCI1	0	0	1	5	0	0	0	3	0	0	0	0	0	0	0	0
rs73321868	14	88402854	88402854	+	ENSG00000042317	SPATA7	0	0	7	15	0	0	0	2	0	0	0	0	0	0	0	0
rs113633605	2	12572420	12572420	+	ENSG00000224184	MIR3681HG	0	0	0	2	0	0	0	2	0	0	0	0	0	0	0	0
rs569229354	11	126125376	126125376	+	ENSG00000287666	ENSG00000287666	0	0	0	1	0	0	0	1	0	0	0	0	0	0	0	0
rs12085319	1	10969421	10969421	+	ENSG00000175262	C1orf127	0	0	0	4	0	0	0	0	0	0	0	0	0	0	0	0
rs10102155	8	19141706	19141706	+	ENSG00000253557	ENSG00000253557	0	0	0	4	0	0	0	4	0	0	0	0	0	0	0	0
rs10102155	8	19141706	19141706	+	ENSG00000254242	ENSG00000254242	0	0	0	4	0	0	0	4	0	0	0	0	0	0	0	0
rs533358213	4	9697845	9697845	+	ENSG00000186234	FAM86MP	0	0	0	2	0	0	0	2	0	0	0	0	0	0	0	0
rs577136645	21	35301244	35301244	+	ENSG00000159216	RUNX1	0	0	0	1	0	0	0	0	0	0	0	0	0	0	0	0
rs151275821	2	149921250	149921250	+	ENSG00000231969	MMADHC-DT	0	0	0	2	0	0	0	2	0	0	0	0	0	0	0	0
rs34742470	11	4923969	4923969	+	ENSG00000167346	MMP26	0	0	0	2	0	1	0	0	0	0	0	0	0	0	0	0
rs34742470	11	4923969	4923969	+	ENSG00000278870	OR51G1	0	0	0	2	0	1	0	0	0	0	0	0	0	0	0	0
rs45537332	19	38889313	38889313	+	ENSG00000068903	SIRT2	0	0	2	8	0	1	3	1	0	0	0	0	0	0	0	0
rs181408535	10	73084410	73084410	+	ENSG00000122884	P4HA1	0	0	0	5	0	0	0	0	0	0	0	0	0	0	0	0
rs4875231	8	3467680	3467680	+	ENSG00000183117	CSMD1	0	0	0	10	0	0	0	0	0	0	0	0	0	0	0	0
rs28414952	4	76561775	76561775	+	ENSG00000138771	SHROOM3	0	0	0	9	0	0	0	6	0	0	0	0	0	0	0	0
rs7131469	11	3885247	3885247	+	ENSG00000167323	STIM1	0	0	2	21	0	0	0	3	0	0	0	0	0	0	0	0
rs8084248	18	8136858	8136858	+	ENSG00000173482	PTPRM	0	0	0	7	0	0	0	1	0	0	0	0	0	0	0	0
rs2837690	21	40537157	40537157	+	ENSG00000171587	DSCAM	0	0	0	1	0	0	0	0	0	0	0	0	0	0	0	0
rs138508581	13	26168322	26168322	+	ENSG00000127870	RNF6	0	0	0	1	0	0	0	1	0	0	0	0	0	0	0	0
rs11718408	3	8258585	8258585	+	ENSG00000227110	LMCD1-AS1	0	0	0	5	0	0	0	5	0	0	0	0	0	0	0	0
rs6854218	4	76234435	76234435	+	ENSG00000138760	SCARB2	0	2	0	4	0	0	0	0	0	0	0	0	0	0	0	0
rs6854218	4	76234435	76234435	+	ENSG00000189157	FAM47E	0	2	0	4	0	0	0	0	0	0	0	0	0	0	0	0
rs394908	16	23451984	23451984	+	ENSG00000168434	COG7	0	0	0	2	0	0	0	0	0	0	0	0	0	0	0	0
rs77418166	6	97756622	97756622	+	ENSG00000271860	ENSG00000271860	0	0	0	9	0	0	0	9	0	0	0	0	0	0	0	0
rs7975859	12	124144097	124144097	+	ENSG00000178882	RFLNA	0	0	0	2	0	0	0	1	0	0	0	0	0	0	0	0
rs541677635	10	66690594	66690594	+	ENSG00000183230	CTNNA3	0	0	4	16	0	0	0	4	0	0	0	0	0	0	0	0
rs72834585	6	15332628	15332628	+	ENSG00000008083	JARID2	0	0	0	2	0	0	0	0	0	0	0	0	0	0	0	0
rs12204771	6	8082341	8082341	+	ENSG00000124802	EEF1E1	0	0	2	8	0	0	0	0	0	0	0	0	0	0	0	0
rs12204771	6	8082341	8082341	+	ENSG00000265818	EEF1E1-BLOC1S5	0	0	2	8	0	0	0	0	0	0	0	0	0	0	0	0
rs75001569	4	128889343	128889343	+	ENSG00000151466	SCLT1	0	0	1	7	0	0	0	3	0	0	0	0	0	0	0	0
rs78041723	4	100402772	100402772	+	ENSG00000164035	EMCN	0	0	0	4	0	0	0	0	0	0	0	0	0	0	0	0
rs191947718	14	25992633	25992633	+	ENSG00000257986	LINC02306	0	0	0	3	0	0	0	3	0	0	0	0	0	0	0	0
rs191947718	14	25992633	25992633	+	ENSG00000285633	ENSG00000285633	0	0	0	3	0	0	0	3	0	0	0	0	0	0	0	0
rs10227250	7	13707097	13707097	+	ENSG00000229618	ENSG00000229618	0	0	0	1	0	0	0	1	0	0	0	0	0	0	0	0
rs62366600	5	75472997	75472997	+	ENSG00000113163	CERT1	0	0	2	20	0	0	0	1	0	0	0	0	0	0	0	0
rs7261098	20	16028542	16028542	+	ENSG00000172264	MACROD2	0	0	0	6	0	0	0	1	0	0	0	0	0	0	0	0
rs11208352	1	64088810	64088810	+	ENSG00000185483	ROR1	0	0	0	3	0	0	0	1	0	0	0	0	0	0	0	0
rs192878741	18	8805592	8805592	+	ENSG00000168502	MTCL1	0	0	1	8	0	0	0	2	0	0	0	0	0	0	0	0
rs11210565	1	42039689	42039689	+	ENSG00000287587	ENSG00000287587	0	0	0	1	0	0	0	1	0	0	0	0	0	0	0	0
rs528084564	2	113960086	113960086	+	ENSG00000115091	ACTR3	1	0	0	0	0	0	0	0	0	0	0	0	0	0	0	0
rs185576437	8	133081490	133081490	+	ENSG00000042832	TG	0	0	1	18	0	0	0	4	0	0	0	0	0	0	0	0
rs185576437	8	133081490	133081490	+	ENSG00000155926	SLA	0	0	1	18	0	0	0	4	0	0	0	0	0	0	0	0
rs116325009	3	56596529	56596529	+	ENSG00000180376	CCDC66	0	0	2	7	0	0	0	2	0	0	0	0	0	0	0	0
rs7765089	6	156259632	156259632	+	ENSG00000287092	ENSG00000287092	0	0	0	3	0	0	0	3	0	0	0	0	0	0	0	0
rs78908273	14	60140696	60140696	+	ENSG00000126773	PCNX4	2	0	0	1	0	0	0	0	0	0	0	0	0	0	0	0
rs151227895	8	22626918	22626918	+	ENSG00000147439	BIN3	0	0	1	7	0	0	0	2	0	0	0	0	0	0	0	0
rs2597387	8	20695600	20695600	+	ENSG00000253300	ENSG00000253300	0	0	0	12	0	0	0	12	0	0	0	0	0	0	0	0
rs143423722	3	137008871	137008871	+	ENSG00000174564	IL20RB	0	0	2	3	0	0	0	0	0	0	0	0	0	0	0	0
rs186948142	16	71172476	71172476	+	ENSG00000157423	HYDIN	0	0	1	8	0	0	0	1	0	0	0	0	0	0	0	0
rs6711877	2	230942512	230942512	+	ENSG00000135898	GPR55	0	0	0	2	0	0	0	0	0	0	0	0	0	0	0	0
rs111464754	17	68322937	68322937	+	ENSG00000141337	ARSG	0	0	0	3	0	0	0	0	0	0	0	0	0	0	0	0
rs112189959	3	148082924	148082924	+	ENSG00000241131	LINC02032	0	0	0	7	0	0	0	7	0	0	0	0	0	0	0	0
rs13162157	5	24119661	24119661	+	ENSG00000248874	LINC02899	0	0	0	1	0	0	0	1	0	0	0	0	0	0	0	0
rs181347573	4	61645775	61645775	+	ENSG00000150471	ADGRL3	0	0	0	16	0	0	0	1	0	0	0	0	0	0	0	0
rs59357314	1	212265893	212265893	+	ENSG00000226251	LINC02608	0	0	0	2	0	0	0	2	0	0	0	0	0	0	0	0
rs8025117	15	93102608	93102608	+	ENSG00000288991	ENSG00000288991	0	0	0	1	0	0	0	1	0	0	0	0	0	0	0	0
rs1795314	3	41563477	41563477	+	ENSG00000168038	ULK4	0	0	0	3	0	0	0	0	0	0	0	0	0	0	0	0
rs201565860	20	1630337	1630337	+	ENSG00000089012	SIRPG	0	0	0	7	0	0	0	2	0	0	0	0	0	0	0	0
rs7687857	4	42267258	42267258	+	ENSG00000285454	ENSG00000285454	0	0	0	0	0	0	2	0	0	0	0	0	0	0	0	0
rs1937712	10	51860059	51860059	+	ENSG00000185532	PRKG1	0	0	0	16	0	0	0	0	0	0	0	0	0	0	0	0
rs77864939	2	21790348	21790348	+	ENSG00000233005	ENSG00000233005	0	0	0	1	0	0	0	1	0	0	0	0	0	0	0	0
rs145916106	7	154882602	154882602	+	ENSG00000130226	DPP6	0	0	0	9	0	0	0	3	0	0	0	0	0	0	0	0
rs182818162	11	105330840	105330840	+	ENSG00000255501	CARD18	0	0	0	2	0	0	0	1	0	0	0	0	0	0	0	0
rs56129512	4	14847608	14847608	+	ENSG00000248360	LINC00504	0	0	0	6	0	0	0	6	0	0	0	0	0	0	0	0
rs2251588	8	22987468	22987468	+	ENSG00000008853	RHOBTB2	0	1	0	2	0	0	0	1	0	0	0	0	0	0	0	0
rs2251588	8	22987468	22987468	+	ENSG00000134020	PEBP4	0	1	0	2	0	0	0	1	0	0	0	0	0	0	0	0
rs2251588	8	22987468	22987468	+	ENSG00000245025	ENSG00000245025	0	1	0	2	0	0	0	1	0	0	0	0	0	0	0	0
rs182023415	9	86024815	86024815	+	ENSG00000135040	NAA35	1	0	0	0	0	0	0	0	0	0	0	0	0	0	0	0
rs192062832	16	73360996	73360996	+	ENSG00000140836	ZFHX3	0	0	0	1	0	0	0	0	0	0	0	0	0	0	0	0
rs77988786	5	150902496	150902496	+	ENSG00000145908	ZNF300	0	0	0	5	0	0	0	0	0	0	0	0	0	0	0	0
rs73156612	13	21536915	21536915	+	ENSG00000165487	MICU2	0	0	0	4	0	0	0	2	0	0	0	0	0	0	0	0
rs191218841	18	36396291	36396291	+	ENSG00000134775	FHOD3	0	0	0	4	0	0	0	1	0	0	0	0	0	0	0	0
rs1055095	3	36986442	36986442	+	ENSG00000178567	EPM2AIP1	1	0	0	0	0	0	0	0	0	0	0	0	0	0	0	0
rs11951704	5	144258951	144258951	+	ENSG00000183775	KCTD16	0	0	0	2	0	0	0	0	0	0	0	0	0	0	0	0
rs73711267	8	119419785	119419785	+	ENSG00000136999	CCN3	0	0	0	1	0	0	0	0	0	0	0	0	0	0	0	0
rs34040250	9	27454488	27454488	+	ENSG00000120162	MOB3B	0	0	0	1	0	0	0	0	0	0	0	0	0	0	0	0
rs78258961	18	9758023	9758023	+	ENSG00000168461	RAB31	1	0	3	3	0	0	0	0	0	0	0	0	0	0	0	0
rs190555193	2	24079934	24079934	+	ENSG00000115129	TP53I3	0	0	0	18	0	0	0	10	0	0	0	0	0	0	0	0
rs190555193	2	24079934	24079934	+	ENSG00000219626	FAM228B	0	0	0	18	0	0	0	10	0	0	0	0	0	0	0	0
rs9475607	6	56195026	56195026	+	ENSG00000124749	COL21A1	0	0	0	4	0	0	0	0	0	0	0	0	0	0	0	0
rs7873243	9	123588053	123588053	+	ENSG00000119522	DENND1A	0	0	1	8	0	0	0	3	0	0	0	0	0	0	0	0
rs1991330	15	48437207	48437207	+	ENSG00000166147	FBN1	0	0	3	5	0	0	0	0	0	0	0	0	0	0	0	0
rs2221402	21	24099957	24099957	+	ENSG00000287801	ENSG00000287801	0	0	0	2	0	0	0	2	0	0	0	0	0	0	0	0
rs4514365	11	26654966	26654966	+	ENSG00000134343	ANO3	0	0	0	12	0	0	0	0	0	0	0	0	0	0	0	0
rs115945963	1	175598118	175598118	+	ENSG00000116147	TNR	0	0	0	2	0	0	0	0	0	0	0	0	0	0	0	0
rs7799525	7	120204088	120204088	+	ENSG00000233417	ENSG00000233417	0	0	0	1	0	0	0	1	0	0	0	0	0	0	0	0
rs76961500	1	87993355	87993355	+	ENSG00000237505	PKN2-AS1	0	0	0	4	0	0	0	4	0	0	0	0	0	0	0	0
rs140895158	7	91408756	91408756	+	ENSG00000235450	ENSG00000235450	0	0	0	2	0	0	0	2	0	0	0	0	0	0	0	0
rs140895158	7	91408756	91408756	+	ENSG00000243144	LINC02932	0	0	0	2	0	0	0	2	0	0	0	0	0	0	0	0
rs190831838	2	124829810	124829810	+	ENSG00000155052	CNTNAP5	0	0	0	4	0	0	0	0	0	0	0	0	0	0	0	0
rs4650137	1	69219417	69219417	+	ENSG00000223883	LINC01707	0	0	0	6	0	0	0	6	0	0	0	0	0	0	0	0
rs4650137	1	69219417	69219417	+	ENSG00000235446	LINC02791	0	0	0	6	0	0	0	6	0	0	0	0	0	0	0	0
rs7244823	18	25276754	25276754	+	ENSG00000198795	ZNF521	0	0	1	10	0	0	0	4	0	0	0	0	0	0	0	0
rs10513465	3	154833850	154833850	+	ENSG00000243969	ENSG00000243969	0	0	0	1	0	0	0	1	0	0	0	0	0	0	0	0
rs112661446	2	222871965	222871965	+	ENSG00000123983	ACSL3	0	0	7	29	0	0	0	7	0	0	0	0	0	0	0	0
rs2076341	1	176876392	176876392	+	ENSG00000152092	ASTN1	0	0	0	3	0	0	0	0	0	0	0	0	0	0	0	0
rs2532949	17	3861193	3861193	+	ENSG00000004660	CAMKK1	2	0	0	0	0	0	0	0	0	0	0	0	0	0	0	0
rs144880823	15	90389423	90389423	+	ENSG00000140575	IQGAP1	0	0	1	5	0	0	0	0	0	0	0	0	0	0	0	0
rs12659678	5	152707966	152707966	+	ENSG00000249484	LINC01470	0	0	0	10	0	0	0	10	0	0	0	0	0	0	0	0
rs12659678	5	152707966	152707966	+	ENSG00000286749	ENSG00000286749	0	0	0	10	0	0	0	10	0	0	0	0	0	0	0	0
rs10460067	18	42597651	42597651	+	ENSG00000267586	LINC00907	0	0	0	2	0	0	0	2	0	0	0	0	0	0	0	0
rs73782882	6	152547400	152547400	+	ENSG00000131018	SYNE1	0	0	1	15	0	0	0	1	0	0	0	0	0	0	0	0
rs7147564	14	64120815	64120815	+	ENSG00000054654	SYNE2	0	0	0	20	0	0	0	2	0	0	0	0	0	0	0	0
rs7147564	14	64120815	64120815	+	ENSG00000140009	ESR2	0	0	0	20	0	0	0	2	0	0	0	0	0	0	0	0
rs116719054	2	165292035	165292035	+	ENSG00000136531	SCN2A	0	0	3	11	0	0	0	2	0	0	0	0	0	0	0	0
rs185906391	5	35959267	35959267	+	ENSG00000145626	UGT3A1	0	0	1	5	0	0	0	1	0	0	0	0	0	0	0	0
rs142647507	8	88657316	88657316	+	ENSG00000253553	ENSG00000253553	0	0	0	12	0	0	0	12	0	0	0	0	0	0	0	0
rs540270217	2	156448615	156448615	+	ENSG00000115159	GPD2	0	0	0	5	0	0	0	1	0	0	0	0	0	0	0	0
rs551139	18	2825585	2825585	+	ENSG00000266049	ENSG00000266049	0	0	0	2	0	0	0	2	0	0	0	0	0	0	0	0
rs62294908	3	182474482	182474482	+	ENSG00000241098	LINC01994	0	0	0	1	0	0	0	1	0	0	0	0	0	0	0	0
rs149937831	15	49165903	49165903	+	ENSG00000156958	GALK2	0	0	8	14	0	0	0	2	0	0	0	0	0	0	0	0
rs201868869	9	75908992	75908992	+	ENSG00000099139	PCSK5	0	0	0	4	0	0	0	1	0	0	0	0	0	0	0	0
rs193009916	15	41964978	41964978	+	ENSG00000103966	EHD4	0	0	0	4	0	0	0	2	0	0	0	0	0	0	0	0
rs74077746	1	57646833	57646833	+	ENSG00000173406	DAB1	0	0	0	2	0	0	0	2	0	0	0	0	0	0	0	0
rs77452977	1	10046847	10046847	+	ENSG00000130939	UBE4B	0	0	0	4	0	0	0	0	0	0	0	0	0	0	0	0
rs2400292	5	147314406	147314406	+	ENSG00000169302	STK32A	0	0	2	10	0	0	0	2	0	0	0	0	0	0	0	0
rs146233635	10	130285556	130285556	+	ENSG00000236303	LINC02646	0	0	0	2	0	0	0	2	0	0	0	0	0	0	0	0
rs146233635	10	130285556	130285556	+	ENSG00000276375	ENSG00000276375	0	0	0	2	0	0	0	2	0	0	0	0	0	0	0	0
rs116005411	18	48234360	48234360	+	ENSG00000184828	ZBTB7C	0	0	0	23	0	0	0	0	0	0	0	0	0	0	0	0
rs75438348	9	69440912	69440912	+	ENSG00000107282	APBA1	0	0	0	2	0	0	0	0	0	0	0	0	0	0	0	0
rs7732703	5	7423821	7423821	+	ENSG00000078295	ADCY2	0	0	0	9	0	0	0	6	0	0	0	0	0	0	0	0
rs113230132	7	17911435	17911435	+	ENSG00000071189	SNX13	0	0	2	9	0	0	0	4	0	0	0	0	0	0	0	0
rs113999731	4	7451783	7451783	+	ENSG00000184985	SORCS2	0	0	0	3	0	0	0	1	0	0	0	0	0	0	0	0
rs57378417	3	50983205	50983205	+	ENSG00000088538	DOCK3	0	0	0	1	0	0	0	0	0	0	0	0	0	0	0	0
rs62071140	17	36893659	36893659	+	ENSG00000277268	LHX1-DT	0	0	0	1	0	0	0	1	0	0	0	0	0	0	0	0
rs113512812	4	30780346	30780346	+	ENSG00000169851	PCDH7	0	0	0	9	0	0	0	2	0	0	0	0	0	0	0	0
rs113512812	4	30780346	30780346	+	ENSG00000249678	ENSG00000249678	0	0	0	9	0	0	0	2	0	0	0	0	0	0	0	0
rs11813700	10	23133361	23133361	+	ENSG00000286924	ENSG00000286924	0	0	0	3	0	0	0	3	0	0	0	0	0	0	0	0
rs112687031	6	150174458	150174458	+	ENSG00000198729	PPP1R14C	0	0	0	2	0	0	0	0	0	0	0	0	0	0	0	0
rs10861181	12	104257332	104257332	+	ENSG00000198431	TXNRD1	0	0	0	6	0	0	0	4	0	0	0	0	0	0	0	0
rs7520802	1	182209123	182209123	+	ENSG00000228918	LINC01344	0	0	0	4	0	0	0	4	0	0	0	0	0	0	0	0
rs151244327	3	165448485	165448485	+	ENSG00000244128	LINC01322	0	0	0	72	0	0	0	72	0	0	0	0	0	0	0	0
rs11131636	4	66242634	66242634	+	ENSG00000287383	ENSG00000287383	0	0	0	3	0	0	0	3	0	0	0	0	0	0	0	0
rs114933218	15	63342276	63342276	+	ENSG00000074410	CA12	0	0	0	6	0	0	0	0	0	0	0	0	0	0	0	0
rs571112816	8	100018091	100018091	+	ENSG00000132554	RGS22	0	0	1	6	0	0	0	1	0	0	0	0	0	0	0	0
rs115554867	1	230186806	230186806	+	ENSG00000143641	GALNT2	0	0	0	2	0	0	0	1	0	0	0	0	0	0	0	0
rs12197708	6	169442355	169442355	+	ENSG00000272848	ENSG00000272848	0	0	1	4	0	0	0	2	0	0	0	0	0	0	0	0
rs12197708	6	169442355	169442355	+	ENSG00000285733	ENSG00000285733	0	0	1	4	0	0	0	2	0	0	0	0	0	0	0	0
rs954109	2	220456023	220456023	+	ENSG00000236451	ENSG00000236451	0	0	0	2	0	0	0	2	0	0	0	0	0	0	0	0
rs141227472	3	33712861	33712861	+	ENSG00000163539	CLASP2	0	0	0	5	0	0	0	1	0	0	0	0	0	0	0	0
rs74765815	13	39362766	39362766	+	ENSG00000183722	LHFPL6	0	0	1	2	0	0	0	0	0	0	0	0	0	0	0	0
rs157816	20	495641	495641	+	ENSG00000101266	CSNK2A1	1	0	4	31	0	0	1	7	0	0	0	0	0	0	0	0
rs2290866	8	104895605	104895605	+	ENSG00000169946	ZFPM2	0	0	0	2	0	0	2	2	0	0	0	0	0	0	0	0
rs17064612	4	177317099	177317099	+	ENSG00000109674	NEIL3	0	0	2	4	0	0	0	0	0	0	0	0	0	0	0	0
rs62357602	5	40849971	40849971	+	ENSG00000132357	CARD6	0	0	0	4	0	0	0	0	0	0	0	0	0	0	0	0
rs144180037	9	109607580	109607580	+	ENSG00000157654	PALM2AKAP2	0	0	0	1	0	0	0	0	0	0	0	0	0	0	0	0
rs35656703	3	126539442	126539442	+	ENSG00000180697	C3orf22	0	0	2	4	0	0	0	0	0	0	0	0	0	0	0	0
rs35656703	3	126539442	126539442	+	ENSG00000180767	CHST13	0	0	2	4	0	0	0	0	0	0	0	0	0	0	0	0
rs12904118	15	71310168	71310168	+	ENSG00000187720	THSD4	0	0	0	2	0	0	0	0	0	0	0	0	0	0	0	0
rs558542533	16	3707576	3707576	+	ENSG00000126602	TRAP1	0	0	3	7	0	0	0	2	0	0	0	0	0	0	0	0
rs573183251	4	97387864	97387864	+	ENSG00000163116	STPG2	0	0	0	6	0	0	1	5	0	0	0	0	0	0	0	0
rs573183251	4	97387864	97387864	+	ENSG00000251620	STPG2-AS1	0	0	0	6	0	0	1	5	0	0	0	0	0	0	0	0
rs573183251	4	97387864	97387864	+	ENSG00000254044	ENSG00000254044	0	0	0	6	0	0	1	5	0	0	0	0	0	0	0	0
rs17496682	14	26450701	26450701	+	ENSG00000139910	NOVA1	0	0	2	8	0	0	0	0	0	0	0	0	0	0	0	0
rs73978414	18	76613547	76613547	+	ENSG00000266256	LINC00683	0	0	0	14	0	0	0	14	0	0	0	0	0	0	0	0
rs112155139	15	86346889	86346889	+	ENSG00000273540	AGBL1	0	0	0	2	0	0	0	0	0	0	0	0	0	0	0	0
rs12379769	9	34411803	34411803	+	ENSG00000164970	FAM219A	0	0	0	10	0	0	0	0	0	0	0	0	0	0	0	0
rs1586483	11	21941638	21941638	+	ENSG00000171714	ANO5	0	0	0	2	0	0	0	2	0	0	0	0	0	0	0	0
rs142359757	11	6164590	6164590	+	ENSG00000254444	ENSG00000254444	0	0	0	1	0	0	0	1	0	0	0	0	0	0	0	0
rs4128896	11	70950668	70950668	+	ENSG00000162105	SHANK2	0	0	0	3	0	0	0	2	0	0	0	0	0	0	0	0
rs13257536	8	60859276	60859276	+	ENSG00000171316	CHD7	0	0	1	6	0	0	0	2	0	0	0	0	0	0	0	0
rs2695743	2	177980216	177980216	+	ENSG00000128655	PDE11A	0	0	0	6	0	0	0	2	0	0	0	0	0	0	0	0
rs2695743	2	177980216	177980216	+	ENSG00000236664	ENSG00000236664	0	0	0	6	0	0	0	2	0	0	0	0	0	0	0	0
rs187148025	5	8235339	8235339	+	ENSG00000288002	ENSG00000288002	0	0	0	1	0	0	0	1	0	0	0	0	0	0	0	0
rs563657139	13	92856996	92856996	+	ENSG00000179399	GPC5	0	0	0	1	0	0	0	0	0	0	0	0	0	0	0	0
rs574069856	1	71743491	71743491	+	ENSG00000172260	NEGR1	0	0	0	3	0	0	0	1	0	0	0	0	0	0	0	0
rs13233068	7	108357123	108357123	+	ENSG00000091129	NRCAM	0	0	0	5	0	0	0	0	0	0	0	0	0	0	0	0
rs566963289	4	39017206	39017206	+	ENSG00000121895	TMEM156	0	0	0	3	0	0	0	1	0	0	0	0	0	0	0	0
rs11574653	11	119423580	119423580	+	ENSG00000154096	THY1	0	0	0	29	0	0	0	28	0	0	0	0	0	0	0	0
rs11574653	11	119423580	119423580	+	ENSG00000245248	USP2-AS1	0	0	0	29	0	0	0	28	0	0	0	0	0	0	0	0
rs142387684	4	104978238	104978238	+	ENSG00000248373	ENSG00000248373	0	0	0	3	0	0	0	3	0	0	0	0	0	0	0	0
rs1279209	14	32984007	32984007	+	ENSG00000151322	NPAS3	0	0	0	18	0	0	0	0	0	0	0	0	0	0	0	0
rs570048784	2	168787996	168787996	+	ENSG00000163072	NOSTRIN	0	1	0	0	0	0	0	0	0	0	0	0	0	0	0	0
rs35265291	2	172431734	172431734	+	ENSG00000091409	ITGA6	0	0	0	7	0	0	0	0	0	0	0	0	0	0	0	0
rs183685323	3	28746887	28746887	+	ENSG00000144642	RBMS3	0	0	1	5	0	0	0	3	0	0	0	0	0	0	0	0
rs183685323	3	28746887	28746887	+	ENSG00000283563	ENSG00000283563	0	0	1	5	0	0	0	3	0	0	0	0	0	0	0	0
rs138244774	15	47190423	47190423	+	ENSG00000137872	SEMA6D	0	0	0	2	0	0	0	0	0	0	0	0	0	0	0	0
rs73047697	1	180644662	180644662	+	ENSG00000143324	XPR1	0	0	0	2	0	0	0	0	0	0	0	0	0	0	0	0
rs358052	3	55027563	55027563	+	ENSG00000157445	CACNA2D3	0	0	2	16	0	0	0	4	0	0	0	0	0	0	0	0
rs2219250	3	31776052	31776052	+	ENSG00000144645	OSBPL10	0	0	0	30	0	0	0	12	0	0	0	0	0	0	0	0
rs145223730	5	129558889	129558889	+	ENSG00000145808	ADAMTS19	0	0	0	2	0	0	0	1	0	0	0	0	0	0	0	0
rs145223730	5	129558889	129558889	+	ENSG00000251680	ENSG00000251680	0	0	0	2	0	0	0	1	0	0	0	0	0	0	0	0
rs189451829	16	67920218	67920218	+	ENSG00000159792	PSKH1	0	0	0	1	0	0	0	0	0	0	0	0	0	0	0	0
rs12657093	5	159207362	159207362	+	ENSG00000145860	RNF145	0	0	0	16	0	0	0	2	0	0	0	0	0	0	0	0
rs150870696	6	157573992	157573992	+	ENSG00000175048	ZDHHC14	0	0	1	4	0	0	0	1	0	0	0	0	0	0	0	0
rs12896335	14	56363286	56363286	+	ENSG00000259719	LINC02284	0	0	0	2	0	0	0	2	0	0	0	0	0	0	0	0
rs375779610	13	53926759	53926759	+	ENSG00000261517	LINC00558	0	0	0	1	0	0	0	1	0	0	0	0	0	0	0	0
rs182071228	15	75522876	75522876	+	ENSG00000169410	PTPN9	0	0	0	2	0	0	0	0	0	0	0	0	0	0	0	0
rs2096886	18	36246529	36246529	+	ENSG00000075643	MOCOS	0	0	0	1	0	0	0	0	0	0	0	0	0	0	0	0
rs148763706	6	136071928	136071928	+	ENSG00000171408	PDE7B	0	0	0	7	0	0	0	5	0	0	0	0	0	0	0	0
rs148763706	6	136071928	136071928	+	ENSG00000237596	ENSG00000237596	0	0	0	7	0	0	0	5	0	0	0	0	0	0	0	0
rs112837300	7	78561839	78561839	+	ENSG00000187391	MAGI2	0	0	2	28	0	0	0	4	0	0	0	0	0	0	0	0
rs187722496	8	17240567	17240567	+	ENSG00000198791	CNOT7	0	0	1	5	0	0	0	0	0	0	0	0	0	0	0	0
rs141356132	5	59562861	59562861	+	ENSG00000113448	PDE4D	0	0	1	10	0	0	0	3	0	0	0	0	0	0	0	0
rs190316289	21	42445267	42445267	+	ENSG00000160185	UBASH3A	0	0	2	5	0	0	0	0	0	0	0	0	0	0	0	0
rs111632521	5	156032791	156032791	+	ENSG00000170624	SGCD	0	0	0	2	0	0	0	1	0	0	0	0	0	0	0	0
rs111632521	5	156032791	156032791	+	ENSG00000286690	ENSG00000286690	0	0	0	2	0	0	0	1	0	0	0	0	0	0	0	0
rs6993028	8	21018247	21018247	+	ENSG00000254092	ENSG00000254092	0	0	0	8	0	0	0	8	0	0	0	0	0	0	0	0
rs534893925	2	107611824	107611824	+	ENSG00000237880	LINC01885	0	0	0	2	0	0	0	2	0	0	0	0	0	0	0	0
rs61755993	12	104128428	104128428	+	ENSG00000120837	NFYB	0	0	0	0	0	0	1	0	0	0	0	0	0	0	0	3
rs112355444	13	40769176	40769176	+	ENSG00000102738	MRPS31	0	0	0	4	0	0	0	2	0	0	0	0	0	0	0	0
rs12050481	15	67731471	67731471	+	ENSG00000137764	MAP2K5	0	0	0	14	0	0	0	4	0	0	0	0	0	0	0	0
rs17047290	2	55878799	55878799	+	ENSG00000115380	EFEMP1	0	0	1	4	0	0	0	0	0	0	0	0	0	0	0	0
rs35293879	14	33296356	33296356	+	ENSG00000151322	NPAS3	0	0	1	12	0	0	0	2	0	0	0	0	0	0	0	0
rs79568016	6	123838012	123838012	+	ENSG00000188580	NKAIN2	0	0	0	3	0	0	0	1	0	0	0	0	0	0	0	0
rs191193983	10	96657220	96657220	+	ENSG00000155629	PIK3AP1	0	0	0	6	0	0	0	2	0	0	0	0	0	0	0	0
rs141659813	2	241156437	241156437	+	ENSG00000115685	PPP1R7	0	0	0	17	0	0	0	5	0	0	0	0	0	0	0	0
rs118111034	6	129645727	129645727	+	ENSG00000146376	ARHGAP18	0	0	0	1	0	0	0	0	0	0	0	0	0	0	0	0
rs567298376	8	1468787	1468787	+	ENSG00000198010	DLGAP2	0	0	0	2	0	0	0	0	0	0	0	0	0	0	0	0
rs76841071	12	43460885	43460885	+	ENSG00000173157	ADAMTS20	0	0	0	4	0	0	0	0	0	0	0	0	0	0	0	0
rs544977969	7	80258699	80258699	+	ENSG00000234223	ENSG00000234223	0	0	0	1	0	0	0	1	0	0	0	0	0	0	0	0
rs76036812	3	117925453	117925453	+	ENSG00000239268	ENSG00000239268	0	0	0	2	0	0	0	2	0	0	0	0	0	0	0	0
rs624765	11	70302968	70302968	+	ENSG00000131626	PPFIA1	0	0	2	8	0	0	0	1	0	0	0	0	0	0	0	0
rs624765	11	70302968	70302968	+	ENSG00000254604	ENSG00000254604	0	0	2	8	0	0	0	1	0	0	0	0	0	0	0	0
rs9598592	13	63458434	63458434	+	ENSG00000287996	ENSG00000287996	0	0	0	9	0	0	0	9	0	0	0	0	0	0	0	0
rs76683054	7	24671992	24671992	+	ENSG00000105926	PALS2	0	0	1	4	0	0	0	0	0	0	0	0	0	0	0	0
rs73326137	10	93944678	93944678	+	ENSG00000176273	SLC35G1	0	0	2	2	0	0	0	0	0	0	0	0	0	0	0	0
rs147656284	21	36159405	36159405	+	ENSG00000142197	DOP1B	0	0	4	8	0	0	0	2	0	0	0	0	0	0	0	0
rs147656284	21	36159405	36159405	+	ENSG00000236830	CBR3-AS1	0	0	4	8	0	0	0	2	0	0	0	0	0	0	0	0
rs138952909	9	89576854	89576854	+	ENSG00000285907	ENSG00000285907	0	0	0	1	0	0	0	1	0	0	0	0	0	0	0	0
rs147427727	4	46388319	46388319	+	ENSG00000151834	GABRA2	0	0	4	15	0	0	0	1	0	0	0	0	0	0	0	0
rs208263	20	42850904	42850904	+	ENSG00000196090	PTPRT	0	0	2	16	0	0	0	0	0	0	0	0	0	0	0	0
rs2515002	8	118474436	118474436	+	ENSG00000177570	SAMD12	0	0	3	24	0	0	0	12	0	0	0	0	0	0	0	0
rs2422222	1	72447062	72447062	+	ENSG00000286863	ENSG00000286863	0	0	0	7	0	0	0	7	0	0	0	0	0	0	0	0
rs78605156	18	46571106	46571106	+	ENSG00000167210	LOXHD1	0	0	0	12	0	0	0	3	0	0	0	0	0	0	0	0
rs568561609	1	96344943	96344943	+	ENSG00000231987	LINC01787	0	0	0	1	0	0	0	1	0	0	0	0	0	0	0	0
rs557291845	4	109689044	109689044	+	ENSG00000138794	CASP6	2	0	0	0	0	0	1	0	0	0	0	0	0	0	0	0
rs77732710	13	50174095	50174095	+	ENSG00000176124	DLEU1	0	0	0	10	0	0	0	10	0	0	0	0	0	0	0	0
rs172953	5	18715057	18715057	+	ENSG00000248693	LINC02100	0	0	0	3	0	0	0	3	0	0	0	0	0	0	0	0
rs61792059	4	22475281	22475281	+	ENSG00000152990	ADGRA3	0	0	0	5	0	0	0	3	0	0	0	0	0	0	0	0
rs12595617	15	39075334	39075334	+	ENSG00000175779	LINC02694	0	0	0	12	0	0	0	12	0	0	0	0	0	0	0	0
rs12595617	15	39075334	39075334	+	ENSG00000259345	ENSG00000259345	0	0	0	12	0	0	0	12	0	0	0	0	0	0	0	0
rs115750651	20	3599653	3599653	+	ENSG00000088812	ATRN	0	0	0	2	0	0	0	0	0	0	0	0	0	0	0	0
rs9485288	6	148377371	148377371	+	ENSG00000111961	SASH1	0	0	0	4	0	0	0	2	0	0	0	0	0	0	0	0
rs58968811	4	144631666	144631666	+	ENSG00000285713	ENSG00000285713	0	0	1	2	0	0	0	1	0	0	0	0	0	0	0	0
rs58968811	4	144631666	144631666	+	ENSG00000285783	ENSG00000285783	0	0	1	2	0	0	0	1	0	0	0	0	0	0	0	0
rs144091062	9	87779430	87779430	+	ENSG00000290757	CTSL3P	0	0	0	2	0	0	0	2	0	0	0	0	0	0	0	0
rs11062571	12	3211417	3211417	+	ENSG00000011105	TSPAN9	0	0	2	12	0	0	0	0	0	0	0	0	0	0	0	0
rs11703640	22	25818975	25818975	+	ENSG00000133454	MYO18B	0	0	1	5	0	0	0	1	0	0	0	0	0	0	0	0
rs7568768	2	7069834	7069834	+	ENSG00000223884	ENSG00000223884	0	0	0	9	0	0	0	9	0	0	0	0	0	0	0	0
rs143877395	17	67354315	67354315	+	ENSG00000197170	PSMD12	0	0	2	6	0	0	0	2	0	0	0	0	0	0	0	0
rs115044842	1	200756551	200756551	+	ENSG00000118200	CAMSAP2	0	0	0	9	0	0	0	0	0	0	0	0	0	0	0	0
rs2471531	12	88103783	88103783	+	ENSG00000198707	CEP290	0	0	15	48	0	0	6	3	0	0	0	0	0	0	0	0
rs139107765	5	52876946	52876946	+	ENSG00000213949	ITGA1	0	0	3	12	0	0	0	6	0	0	0	0	0	0	0	0
rs190682394	14	55373177	55373177	+	ENSG00000126775	ATG14	0	0	0	2	0	0	0	1	0	0	0	0	0	0	0	0
rs541143769	9	107010679	107010679	+	ENSG00000148143	ZNF462	0	0	0	5	0	0	0	2	0	0	0	0	0	0	0	0
rs541143769	9	107010679	107010679	+	ENSG00000230782	ENSG00000230782	0	0	0	5	0	0	0	2	0	0	0	0	0	0	0	0
rs8069509	17	38426285	38426285	+	ENSG00000275832	ARHGAP23	0	0	0	1	0	0	0	0	0	0	0	0	0	0	0	0
rs28515563	4	1321335	1321335	+	ENSG00000090316	MAEA	0	0	4	14	0	0	0	1	0	0	0	0	0	0	0	0
rs9453165	6	65050024	65050024	+	ENSG00000188107	EYS	0	0	0	2	0	0	0	0	0	0	0	0	0	0	0	0
rs142808753	8	13013116	13013116	+	ENSG00000250305	TRMT9B	0	0	0	4	0	0	0	2	0	0	0	0	0	0	0	0
rs149757096	22	47162263	47162263	+	ENSG00000054611	TBC1D22A	0	0	2	7	0	0	0	0	0	0	0	0	0	0	0	0
rs11002315	10	77857627	77857627	+	ENSG00000151208	DLG5	0	0	2	6	0	0	0	2	0	0	0	0	0	0	0	0
rs115539483	16	52608844	52608844	+	ENSG00000249231	CASC16	0	0	0	24	0	0	3	24	0	0	0	0	0	0	0	0
rs115539483	16	52608844	52608844	+	ENSG00000260963	ENSG00000260963	0	0	0	24	0	0	3	24	0	0	0	0	0	0	0	0
rs150557662	12	65066246	65066246	+	ENSG00000156076	WIF1	0	0	0	2	0	0	0	0	0	0	0	0	0	0	0	0
rs1824406	4	150272049	150272049	+	ENSG00000198589	LRBA	0	0	4	30	0	0	0	4	0	0	0	0	0	0	0	0
rs57730977	13	27222149	27222149	+	ENSG00000275294	LINC02340	0	0	0	1	0	0	0	1	0	0	0	0	0	0	0	0
rs114738210	2	169726824	169726824	+	ENSG00000213160	KLHL23	0	0	0	6	0	0	0	0	0	0	0	0	0	0	0	0
rs17265370	1	61282821	61282821	+	ENSG00000162599	NFIA	0	0	5	26	0	0	0	1	0	0	0	0	0	0	0	0
rs187890572	8	16499166	16499166	+	ENSG00000038945	MSR1	0	0	0	4	0	0	0	3	0	0	0	0	0	0	0	0
rs7310816	12	30644310	30644310	+	ENSG00000133704	IPO8	0	0	0	4	0	0	0	0	0	0	0	0	0	0	0	0
rs147346495	2	208654	208654	+	ENSG00000227061	ENSG00000227061	0	0	0	2	0	0	0	2	0	0	0	0	0	0	0	0
rs2174	6	22832707	22832707	+	ENSG00000233358	ENSG00000233358	0	0	0	1	0	0	0	1	0	0	0	0	0	0	0	0
rs28653141	15	47607321	47607321	+	ENSG00000137872	SEMA6D	0	0	0	3	0	0	0	0	0	0	0	0	0	0	0	0
rs9962320	18	56634903	56634903	+	ENSG00000091164	TXNL1	0	0	1	5	0	0	0	0	0	0	0	0	0	0	0	0
rs77154608	11	100892719	100892719	+	ENSG00000165895	ARHGAP42	0	0	0	4	0	0	0	2	0	0	0	0	0	0	0	0
rs149092057	10	38173145	38173145	+	ENSG00000283930	PLD5P1	0	0	1	2	0	0	0	1	0	0	0	0	0	0	0	0
rs149092057	10	38173145	38173145	+	ENSG00000290887	ENSG00000290887	0	0	1	2	0	0	0	1	0	0	0	0	0	0	0	0
rs528792632	8	120028128	120028128	+	ENSG00000155792	DEPTOR	0	0	0	3	0	0	0	1	0	0	0	0	0	0	0	0
rs4524608	6	55109197	55109197	+	ENSG00000137252	HCRTR2	0	0	0	2	0	0	0	0	0	0	0	0	0	0	0	0
rs61437357	10	21659040	21659040	+	ENSG00000078403	MLLT10	0	0	3	11	0	0	0	3	0	0	0	0	0	0	0	0
rs549641320	4	92520643	92520643	+	ENSG00000152208	GRID2	0	0	0	3	0	0	0	1	0	0	0	0	0	0	0	0
rs75046538	3	84791112	84791112	+	ENSG00000242641	LINC00971	0	0	0	2	0	0	0	2	0	0	0	0	0	0	0	0
rs79045040	4	158677163	158677163	+	ENSG00000171503	ETFDH	0	0	9	31	0	0	0	9	0	0	0	0	0	0	0	0
rs1777659	1	111853789	111853789	+	ENSG00000171385	KCND3	0	0	0	6	0	0	1	2	0	0	0	0	0	0	0	0
rs1777659	1	111853789	111853789	+	ENSG00000232558	KCND3-IT1	0	0	0	6	0	0	1	2	0	0	0	0	0	0	0	0
rs4982122	14	34011110	34011110	+	ENSG00000129521	EGLN3	0	0	0	6	0	0	0	4	0	0	0	0	0	0	0	0
rs57691074	17	14401543	14401543	+	ENSG00000230647	ENSG00000230647	0	0	0	3	0	0	0	3	0	0	0	0	0	0	0	0
rs556106785	9	177286	177286	+	ENSG00000172785	ZNG1A	0	0	4	14	0	0	0	2	0	0	0	0	0	0	0	0
rs527616758	14	66526456	66526456	+	ENSG00000171723	GPHN	0	0	4	9	0	0	0	1	0	0	0	0	0	0	0	0
rs72750368	9	94991417	94991417	+	ENSG00000148120	AOPEP	0	0	0	7	0	0	0	3	0	0	0	0	0	0	0	0
rs72727873	4	153240243	153240243	+	ENSG00000109654	TRIM2	0	0	14	64	0	0	0	9	0	0	0	0	0	0	0	0
rs72727873	4	153240243	153240243	+	ENSG00000288637	ENSG00000288637	0	0	14	64	0	0	0	9	0	0	0	0	0	0	0	0
rs4258243	1	19544894	19544894	+	ENSG00000173436	MICOS10	0	0	0	1	0	0	0	0	0	0	0	0	0	0	0	0
rs568179928	7	76013571	76013571	+	ENSG00000127952	STYXL1	0	0	2	10	0	0	0	1	0	0	0	0	0	0	0	0
rs1375467	5	120647023	120647023	+	ENSG00000184838	PRR16	0	0	0	10	0	0	0	0	0	0	0	0	0	0	0	0
rs13394853	2	42403760	42403760	+	ENSG00000115944	COX7A2L	0	0	0	1	0	0	0	1	0	0	0	0	0	0	0	0
rs6957051	7	44055783	44055783	+	ENSG00000136279	DBNL	0	0	9	19	0	0	0	2	0	0	0	0	0	0	0	0
rs117691387	11	114416483	114416483	+	ENSG00000255663	ENSG00000255663	0	0	1	1	0	0	0	0	0	0	0	0	0	0	0	0
rs11793389	9	9388678	9388678	+	ENSG00000153707	PTPRD	0	0	0	8	0	0	0	0	0	0	0	0	0	0	0	0
rs13026807	2	180709678	180709678	+	ENSG00000281131	SCHLAP1	0	0	0	1	0	0	0	1	0	0	0	0	0	0	0	0
rs181339137	2	230535052	230535052	+	ENSG00000067066	SP100	0	0	0	4	0	0	0	2	0	0	0	0	0	0	0	0
rs181339137	2	230535052	230535052	+	ENSG00000235419	ENSG00000235419	0	0	0	4	0	0	0	2	0	0	0	0	0	0	0	0
rs186889740	8	88585447	88585447	+	ENSG00000253553	ENSG00000253553	0	0	0	12	0	0	0	12	0	0	0	0	0	0	0	0
rs11667251	19	23779322	23779322	+	ENSG00000288920	RPSAP58	0	0	0	12	0	0	0	11	0	0	0	0	0	0	0	0
rs79356528	12	126373486	126373486	+	ENSG00000255595	ENSG00000255595	0	0	0	2	0	0	0	2	0	0	0	0	0	0	0	0
rs2328427	20	19460145	19460145	+	ENSG00000185052	SLC24A3	0	0	0	1	0	0	0	0	0	0	0	0	0	0	0	0
rs4774678	15	53954263	53954263	+	ENSG00000259669	ENSG00000259669	0	0	0	6	0	0	0	6	0	0	0	0	0	0	0	0
rs9878465	3	61928734	61928734	+	ENSG00000144724	PTPRG	0	0	0	6	0	0	0	0	0	0	0	0	0	0	0	0
rs538200587	17	35000702	35000702	+	ENSG00000005156	LIG3	0	0	0	4	0	0	0	2	0	0	0	0	0	0	0	0
rs77749960	9	96014848	96014848	+	ENSG00000182150	ERCC6L2	1	0	2	2	0	0	0	0	0	0	0	0	0	0	0	0
rs544324471	6	60532668	60532668	+	ENSG00000283453	PRIM2BP	0	0	0	2	0	0	0	2	0	0	0	0	0	0	0	0
rs544324471	6	60532668	60532668	+	ENSG00000290597	ENSG00000290597	0	0	0	2	0	0	0	2	0	0	0	0	0	0	0	0
rs76200130	6	166565519	166565519	+	ENSG00000071242	RPS6KA2	0	0	0	8	0	0	0	0	0	0	0	0	0	0	0	0
rs146967145	7	45465846	45465846	+	ENSG00000225537	ENSG00000225537	0	0	0	1	0	0	0	1	0	0	0	0	0	0	0	0
rs1443616	18	7843587	7843587	+	ENSG00000173482	PTPRM	0	0	0	4	0	0	0	0	0	0	0	0	0	0	0	0
rs71525096	8	87424581	87424581	+	ENSG00000176571	CNBD1	0	0	0	6	0	0	0	0	0	0	0	0	0	0	0	0
rs6851561	4	148969754	148969754	+	ENSG00000287292	ENSG00000287292	0	0	0	1	0	0	0	1	0	0	0	0	0	0	0	0
rs72695582	9	6633664	6633664	+	ENSG00000178445	GLDC	0	0	0	10	0	0	0	6	0	0	0	0	0	0	0	0
rs75314496	5	8614686	8614686	+	ENSG00000279264	ENSG00000279264	0	0	0	0	0	0	1	0	0	0	0	0	0	0	0	0
rs10907176	1	1195475	1195475	+	ENSG00000162571	TTLL10	0	0	1	3	0	0	0	0	0	0	0	0	0	0	0	0
rs111563257	12	71326027	71326027	+	ENSG00000127324	TSPAN8	0	0	0	1	0	0	0	0	0	0	0	0	0	0	0	0
rs17322715	2	45556209	45556209	+	ENSG00000068784	SRBD1	0	0	0	2	0	0	0	1	0	0	0	0	0	0	0	0
rs118109614	19	32774021	32774021	+	ENSG00000173809	TDRD12	0	0	0	4	0	0	0	0	0	0	0	0	0	0	0	0
rs137987426	9	132219082	132219082	+	ENSG00000196358	NTNG2	0	0	0	1	0	0	0	0	0	0	0	0	0	0	0	0
rs4541643	5	108280384	108280384	+	ENSG00000145743	FBXL17	0	0	0	9	0	0	0	3	0	0	0	0	0	0	0	0
rs567740253	15	72546867	72546867	+	ENSG00000166233	ARIH1	0	0	1	3	0	0	0	0	0	0	0	0	0	0	0	0
rs116595123	4	102303437	102303437	+	ENSG00000138821	SLC39A8	0	0	10	18	0	0	0	2	0	0	0	0	0	0	0	0
rs139242964	2	230360953	230360953	+	ENSG00000185404	SP140L	0	0	0	5	0	0	0	0	0	0	0	0	0	0	0	0
rs76446485	7	44631255	44631255	+	ENSG00000105953	OGDH	0	0	0	7	0	0	0	0	0	0	0	0	0	0	0	0
rs531164970	15	91454212	91454212	+	ENSG00000258551	CRAT37	0	0	0	3	0	0	0	3	0	0	0	0	0	0	0	0
rs113355972	5	57121703	57121703	+	ENSG00000250480	ENSG00000250480	0	0	0	1	0	0	0	1	0	0	0	0	0	0	0	0
rs7654337	4	7501681	7501681	+	ENSG00000184985	SORCS2	0	0	0	6	0	0	0	2	0	0	0	0	0	0	0	0
rs2018706	1	44643383	44643383	+	ENSG00000126106	TMEM53	0	0	0	15	0	0	1	7	0	0	0	0	0	0	0	0
rs2018706	1	44643383	44643383	+	ENSG00000187147	RNF220	0	0	0	15	0	0	1	7	0	0	0	0	0	0	0	0
rs28481716	9	137337575	137337575	+	ENSG00000187609	EXD3	0	0	2	6	0	0	0	2	0	0	0	0	0	0	0	0
rs112773843	2	94896562	94896562	+	ENSG00000291025	ENSG00000291025	0	0	0	2	0	0	0	2	0	0	0	0	0	0	0	0
rs79259481	12	76277754	76277754	+	ENSG00000257219	LNCOG	0	0	0	2	0	0	0	2	0	0	0	0	0	0	0	0
rs552824102	6	43201161	43201161	+	ENSG00000112659	CUL9	0	0	0	3	0	0	0	1	0	0	0	0	0	0	0	0
rs115765428	18	76398431	76398431	+	ENSG00000101493	ZNF516	0	0	0	2	0	0	0	0	0	0	0	0	0	0	0	0
rs77849608	20	42488596	42488596	+	ENSG00000196090	PTPRT	0	0	1	8	0	0	0	0	0	0	0	0	0	0	0	0
rs10978172	9	105621147	105621147	+	ENSG00000106692	FKTN	3	0	30	57	0	0	0	3	0	0	0	0	0	0	0	0
rs13172326	5	34704177	34704177	+	ENSG00000039560	RAI14	0	0	4	22	0	0	0	4	0	0	0	0	0	0	0	0
rs546958558	14	80960585	80960585	+	ENSG00000165409	TSHR	0	0	1	9	0	0	0	1	0	0	0	0	0	0	0	0
rs11195876	10	112289955	112289955	+	ENSG00000119913	TECTB	0	0	0	8	0	0	0	0	0	0	0	0	0	0	0	0
rs1583592	2	80732634	80732634	+	ENSG00000230975	ENSG00000230975	0	0	0	1	0	0	0	1	0	0	0	0	0	0	0	0
rs9470036	6	35464527	35464527	+	ENSG00000112039	FANCE	0	0	3	8	0	0	0	2	0	0	0	0	0	0	0	0
rs34234986	7	87173252	87173252	+	ENSG00000135164	DMTF1	0	0	7	14	0	0	0	0	0	0	0	0	0	0	0	0
rs183277843	16	84306991	84306991	+	ENSG00000103175	WFDC1	0	0	0	2	0	0	0	0	0	0	0	0	0	0	0	0
rs61669204	2	86299138	86299138	+	ENSG00000068615	REEP1	0	0	1	17	0	0	0	2	0	0	0	0	0	0	0	0
rs336265	12	113751047	113751047	+	ENSG00000249550	LINC01234	0	0	0	42	0	0	6	42	0	0	0	0	0	0	0	0
rs1451346	6	98281284	98281284	+	ENSG00000271860	ENSG00000271860	0	0	0	31	0	0	0	31	0	0	0	0	0	0	0	0
rs79496719	9	68727858	68727858	+	ENSG00000107242	PIP5K1B	0	0	0	3	0	0	0	1	0	0	0	0	0	0	0	0
rs4470569	3	134778708	134778708	+	ENSG00000286982	ENSG00000286982	0	0	0	6	0	0	0	6	0	0	0	0	0	0	0	0
rs4470569	3	134778708	134778708	+	ENSG00000288700	ENSG00000288700	0	0	0	6	0	0	0	6	0	0	0	0	0	0	0	0
rs143178616	4	188635533	188635533	+	ENSG00000249378	LINC01060	0	0	0	3	0	0	0	3	0	0	0	0	0	0	0	0
rs149152843	4	21707311	21707311	+	ENSG00000185774	KCNIP4	0	0	1	4	0	0	0	1	0	0	0	0	0	0	0	0
rs149152843	4	21707311	21707311	+	ENSG00000248343	ENSG00000248343	0	0	1	4	0	0	0	1	0	0	0	0	0	0	0	0
rs9562530	13	43977209	43977209	+	ENSG00000233725	NRAD1	0	0	1	5	0	0	0	4	0	0	0	0	0	0	0	0
rs9562530	13	43977209	43977209	+	ENSG00000281883	ENSG00000281883	0	0	1	5	0	0	0	4	0	0	0	0	0	0	0	0
rs74710603	5	42492654	42492654	+	ENSG00000112964	GHR	0	0	1	4	0	0	0	0	0	0	0	0	0	0	0	0
rs4752947	11	46879605	46879605	+	ENSG00000134569	LRP4	0	0	0	2	0	0	0	0	0	0	0	0	0	0	0	0
rs10948561	6	13254991	13254991	+	ENSG00000112137	PHACTR1	0	0	0	14	0	0	0	4	0	0	0	0	0	0	0	0
rs13268455	8	133812903	133812903	+	ENSG00000253561	ENSG00000253561	0	0	0	1	0	0	0	1	0	0	0	0	0	0	0	0
rs148675693	9	8725408	8725408	+	ENSG00000153707	PTPRD	0	0	0	22	0	0	0	0	0	0	0	0	0	0	0	0
rs187040751	2	14800887	14800887	+	ENSG00000287291	ENSG00000287291	0	0	0	1	0	0	0	1	0	0	0	0	0	0	0	0
rs565935254	1	55567667	55567667	+	ENSG00000234810	ENSG00000234810	0	0	0	2	0	0	0	2	0	0	0	0	0	0	0	0
rs76022049	4	18711519	18711519	+	ENSG00000286046	ENSG00000286046	0	0	0	2	0	0	0	2	0	0	0	0	0	0	0	0
rs193123221	8	25327029	25327029	+	ENSG00000147459	DOCK5	0	0	1	3	0	0	0	0	0	0	0	0	0	0	0	0
rs13108940	4	98521338	98521338	+	ENSG00000168785	TSPAN5	0	0	9	27	0	0	0	6	0	0	0	0	0	0	0	0
rs2306746	6	158785219	158785219	+	ENSG00000092820	EZR	0	0	0	3	0	0	0	1	0	0	0	0	0	0	0	0
rs6783201	3	16109881	16109881	+	ENSG00000287042	ENSG00000287042	0	0	0	4	0	0	0	4	0	0	0	0	0	0	0	0
rs149598288	7	132459924	132459924	+	ENSG00000221866	PLXNA4	0	0	0	6	0	0	0	0	0	0	0	0	0	0	0	0
rs7142484	14	79713045	79713045	+	ENSG00000021645	NRXN3	0	0	0	39	0	0	0	6	0	0	0	0	0	0	0	0
rs7142484	14	79713045	79713045	+	ENSG00000258637	ENSG00000258637	0	0	0	39	0	0	0	6	0	0	0	0	0	0	0	0
rs2113977	4	151913395	151913395	+	ENSG00000248991	ENSG00000248991	0	0	0	6	0	0	0	6	0	0	0	0	0	0	0	0
rs2113977	4	151913395	151913395	+	ENSG00000249818	ENSG00000249818	0	0	0	6	0	0	0	6	0	0	0	0	0	0	0	0
rs189317555	10	82785937	82785937	+	ENSG00000185737	NRG3	0	0	2	8	0	0	0	0	0	0	0	0	0	0	0	0
rs538689205	14	23073541	23073541	+	ENSG00000100813	ACIN1	0	0	1	5	0	0	0	0	0	0	0	0	0	0	0	0
rs9629941	10	133597662	133597662	+	ENSG00000288107	ENSG00000288107	0	0	0	5	0	0	0	5	0	0	0	0	0	0	0	0
rs1388321	4	20879121	20879121	+	ENSG00000185774	KCNIP4	0	0	1	8	0	0	0	1	0	0	0	0	0	0	0	0
rs7291720	22	25140006	25140006	+	ENSG00000197077	KIAA1671	0	0	0	5	0	0	0	1	0	0	0	0	0	0	0	0
rs4808019	19	16039969	16039969	+	ENSG00000167459	LINC00905	0	0	0	16	0	0	0	16	0	0	0	0	0	0	0	0
rs144295868	10	74042793	74042793	+	ENSG00000035403	VCL	0	0	2	12	0	0	0	4	0	0	0	0	0	0	0	0
rs73763436	5	75832707	75832707	+	ENSG00000251419	ENSG00000251419	0	0	0	0	0	0	1	0	0	0	0	0	0	0	0	0
rs189816473	2	50639155	50639155	+	ENSG00000179915	NRXN1	0	0	2	11	0	0	0	1	0	0	0	0	0	0	0	0
rs10220333	14	27354129	27354129	+	ENSG00000258932	MIR3171HG	0	0	0	8	0	0	0	8	0	0	0	0	0	0	0	0
rs10503159	8	1195401	1195401	+	ENSG00000198010	DLGAP2	0	0	0	3	0	0	0	1	0	0	0	0	0	0	0	0
rs188481200	1	109340052	109340052	+	ENSG00000134243	SORT1	0	0	0	2	0	0	0	0	0	0	0	0	0	0	0	0
rs543874229	10	69240390	69240390	+	ENSG00000156510	HKDC1	0	0	0	1	0	0	0	0	0	0	0	0	0	0	0	0
rs12783943	10	78410985	78410985	+	ENSG00000230417	LINC00595	0	0	0	6	0	0	0	6	0	0	0	0	0	0	0	0
rs12783943	10	78410985	78410985	+	ENSG00000282863	ENSG00000282863	0	0	0	6	0	0	0	6	0	0	0	0	0	0	0	0
rs140293158	12	128899690	128899690	+	ENSG00000151948	GLT1D1	0	0	3	6	0	0	0	0	0	0	0	0	0	0	0	0
rs4920439	1	18148765	18148765	+	ENSG00000117154	IGSF21	0	0	0	1	0	0	0	0	0	0	0	0	0	0	0	0
rs573440306	1	223972724	223972724	+	ENSG00000291068	ENSG00000291068	0	0	0	1	0	0	0	1	0	0	0	0	0	0	0	0
[truncated: 23,388 more rows]
